# Supplementary material for: Development of a Sequence-Based Reference Physical Map of Pea (Pisum sativum L.)
Source: Front Plant Sci. 2019 Mar 15;10:323. doi: 10.3389/fpls.2019.00323 (PMC6428963; doi:10.3389/fpls.2019.00323)
Supplement: TABLE S1 — Unique sequence tags identified by sequencing ends of restriction fragments of 295,680 BAC clones. [file Data_Sheet_1.ZIP › Table S1 - Physical map of pea.txt]

WGP tag	Nucleotide sequence
1004	AAGCTTAAAAACATCCATACATTTGATAACCATCTTCTTTGTATCATTTT
1005	AAGCTTAAAAACCTCGAATTCAGTTCTGCATCAATTTGAAGGTCAGATTT
1006	AAGCTTAAAAACGCTTGTGGACCTTGAGTTA
1007	AAGCTTAAAAACTCCAAATCCAGCTCTGCCATCTCTTGAAGGTTGGAATT
1009	AAGCTTAAAAAGGAAAGATTACCAACTACCATCAGGTGATAGCTTA
1010	AAGCTTAAAAAGTAAAGAATCACTCACAAATAATGACAAATAAGGGCAAT
1011	AAGCTTAAAAAGTCAAATAAAATCTGTTGTATACTCGAGCTAAAGCAACA
1012	AAGCTTAAAAAGTGAGTACAAACCACTAGCACCAAGGCTAGGTTTA
1014	AAGCTTAAAACAAATTGCAATATGTGTGCGCCTTGAATCATAAACTAGAA
1015	AAGCTTAAAACACTCCCGTAAAGATGAAAGAAGATGATAACACTCAAACG
1016	AAGCTTAAAACATAATGATTACCAACTACCAGCCAAGCGGTAACTTA
1017	AAGCTTAAAACATCTGAATCCAAAGAAGTTGGTACATGGAATTCCTGCAA
1018	AAGCTTAAAACATTTCAAATGAATCAGAAGGTTGGGAGAGTGCCAACGCA
1019	AAGCTTAAAACCATCATCATACCATCATTCCATCATCATTTTGGATAAAA
1021	AAGCTTAAAACTCTTTCTAAAGGGAGCTTTGGTGTTGTGATTTGCATAGA
1023	AAGCTTAAAAGAAGAAGAGAATAGAATCAGAGCATATATGAGGAGAAGTG
1024	AAGCTTAAAAGACATACAATCAAAACAATAACCCTTGAGGTATCGGAGAC
1025	AAGCTTAAAAGACCACTAGGACTAGCCTAGGGTCAAGGATGAAAGAAAAA
1026	AAGCTTAAAAGATAATTATCATCATTATAACCATACATATGAAAAGAAGA
1027	AAGCTTAAAAGCATAGTGAAAATAAGGGAAATCTATGATTTGCCTGAGAA
1028	AAGCTTAAAAGCATGTTCATAACACCATTACACTCCATTTTTGAATCAAA
1029	AAGCTTAAAAGCTAAGGGGGAATGTAATGCATGGTAGAAAGTTGATTTAT
1031	AAGCTTAAAAGGATATGATCATGAAGATAATGGATGAAGAAGAAAGTGGG
1032	AAGCTTAAAAGGCAAAGAAGCTGAACTTCCTTCAGTTCGCGCCGCGATCA
1033	AAGCTTAAAAGGTGAGTACAAACCGCTAGTGCAAAGACTAGGGTCAAAAG
1034	AAGCTTAAAAGTAAAGAATCACTCACAAAGAATGACAAATAAGGGCAATA
1035	AAGCTTAAAAGTAAAGAATCACTCACAAAGAATGACAAATGTGGGCAATA
1038	AAGCTTAAAATAGTGAAGTTTTCAACATGAAAGTGGTTCCCCTTTATATC
1040	AAGCTTAAAATCAAAAACAAAATAAACAACATTCGTAGATACCTATATAC
1042	AAGCTTAAAATCAAATCAAACACACGATTCAAATTGATCAAAAGCATTTT
1044	AAGCTTAAAATCACAAGCAAAGAAAGTTTTTGAAAAGAGGGGAAGATTTT
1045	AAGCTTAAAATCATAACCATAACACCATTACACTACCATTTTGGACAAAA
1047	AAGCTTAAAATCCAGGCAGGAAGCAAATTCCAAAAGGAGTCTAATAACTT
1048	AAGCTTAAAATCCTGTTCCCACAAAGGTTCGCAAAAGTGAAAATTGAGGA
1051	AAGCTTAAAATGAAAAAGTGTTCAACAGTAAAGTTGTTCCTATTGATCTA
1052	AAGCTTAAAATGAAATTTGGTCCAACATGAAAGTTGAAGATATCTTTCTC
1054	AAGCTTAAAATGACTTTGGTTCCTTCTTCAAAGTTGCAGATATTTCAAAT
1055	AAGCTTAAAATGCCATTCATGAGGTGTAGCAAAAATCCCCACTCAAAAAT
1056	AAGCTTAAAATGGAAAACCTCCAACATCAAAGTTGTATATCTCTTA
1058	AAGCTTAAAATGGAAAAGTGTTCAACATGAAAGTTGTTCCCCTTGATGTC
1059	AAGCTTAAAATGGAAAATTGTTCAACATGAAAGTTGTTCCCCTTGATCTA
1060	AAGCTTAAAATGGAAACACTTCCAACACAAAAGTTGTATATCTTTTA
1061	AAGCTTAAAATGGATGCAGAGCGCATTTAGGGGTTA
1062	AAGCTTAAAATGGTTAGAAAAATGATATTCCTATTACTAGAGGGAGGTTA
1064	AAGCTTAAAATTACTTTTACTTTATAAAAAGTTTCAACCTATAATAGCGT
1065	AAGCTTAAAATTCCACACCTCATCAGGTCTTGAACCTTAGTCTTGAGTGG
1066	AAGCTTAAAATTCCATTTATGAGGTGTTGGAAAAAGTCCCATTCAAAAAT
1067	AAGCTTAAAATTCTTGATGAATTCTTGATCAAAATGATAAATTA
1068	AAGCTTAAAATTGAAAAACCTCCAACCTCAAAGTTGTCGATCTTTTCAAG
1069	AAGCTTAAAATTGGACTAAATCGAGATGAGCTGAGCCGACTAAAGCCAAA
1071	AAGCTTAAACAAAAACCATAAGCTAAGGCATCATGCATTTTGAGATTTA
1072	AAGCTTAAACAAATGTTGTATCTCACTTCTAAGACCTCTTATCTCTTTTT
1073	AAGCTTAAACAAGCACAAGAGGCAGTTGACCTTCTCCTCTCTTCATCTCT
1075	AAGCTTAAACAGAATGATTACTAACTACCAGCCAAGTGGTAACTTGACAA
1078	AAGCTTAAACATAAGCAACCAACCACTAGGTCAAGGCCTAGGGTCAAAGA
1079	AAGCTTAAACATAATGATTACCAACTACCAACCAAGTGGTAACTTA
1080	AAGCTTAAACATAATGATTACCAACTACCAGCCAAGTGGTAACTTA
1081	AAGCTTAAACATCCATTATGAAACAATCTCCCCTGCCTTGATTA
1082	AAGCTTAAACATGAAAGTTCTGGAATATCCTAGCAACCAAGGGGTTTCAA
1083	AAGCTTAAACATGAAGAAGTGATCTTATGGAATCCACTATGAACAGTTCT
1084	AAGCTTAAACATGAGACAAACCACTAGGTCAAGGCCTAGGGTCAAAGAGG
1085	AAGCTTAAACATGAGACAAACCACTAGTTCAAGGCCTAGGGTCAAAGAGG
1086	AAGCTTAAACATGAGTCATTTCCATAGTTGAGATTTA
1087	AAGCTTAAACATGGTCACCTAAAATTTGTTTTGGTCTGTGACCTATAATG
1088	AAGCTTAAACATTACCATGCGACCTATTTGGCACAAATACAACTTGATGT
1089	AAGCTTAAACCCTCTTTCAAGATATATCTTTTGTAAACATCCATCAAAAG
1090	AAGCTTAAACCCTGCCCAGAAATCATGATTTTTGATTGGTTGTTTCGTTT
1092	AAGCTTAAACCTACTTATTGAAGAAGGCATGGAAATAAACACATGAAACT
1093	AAGCTTAAACCTCTCGCAATTCCTTTAGCGATCTTTA
1094	AAGCTTAAACCTTCAGATTTTATACACGCTAATCTCAAACCAAGGTGGTG
1095	AAGCTTAAACCTTTTTGAAACACACTCACGTAGACCACATTTGTTATTGT
1097	AAGCTTAAACGCGAGAAGAAAGATTGATTGCTCTATTTATATCTGTGAAG
1098	AAGCTTAAACGTCCTTTGTACGGTCTCAAACAAGCCCCTAGGGCATGGTA
1100	AAGCTTAAACGTCTGAGAGTCATATCCCATTGGACACTTCGGTGAAACGT
1103	AAGCTTAAACTACTGACCACACTTACATCACTTCACATGCTTTTTA
1104	AAGCTTAAACTACTGCCCAAACGTACAGAAATTCACATGCTTTTGACCTT
1105	AAGCTTAAACTAGTCTCAAGTCGTGGTTACTGTTTGAGGATTGGTTTCGC
1106	AAGCTTAAACTATATTCATAATTGACCATGCTGAAAGCATTTGTTGACAA
1107	AAGCTTAAACTATATTTCAAACTGAATATGGATTGGGCCCAAAATGAAAT
1109	AAGCTTAAACTCAAATTGAGATATAGTGATTTCAGGCCAAATAATCTCAT
1110	AAGCTTAAACTCAGGTTACTTCTAAACTAAATCCACTTGCAACCTATTA
1111	AAGCTTAAACTTATAGGTGTTTTTAGGATTCGAAGAACCAGAAAGTCTAA
1113	AAGCTTAAACTTCCAAAAATGAGTTTTGCAACATATTATGACCAATTTA
1114	AAGCTTAAACTTCCAGTGCTGCGAGTTCTTCGCATTGACCGGCGGGAAAT
1115	AAGCTTAAACTTCCATTGCTGCGAGTTCTTCGCATCGACCGGCGGGAAAT
1118	AAGCTTAAACTTCCGGTGCTGCGAGTTCTTCGCATTGACCAGCGGGAAAT
1119	AAGCTTAAACTTCCGGTGCTGCGAGTTCTTCGCATTGGCCGGCGGGAAAT
1120	AAGCTTAAACTTCCGGTGCTGCGAGTTCTTTGCATTGACCGACAGGAAAT
1121	AAGCTTAAACTTCCTCAAACGCTGAAACAGCTTCAACAAGTGTTCTACAT
1122	AAGCTTAAACTTTCGGTGCTGCGAGTTCTTCGCATTGACCGGCGGTAAAT
1123	AAGCTTAAACTTTTGGTGCTGCGAGTTCTTCGCATTGACCGGCGGGAAAT
1124	AAGCTTAAACTTTTGTTTGTATTGCGGCAGAAAGGATTTTTCTTGATCAC
1126	AAGCTTAAAGAAGCAAGATAGTTTGTTTACAACAGTTTATTACCAACTCA
1127	AAGCTTAAAGACCAAAATCTGATGGATCAGAAGCGGGAGACCAGAATTTG
1128	AAGCTTAAAGACCAGAATTTGATGGATTAGAAGTTGAAGACCAGACTTTA
1129	AAGCTTAAAGAGAGGTGCAAATACATTTTGGTACTGACATGCATCTTCAT
1131	AAGCTTAAAGAGGTCATGATTCATGAAATATACGAAGAAAATTCATCGTA
1134	AAGCTTAAAGATCATAGCTTCATGTCTTCAAGTTCCTTTCCTGATTCAAT
1135	AAGCTTAAAGATCCTTTGTTATCAATGGGAGAATACTCAACCAAACATCC
1137	AAGCTTAAAGATCTTTTGTTATCAACATGAGAATACTCAACCAAACATAC
1140	AAGCTTAAAGATGAACATTGAAAGGACCATATTCTAAACTCCATCTTGTC
1142	AAGCTTAAAGATTTTGGAGTGATGCTTTGTCCATGCTGTAGTGCCATCTT
1143	AAGCTTAAAGCAACCAAAAATTGTTCGCAAAGAAAGAAGCATAGGACACT
1144	AAGCTTAAAGCAACCAAGAAAGGTTCGCAAAGAAAGAAGCATAGGACACT
1145	AAGCTTAAAGCAACCAAGAAATGTTCACAAAGAAGGAAGCATAGGACACT
1146	AAGCTTAAAGCAACCAAGAAATGTTCGCAAAGAAAGAAACATAGGACACT
1147	AAGCTTAAAGCAACCAAGAAATGTTTGCAAAGAAGGAAGCGTAGGACACT
1148	AAGCTTAAAGCAACCGAGAAATGATCGCAAAGAAATAAGCATAGGACACC
1149	AAGCTTAAAGCAACCGAGAAATGTTCCCAAAGAAAGAAGCATAGGACACT
1150	AAGCTTAAAGCAACCGAGAAATGTTCGCAAAGAAAGAAGCATAGGACACT
1151	AAGCTTAAAGCACGTCATTCTAGGGGTGTTCAAAACCAAACCAACCCAAT
1152	AAGCTTAAAGCATCTGAACTAGGATCGAACCAGCTAACATCAAAGCACTT
1153	AAGCTTAAAGCCATGCAACAAGTGAATGCCAAAAAGAGAATAATAGCTTC
1154	AAGCTTAAAGCCCTGAAATAATGAGCAAAGTGATTGTGAAGAAAGGGATG
1155	AAGCTTAAAGGAGTTCAAGAGCAACTAGGCCTCATGCTTTTAGAATGCTA
1157	AAGCTTAAAGGCATGGTCTAACCATATCATCAACATGGGGGATGTGAAAA
1158	AAGCTTAAAGGGAAGCGCCAATTGGAATGACATCTTTGTGTGTTTTGTAA
1159	AAGCTTAAAGGGTGTGGCCATTCACGCTATAAAAGAAATCACTAAACCTA
1161	AAGCTTAAAGGTAAAGAATCACTCACGAAGAATGACAAACAGGGGCAATA
1165	AAGCTTAAAGGTGAGTAACAGGACCACTAGGGCAAGCCTAGGGTCAAAAG
1166	AAGCTTAAAGGTGAGTCTCCGGGCAAGAACTCCCATTGTACTTATCAAAC
1169	AAGCTTAAAGTAAACAAATTACAACACAAAAGTCAGTCCAATTCAAACAT
1170	AAGCTTAAAGTAACCAAGAAATGTTCGCAAAGAAAGATTCATAGGACACT
1171	AAGCTTAAAGTACGAATGATCCAAGTACAAGCATGAAACTTCAGAATTCT
1172	AAGCTTAAAGTATATTACAGATGGCTCATCGGAACCAGAATCGGCCTCCG
1173	AAGCTTAAAGTATTGCAAGTTGTGATGTTCGCAACCACCCCATCAAACTG
1175	AAGCTTAAAGTCCTGTGTGAATCTCTGGTTGATTTCGAGAATATGAAAAG
1176	AAGCTTAAAGTCTAGGCAGCAAGTGAATGCCAAAAGGAGTCTAATGGATT
1177	AAGCTTAAAGTCTTCAGAGTTATTAGCCATAATATATGATTCTGATCAGT
1178	AAGCTTAAAGTCTTGAGAAAGATCTTCGTCATCTCCTTCTCTTCGAGCGG
1179	AAGCTTAAAGTGAAAAGGAATAGTTTTGTTATGTCCACAATTTCAAAACG
1180	AAGCTTAAAGTGCTTTTGACTGATGCATCTTGGACTGAAGAACTTGAATC
1181	AAGCTTAAAGTGCTTTTGACTGGTGCTTCTTGGAATGAATAACTTGAATC
1182	AAGCTTAAAGTGCTTTTGATTGGTGCATCTTGAAATGAAGAAGTTGAATC
1183	AAGCTTAAAGTGGACAAAATACAACACAAAAGTCAGTCCAATTCAATCAT
1184	AAGCTTAAAGTGGACAAATTAGAACGCAAAAGTCAGTCCAATTCATACAT
1185	AAGCTTAAAGTGGACAAATTATAACTCAAAAGTCAGTCCAATTCAATCAT
1186	AAGCTTAAAGTGTTATCTGTAAGAACAAAAATAGTTCTACAATAGATTCC
1187	AAGCTTAAAGTGTTTCTTCGATTTTCCATATTTTCTCTTGATTTTGCTTT
1188	AAGCTTAAAGTGTTTTTGACTGGTGCATCTTGTAACGAAGAACTTGAATC
1189	AAGCTTAAAGTGTTTTTGACTTGTGCATCATGAAATGAAGAACCTGAATC
1191	AAGCTTAAAGTTAGATGAAAATGGTGGTCAAAATTTGGGTATGACAGTTG
1192	AAGCTTAAAGTTCAAACAACATCAGAATAAACTAAACAAACAATACTTA
1193	AAGCTTAAAGTTCAATTGTGCATGAATCCTCCAGAATTTCAAATCACCAT
1197	AAGCTTAAATAAAAATCATCCACGAGGAAATAACACAGTGGGTAATGAGG
1198	AAGCTTAAATAACAAAATATAGAAACAAATTTTTGTTCCTAAGAGACCTC
1199	AAGCTTAAATAAGAAAAATGAAAATAAATATGATACAGCTAAAGAGATTC
1200	AAGCTTAAATAAGAGCTAAAAGCGACTAATGTACCTGTACAAAAGCCAAA
1201	AAGCTTAAATACTCAAGACAAAGGAAATTCGATTTCACAAAGAAATATGA
1202	AAGCTTAAATACTTCCTTGGACTGGAATTTGCACGATCCACTCAAGGTAT
1204	AAGCTTAAATAGAGTTCAAAGTTTGTCTTCAGAATCTGGTAAAAATGAGA
1205	AAGCTTAAATATCATCCAAGACACTTTGTAGGTCCTATCTGGGTGATCAG
1206	AAGCTTAAATATGAAAGTTCTGGAACACCCTTTCAAATAAGGGGTTTCAA
1207	AAGCTTAAATATGCATGAAATGATGAATGAAAGAACTTCCCTTGATTGTA
1208	AAGCTTAAATATGCATGAAATTATGAATGTAAGTACTTCCCTTTATTGTA
1209	AAGCTTAAATATGCCTGAACACCATGAATATTGGACCATGTTATTTCTGT
1211	AAGCTTAAATATGGCCGGACAAAATTGGGGTATGACAGCAAGGATCAAAT
1212	AAGCTTAAATATTTTTGTTATCAATGAGAGAATACTCAACCAAACATCCA
1214	AAGCTTAAATCAAAGTAACAAGATCAAATCGAAGCAATCATCATTCATAC
1215	AAGCTTAAATCAAGGGGAACAACTTTGATGTTGGAGACTTTTTCATTTTG
1217	AAGCTTAAATCATAATAACTTGACCTCAGAAATGTTGGCATTGGCCAAGT
1218	AAGCTTAAATCATCATGTCAAGATCAAATCGAGCAAAACTAATTTCACAC
1219	AAGCTTAAATCATGCAAGAATGGAAGGAACAAGCAAGATAACATTTAGAC
1220	AAGCTTAAATCATGGGACTTAGCATCAGTGAATCAAATGGGGTGGAATGG
1221	AAGCTTAAATCTGGCATGTAGCCTATCATAGGCTTATTTTTAGGCGTCAA
1223	AAGCTTAAATGAAAGACATCTTCATGCAGGATTGTTTCAAATGACATACA
1224	AAGCTTAAATGAAGGAGCATCATCACTCATGGAGATGTATACTTGAACAT
1225	AAGCTTAAATGAATGAGTCACTCCAATCATGGCAATGTGCATCTGAACCT
1226	AAGCTTAAATGAGCAAAAGGAAAATGGCATAAACATAAACATGAGCTCAA
1227	AAGCTTAAATGATAATCATCCACGAGGAAATAACTCAGTGGGGAAAGGAG
1228	AAGCTTAAATGGTCACAAGAATTAGGGTCTATCAGTGTTGGTAACATCAT
1235	AAGCTTAAATTAGAGATATCTGAGATGCGTGGAAGTTTGGTGATTGATAC
1236	AAGCTTAAATTAGCTTGGGTGGTTGAGTATCAGTATCATGCTAGATGGAT
1237	AAGCTTAAATTAGTATAAAAGAAACTTGGAATAAACAACATTA
1238	AAGCTTAAATTATGGGGCTTGAAGAGGCCGTAAATCACAGAATCAAGCAT
1239	AAGCTTAAATTCAATTTAGCTTTCAGAAACCGCTTGGACGCATAGATTTT
1240	AAGCTTAAATTCATGATCATATCACCATTATACCATAATTTTAGCAAAGA
1241	AAGCTTAAATTCATGCTCATTCCATCATCATACCACCATTTTGGACCAAG
1243	AAGCTTAAATTCTTACGGTTGAACTCGCTTGTTGTATTTA
1244	AAGCTTAAATTGAAGAATATGAGACATGTTCATGATATTCATCTCAACTT
1245	AAGCTTAAATTGGATAACCCTTGCTGCTTGAGATATTGCAGAACTTACTT
1246	AAGCTTAAATTGTTGTTTCTACCTCTAGACCATTAGAACTTCTGCATCTT
1247	AAGCTTAAATTGTTTGGATCTGAAACTCACAATTCAATGTAGTGTTCTTG
1248	AAGCTTAAATTTATATTGATCTTGTGCTTCCGTTTATGGTTGTTTATTTT
1249	AAGCTTAAATTTCAACTTCCTTGGCTGATCTTTAGCTTCTAATTCCTTAG
1250	AAGCTTAAATTTCATGCACTCCTTTTGTTCGAACCATAGTGTTGTTTCTA
1251	AAGCTTAAATTTGAGTGCAGATGAACCTTCGTCGGATATATTTTACAATC
1252	AAGCTTAAATTTGGGTGCAGATGAACCTTCGTCAAATATATTTTACAATC
1255	AAGCTTAACAAAACAAATACTACTAATTCTGGAAATGAATTGCTTCTAAC
1256	AAGCTTAACAAAACATCTTCCTCGAAGTTCCAACGTTA
1257	AAGCTTAACAAAACTAATACGACTATTGAATATGGATTACTTCTAACACC
1258	AAGCTTAACAAAAGACAAAAGGAATGAGATGAAAAAGATGCTTGAGCTGA
1259	AAGCTTAACAAAAGGCAAAAGGAATTAGATCAAAAGGATGCTTA
1260	AAGCTTAACAAAAGGCAAGAGGAATGAGATCAAAAGGATGCTTGACCTGA
1261	AAGCTTAACAAAATGTAAAAGGATACTTGAGATAAAAATGGCATGGCTGC
1263	AAGCTTAACAAACATGGACTAAGCCACAAAATCATTTGAATGGGTGAAGT
1264	AAGCTTAACAAACCATTCTGGTTCTTGAGAGTTAGCCCTGCAAAAACACT
1265	AAGCTTAACAAACTCAGAATGCATGCTTGGACTCTGAAGATTTGGATTAT
1266	AAGCTTAACAAAGGCAACCAATCAGAGGTAAGAGAAATATTACCAACTAT
1267	AAGCTTAACAAAGGTAATAAGTTCAAAAAGGAAGGATACCAACTACCAGC
1268	AAGCTTAACAAAGGTGATCAACCATAAAAACATAGGTTTTATATCTATCG
1269	AAGCTTAACAAATAAAACAAAATAATAAAAATACAAGGTTTCAATACACA
1270	AAGCTTAACAAATAAAACACAACAAAACACATATCAATTA
1271	AAGCTTAACAAATCTTTCAAAGGCGGCGAACCTATCGCTCTTGCTTACTA
1272	AAGCTTAACAACATCAAGTATATCCAAACATCCAATTGTAATCGGCTTCC
1273	AAGCTTAACAACCGGCTTAGGCTCAATGATTGTTTCTTTCACTATTGGTT
1274	AAGCTTAACAACTACTGACTAATGAGTTCTTGAACTCTGGCCTTGAAAGA
1275	AAGCTTAACAACTATGAATAAATATACTCTAGTAGAAATAAAGTGACATT
1276	AAGCTTAACAACTCCATAATCTTCTTCAAGTTTTGCCCATGTAGCAGATG
1277	AAGCTTAACAACTCCATGATCCTCTTCAAATTTGCCCATGTAGCAGATGA
1278	AAGCTTAACAACTCCATGATCTTCTTCAAGTTTTGCCTATGTGGCAGATG
1279	AAGCTTAACAACTCCATGATCTTCTTCATAAACTCCAATGTATCCGATGA
1280	AAGCTTAACAACTCCATGATCTTCTTCATAACCTCCAATGTATCAGATGA
1281	AAGCTTAACAACTCCATGATCTTCTTCATAATTTCCCATGTGTCAAATGA
1283	AAGCTTAACAACTCCATGATCTTTTTCATAATCCCCCATGTATCAGATGA
1284	AAGCTTAACAACTGGACGACCTTTGTGGTCTCTATAGTCTATTCGAAAAA
1285	AAGCTTAACAACTTCATGATCTTCTTGAAAATTTGCCCATGTATCAGATG
1286	AAGCTTAACAACTTTCCTGAACGGACACCAAAAGTACACTTATTAGGATT
1287	AAGCTTAACAAGAATGGACAAAGCCACAAAACAATTGAATGAGTGAAATT
1288	AAGCTTAACAAGAATGGACAAAGCCACAAAACATTTGAATGGGTGAAATT
1289	AAGCTTAACAAGACTAATACTACTGTTGAATATGGATTACTTCTAACACC
1290	AAGCTTAACAAGAGGGCATGCAATTGTACTTGAGAAATGATCATTTGATT
1292	AAGCTTAACAAGATGAACAAGGAATGGGATCAAAAGAATCCTTGAGCTGA
1293	AAGCTTAACAAGCAGATTATATCACACAAACAAATATACATACATCAAAC
1294	AAGCTTAACAAGCAGATTATATCATACATACATATATACAAACATCACAT
1295	AAGCTTAACAAGCTCAAAATGCATGCTTGGACTCTGAAGATTTGGATTAT
1296	AAGCTTAACAAGCTGAAATTAGTCAGAGGCCTTCCAAATCTGAAGTTTGA
1299	AAGCTTAACAAGTCCATGATCTTCTTCAGAATTTCCCATGCATCAGATGA
1300	AAGCTTAACAAGTGCTCTACATGTTCAACTTCCGTTCTCGAATTTGCAAT
1301	AAGCTTAACAAGTTAGAAAAATTGAAGAAAAAGATTGCAATGGAAAAGAG
1303	AAGCTTAACAATAAAATCAAAGAGCTCGAATTAGAAAACACTCAATTA
1304	AAGCTTAACAATGCATGAAACGAACTGAATCTCCAACTGCCATGGATGCT
1306	AAGCTTAACAATTGTTGTCACACCTCTGAACTTGATTTGAAACATGGAGA
1307	AAGCTTAACAATTGTTGTCACACCTCTGGACTTGATGAGAGAACGTGTAC
1308	AAGCTTAACAATTTAGTGTGTGTGTAATTGTGCAGAGTGAAATAGTGGTC
1309	AAGCTTAACACAAAAGGAAAAGGCAATAATAAAAACTTGGTCCAGAAAAT
1310	AAGCTTAACACAAACCATAAGCTCCTTGCAACTCACAAAGTCCTGTTAGC
1311	AAGCTTAACACAAAGGCCCAAAAATGGGTATGAATCAACAACTAAGTTTC
1313	AAGCTTAACACAATGCAAAAGGAATGGGGTCAAAAAGATAATTTA
1314	AAGCTTAACACAATTCTAAAATAATGGGATCAAAAGAATGCTTGAGATGA
1315	AAGCTTAACACACAACCCGATCCAATCTAAATTA
1316	AAGCTTAACACACGAAAACGTCGCTTCATAAACCAAACTCAAATCCCTAA
1318	AAGCTTAACACACGAAGACGTCGCTCCACAAACCAAACTCAAATCTCTAA
1320	AAGCTTAACACACGAAGACGTCGCTTCACAAACCAATCTTCCTTAGCACC
1321	AAGCTTAACACACGAAGGCGTCGCTTCACAAACCAAACTTGAATCTCTAA
1322	AAGCTTAACACACGAAGGCGTCGCTTCCCAAACCAAACTCAAATCTCTAA
1323	AAGCTTAACACACGAGGAACACAAATCCAGCATCAATTCACATTA
1324	AAGCTTAACACACTAGCACCAATTGGATTGACTATACTAGATGGAGTCGT
1325	AAGCTTAACACATAGACGACAATTGGATTGACAACACAAGGAGCACTAGT
1326	AAGCTTAACACATAGGCGACAATTGGATTGGCAACACAAGAAGCACTAGC
1327	AAGCTTAACACGAGGCCATGCAATTATACTTGAAGGTTGGTCATGAAAGT
1328	AAGCTTAACACTAGAACGTCTAAGTTACTACGGTTA
1329	AAGCTTAACACTCCCTGACTTTCCAGCAACTCGTCCATGGTGAATAGAGA
1330	AAGCTTAACACTTCCATTAGCAAGGATAAACAGACAGATATAAAGTTATT
1331	AAGCTTAACAGAACCAGACCCGACATGGCACTGAAGATTAGAGAAGAGGG
1333	AAGCTTAACAGACGAAGGCGTCGCTTCACAAGCCAAGCTCAAATCTCTAA
1334	AAGCTTAACAGAGGGAAAAAGGAATCATATTGAAAGGATGCTTGAGCTGA
1335	AAGCTTAACAGGAACAGCAGCCGACCAGACTAGCACACATCTTCATCCAA
1336	AAGCTTAACAGGTAAACAAGGTGTAAGTGATCAAGAGGTCAACGAGTCCA
1337	AAGCTTAACAGTCGCAACTTAGCCAATGGGATCCTTTTGGAGGATTCATG
1338	AAGCTTAACAGTTACAACTTCCCCAAGGGATCCTTTCAGAGGATTA
1339	AAGCTTAACAGTTTGCTTGTGGCTATCCCTATAAAATCTTCTTCCATTA
1340	AAGCTTAACATAAACAACAAATTTCAACCAAAGGGTTGAATAAGATTGAC
1341	AAGCTTAACATAAATATAAACTATTGTGATAATTTCTAAAATCTAAACAC
1342	AAGCTTAACATAAGCATATTGGTTTTGGACGTGCAGATATGATGTAATTG
1343	AAGCTTAACATAATACCATGAAGAATGGACGACTTACAATCTCACTTACT
1344	AAGCTTAACATACCCCATGGTTTAGAGGGAATGGAGTGTTTCTCTTGTGA
1345	AAGCTTAACATAGAGCTAAATTTTGACCCAAAGGCATAGCATTCTAGTAA
1346	AAGCTTAACATAGTTATTGTGCAAACATCTTCATGTTTTCAAATTA
1347	AAGCTTAACATATAATCTAGCCTAAGGGATCACGAATCCCATCAAATAGG
1348	AAGCTTAACATATCCGAAATGCCGCCACACCAATTCAAATTTA
1350	AAGCTTAACATATTGCATACATTTTTAGGTCATTAGGCATTTCATATTGC
1351	AAGCTTAACATATTGCATTACATTTTTAGGTCATTAGGCATTGCATATTG
1352	AAGCTTAACATCAAAGGTTGAAGAAAATGAACTTTGCAAATCATTTTACC
1353	AAGCTTAACATCAACAAACATGTTTTGGACGTGCAGATGAGGTGTTTTTG
1354	AAGCTTAACATCAATAAAACCAGAGCCGCCACCGCACTTTTATTGTTTCC
1355	AAGCTTAACATCAATAAAACCAGAGTCGCCACCGCGCTTTTATTATTTCC
1356	AAGCTTAACATCAATAAAACCAGAGTCGCTACCGTGCTTTTATTGTTTCC
1357	AAGCTTAACATCAATAAAACGAGAGTCGATATCGCACTTTTATTGTTTCC
1358	AAGCTTAACATCAATAAAACTAGAGTCGCCACCACACTTTTATTGTTTCC
1359	AAGCTTAACATCAATAAAACTAGAGTCGCCACCACGCTTTTATTGTTTCC
1360	AAGCTTAACATCAGACCATGCAAATTTATTTGAAGATTGGTCGTGAAAAA
1361	AAGCTTAACATCAGCAAAATGATTTTGGACGTGCAGATATGATGGAATTG
1362	AAGCTTAACATCAGCAAAATGATTTTGGACGTGCAGATGTGAATGATTTG
1363	AAGCTTAACATCAGCAACTAGGGTTTGGACGTGCAGATGAGATGTATTTG
1364	AAGCTTAACATCAGCATAATGATCTTGGACGTGCAAATATGATGGAATTG
1365	AAGCTTAACATCAGCATAATGATTTTGGACATGCATATATGATGTAATTG
1366	AAGCTTAACATCAGCATATTGGTTTTGAACGTGCCAATATGATGTAATTG
1368	AAGCTTAACATCAGCGTAATGATTTTGGACGTGCAAATATGATGGAATTG
1369	AAGCTTAACATCATCTCCTTGAATTGAGCATTCCGAGTCTGGAGATCTTT
1370	AAGCTTAACATCCAACAAAACTCTCAGAGAAGGGATCTCCACTTCAACAG
1371	AAGCTTAACATCCAACAAGACTCTCAGAGAAGGGATCTCCACTTCAACAG
1372	AAGCTTAACATCCAACAGGACCCTAAGAGAAGGAATCTCCACTTCAACAG
1373	AAGCTTAACATCCAACAGGACCCTCAAAGAAGGAATCTCCACTTCAACAG
1374	AAGCTTAACATCCAACAGGACTCTCAGAGAAGGAATCTCCACTTCAACCG
1375	AAGCTTAACATCCAGAAGAAGCATCATGCAAAAATTCAGATTATTTGGCA
1376	AAGCTTAACATCCAGCAAGACTCTCAGAGAAGGAATCTCCACTTCCACAG
1377	AAGCTTAACATCCATCAGGACCCGCAAAGAAGGAATTTTGATTTCAACCG
1381	AAGCTTAACATCTAACAAAACCCTCAGAGAAGGGATCTCTACTTCAACAG
1382	AAGCTTAACATCTAACAAGACTCTCAGAGAAGGAATCTCCACTTCCACAG
1383	AAGCTTAACATCTTTCATGTTGAACACAAATTGAAATGATGAGTGGAAAG
1384	AAGCTTAACATGAGACCATGCAAATGTATTTGAAAATTGGGCATGAAAAT
1386	AAGCTTAACATGAGGCCATCCAATTGTACTTGAGAAATGATCATGTGATT
1387	AAGCTTAACATGAGGCCATGCAAATTTATTTGAAGATTGGTCATGAAAAT
1388	AAGCTTAACATGAGGCCATGCAATTATAATTGAAGATTGGTCATGAAAGT
1389	AAGCTTAACATGAGGCCATGCAATTCTACTTGAGAAATGGTTATGTGATT
1390	AAGCTTAACATGAGGCCATGCAATTGCACTTGAGAAATGATCATGTGATT
1391	AAGCTTAACATGAGTAGGCTTTGATTCAGTGTTA
1392	AAGCTTAACATGAGTAGGTTGAGTAAAATCCAAGTTTTCATTGCTTGCGT
1393	AAGCTTAACATGGAGATGATCACGTGTATTATGGGCACATGAGCTCATTT
1394	AAGCTTAACATGGAGCTTATCACGTGTAGCATGTGCATGGGACCTTCATT
1395	AAGCTTAACATGGAGCTTATCATGTGTAGCATGTGCATGGGACCTTCATT
1396	AAGCTTAACATGGGACTGTACACGTGTATTATGGCTACATGAGCTCATTT
1398	AAGCTTAACATGGTATCATCAGCATGTGATTGAGCCTTCACGGCTGCATA
1399	AAGCTTAACATGTACATCCTTTCCTTAGATTA
1400	AAGCTTAACATGTACATCCTTTCCTTTGATTA
1401	AAGCTTAACATGTATAATTCAATTGTTATGTTGGACAAAATTTCATAATC
1402	AAGCTTAACATGTTATGAACAAGCATCATACAAAAATTCAACTCCAGAAG
1403	AAGCTTAACATGTTGGTAGAATTCTGCAATTGGGCAGCTAAAGACATGTT
1404	AAGCTTAACATTATGAAATTCATCTTTTCAATATGGACAAAAGTCCATAA
1405	AAGCTTAACATTATTTGATAGAATGGTAGCCTGTAAATGACAAGACTCCA
1407	AAGCTTAACATTCAGCAAGACTCTCAGAGAAGGGATCTCCACTTCAACTG
1408	AAGCTTAACATTCTGATAACATATTTTCATTCTGGACAAGAGTCCATAAA
1409	AAGCTTAACATTCTGATAACATCTTTTCATTCTACACAGGTGTTCATGTA
1410	AAGCTTAACATTCTGATAACATCTTTTTATTCTGGACAAGAGTCCATATA
1411	AAGCTTAACATTCTGATATTCATCTTTTCATTCTGGAGAAGAGCCTATAT
1412	AAGCTTAACATTCTGGAGATTCTAGGATGGCTCGAGGTCGAGGACGACCG
1413	AAGCTTAACATTCTTCATATCCTCTGGTTGAAGATATTTA
1416	AAGCTTAACATTTCTTATTTCCATCCTTTTGGCTATGATTACTTTATGTT
1417	AAGCTTAACATTTTTCATTCTTATTCACTTTTTCAATAGCAAAAGAAAAT
1419	AAGCTTAACCAAAACCAAAGTGATTAGTGAAAATGAGGTGTTA
1421	AAGCTTAACCAAAATACACGATCCATATATCATTGGAAAGCTGGGATGAT
1422	AAGCTTAACCAAAATACATGATCCATACATCATTGGAAAGCTGGGATGAT
1423	AAGCTTAACCAAACAGGGCGAGTCATAAAAATCCAAACACATTTGATCAT
1424	AAGCTTAACCAAACAGGGTGAGTCATAAAAAGGCAAACACATTGATCATC
1425	AAGCTTAACCAAACTGATAATAACCCTATTCATTACATAGTTCCTAATCC
1426	AAGCTTAACCAAACTGTTAGGAACCCTATTTATTATGTAGTTCCTAATCC
1427	AAGCTTAACCAAATCACGCGATCTATACATCATTGGAAAGCTGAGATGAT
1428	AAGCTTAACCAAATCACGTGATCTATACATCATTGGAAAGCTGGGATGAT
1429	AAGCTTAACCAAATGGCTCAACAATATTTTTA
1432	AAGCTTAACCAACCCCTTACCTAGGTATCTCCCTGCATTGTGCTTACGAT
1433	AAGCTTAACCAACCTTTCACTTTTAGAACGATACTCATTCATGCACACCT
1434	AAGCTTAACCAAGTTATGCTTTTGATGCTGCCATAGAGAGAGAGAGAGTA
1435	AAGCTTAACCAATTCGGACTGCATGCTCGGAGTCTGGAGATTCTGATTGT
1436	AAGCTTAACCAATTCGGACTGCATGCTCGGAGTTTGAAGATTA
1437	AAGCTTAACCAATTCGGATTGCATGCTCGGAGTCTGGAGATTAGGATTGT
1438	AAGCTTAACCAATTTGGGTTTATGGTTGGTATTCATGATGATTGTGTTGC
1439	AAGCTTAACCACAATCATTGAAGCAAGTGTAGCAAGAGCGTCTGCCATCC
1440	AAGCTTAACCACATTAGATTGTTCTCTTTGAAGCATTTGTGCTTA
1441	AAGCTTAACCACCACCACACAACAGTCATGAGAAAAGCAAGCCACCGTCA
1442	AAGCTTAACCACCACTGCACAACAGTCATGAGAAAAGCAAGCCACCGTCA
1443	AAGCTTAACCAGCATAATAGTAATAATCTCTTTGAATACTTTTCATAAAC
1444	AAGCTTAACCAGCTCAGACTGCATGCTTGGACTCTGAAGATTTGGATTAT
1445	AAGCTTAACCAGTTCAGACTGCATGCTCGGACTCTAGAGATTTTGATTAT
1446	AAGCTTAACCAGTTCAGACTGCATGCTTGGATTCTGGAGATTCAGATTGT
1447	AAGCTTAACCAGTTCATACTGCATGCTCGGATTCTGGAGATTCGGATTGT
1448	AAGCTTAACCATAATCATCGAAGCAAGTGTAGCAAGAGCATCTGCCATCC
1450	AAGCTTAACCATGTGGTTTGAGTGTTGATTGTCCAATGTTCTTCATTTA
1451	AAGCTTAACCATTATGTAATCTAACACGATGTATGCAAAAGTAGTGGAGT
1452	AAGCTTAACCCAAAGGAGGAAATTCTTGCTTGACTCATGTCATAAGGCTT
1453	AAGCTTAACCCACAAAGGGCTCAGGACTCCTCTTCGCTACCGGCCTCAGA
1454	AAGCTTAACCCATTTCTATGTTTGAAATATGTGTAAACTTGCTTAGGAAT
1456	AAGCTTAACCCTAAAAAGTCAAAGCTAGTTGAGAAATTTGAAAATATAAA
1457	AAGCTTAACCCTATGGTTTGAGTGTTGATTGTTCAGTGTTCTTCATTTA
1458	AAGCTTAACCCTCAAGTCATTATTCTCCAATTCCAACTCCTTA
1459	AAGCTTAACCCTGAAAAGTCAAAGCTAGTTGAAAATTTTGCAGATTTAGA
1460	AAGCTTAACCCTGTAAAGGACATGGACGTACGAGATTCAGAGATAGTGAA
1461	AAGCTTAACCCTTACATGATCTTCTCCAAACTTGCCCATGTAGTAGATGA
1462	AAGCTTAACCCTTGCAGAATCAAATGTTCTGAAAAACTTTAGCCTTA
1463	AAGCTTAACCGCTCCATGATCTTCTTCAAATTAGCCCATGTAACAGATGA
1464	AAGCTTAACCTAACTAGTGTATGTTAGCATGTTGTCTACGTGACATTATT
1465	AAGCTTAACCTACCTCACTTTTTGAACGGTACTTATTCATACACATCTTC
1466	AAGCTTAACCTCAAACTCAAGGGTGGTATTCATGGCTTTACCCTGATGTT
1467	AAGCTTAACCTCAATAAAACTAGACTCGTTACCGTGCTTTTATTGTTTCC
1468	AAGCTTAACCTCACCCTAATTGCCTATGGACATAGAAATTAGGGTAGAAC
1469	AAGCTTAACCTCCAAACCTTCCTCCATTCCATCATATAGGAGCTAAGGAT
1470	AAGCTTAACCTCCTTGAGAATCAAAACCCTAATTTGTACCACACATCCTC
1471	AAGCTTAACCTGCCACCATGTACTCTGATTA
1472	AAGCTTAACCTGGTCTGTTGTTTATTGCACAAATTCTGAACCGAATATTT
1473	AAGCTTAACCTGGTCTGTTGTTTGTTGCACAAATTCCGAACCCAATATTT
1474	AAGCTTAACCTGTGATAAAATCTTGGATAAGGTTCAAGATTA
1475	AAGCTTAACCTGTTAGATGAAGACACATGAATGTTA
1476	AAGCTTAACCTTACTTGAGCCTAATTGATTGTGTATAGAGTGTGCTAAAT
1477	AAGCTTAACCTTCCACCTGAGTTGAGAACTCTCATCATCTTGTCTTTA
1478	AAGCTTAACCTTCCGGTGCTGCGAGTTCTTCACATTGACCGGCGGGAAAT
1479	AAGCTTAACCTTCTTTGATCCAAACCAAACTCAACTTGATCCATGACCAA
1480	AAGCTTAACCTTGAAGGAATTCACTTATGGAAATAAGCTAATTTAGGAAG
1481	AAGCTTAACCTTGCTTGAGCCCAATTGATTGTGTATAGTGTGTGCTAATT
1482	AAGCTTAACCTTGTGTGAGCCCATTTGTTTGTATATAGTGTGTGTGCTTG
1483	AAGCTTAACCTTGTTTGAGCCTAATTGCTTGTGTATAGTGTGTGCTAATT
1485	AAGCTTAACGCCAATAAAACCAGAGTCACCACCGCGCTTTTATTGTTTCT
1486	AAGCTTAACGCCAATAAAACCAGAGTCGCCACCGCGCTTTTATTGTTTTC
1487	AAGCTTAACGGATTTGGAGGCACGTGCACCTTATCAGCATAAATCTGGCA
1488	AAGCTTAACGGTGAGCCTCAGAGTTCATTA
1489	AAGCTTAACGTAAATAAAACCGGAGTCGCCACCATGCTTTTATTGTTTCA
1490	AAGCTTAACGTCAACAAAACCAGAGTCGCCACCTCGCTTTTATTATTTTC
1491	AAGCTTAACGTCAATAAAAACATAGTCGCCACCGCGCTTTTATTATTTTC
1493	AAGCTTAACGTCAATAAAACCAGAGTCGCCACCATGTTTTTATTGTTTCC
1494	AAGCTTAACGTCAATAAAACCAGAGTCGCCACCGCATTTTATTGTTTCCA
1495	AAGCTTAACGTCAATAAAACCAGAGTCGCCATCACGCTTTTATTATTTCC
1496	AAGCTTAACGTCAATAAAACCAGAGTCGGCACCACGCTTTTATTATTCAC
1498	AAGCTTAACGTCAATAAAACCAGAGTCGTCAGCGCGCTTTTATTGTTTCT
1499	AAGCTTAACGTCAATAAAACCATAGTCGCCACCACGCTTTTATTGTTTCC
1500	AAGCTTAACGTCAATAAAACCATAGTTCCCATCATGCTTTTATTGTTTCC
1501	AAGCTTAACGTCAATAAAACCATCAAGCTAAAGGAAAAGGGAAAAGTACG
1503	AAGCTTAACGTCAATAAAACTAGAGCCGTCACCGCACTTTTATTGTTTCC
1504	AAGCTTAACGTCAATAAAACTAGAGTCATCACCGTGCTTTTATTGTTTCC
1506	AAGCTTAACGTCAATAAAACTAGAGTCGCCACCGCTCTTTTATTGTTTCT
1507	AAGCTTAACGTCAATAAAACTAGAGTTTCCACCACACTTTTATTGTTTCC
1508	AAGCTTAACGTCAATAAAATCAGAGTCACCACCGTGCTTTTATTGTTTCC
1509	AAGCTTAACGTCAATAAAATCAGAGTCACCGTTGCGCTTTTATTGTTTCC
1510	AAGCTTAACGTCAATAAAATCAGAGTCGCCACCGCACTTTTATTGTTTCC
1512	AAGCTTAACGTCAATGAAACCAGAGTCGCCACTATGCTTTTATTGTTTCG
1513	AAGCTTAACGTCGATAAAACCAGAGTCGCCACCGCACTTTTATTGTTTCC
1514	AAGCTTAACGTCGGTAAAACCAGAGTCGCCACCGTGCTTTTATTGTTTCC
1516	AAGCTTAACGTTATATACAGTATGCAACACTAAAGTATATATAAAATGGT
1517	AAGCTTAACGTTGAAGAAACTTGCTTATGGAAAGAAACTATTTCTAGAAG
1518	AAGCTTAACGTTGAAGAAACTTTCTTATGGAACAAACTATTTTTAGAAGG
1519	AAGCTTAACTAAGAAAACTTGAATTTCGCAAATACTTTATGTGAAAAACA
1520	AAGCTTAACTAAGAGATCAAGGCCTATTGTAACTGCGTTGAAGTTGTCTA
1521	AAGCTTAACTAAGTGAGGAGTAGAAATATATATTTGTGACACAAAGTCTA
1522	AAGCTTAACTAATATCATTATCGAAGAACAAAAATGTGATTGTATCCTCA
1523	AAGCTTAACTACCATTTTGTTATTGTATTGGTTATGAATCCCTTGAAGAT
1525	AAGCTTAACTAGGGAAGAATGAACTTCAACACAGGAGTAAAAGAGATACA
1526	AAGCTTAACTATACTTGACTTGAAATTTCAAAAGCCAAAAAGAACTAACT
1527	AAGCTTAACTATCCCATCTGTCACGAAGAAAACCGAGGTGAATAAGTTGT
1528	AAGCTTAACTATGAGATCGTTAGGGAGTTTTATGTCAATGCTCTCTTA
1529	AAGCTTAACTATTACCTAATCTAGTTACTTACCTTTTGTAAGACCCTAAT
1530	AAGCTTAACTATTAGTACTATATATGTAATGCTAGTTCGATATAATGTAA
1531	AAGCTTAACTCAAATGAGCTAAGAGCATCCTACAAAACAAATCAAGGTTA
1533	AAGCTTAACTCAGATTCATTTCAGATATAAATACATGTTCTAAGATGTGT
1534	AAGCTTAACTCATTGCTTGTCCACAAGTAATGTTTCAGACAACACTGTGT
1535	AAGCTTAACTCCAAAGAAACGGTTACTATTTCTAATGGAGATGTAATTGA
1536	AAGCTTAACTGATTTTGTGTGTTGATTGAGTGATCACCCTATACAGCGAG
1537	AAGCTTAACTGCCACACAGATATCAAACGAAATTCATGTGATTGGCAAGA
1538	AAGCTTAACTGCCATGGAATTCCTAATCTTGACAATGTCCTACTTGTTA
1539	AAGCTTAACTGCCCTAGAGTCCCTAACCTTGATAATGTCCTACTTGTTA
1540	AAGCTTAACTGCCCTGGAGTTCCTAATCTTGAGAATGTCCTACTTGTTA
1541	AAGCTTAACTGTCCTGGAGTCCCTAACCTTGACAATGTCCAACTGGTTA
1542	AAGCTTAACTGTGATGGGCTGATTCTGAACCCGACTGATTTGATTGTGCG
1543	AAGCTTAACTGTGATGGGCTGATTTTGACCCCGACTGATTTGATAGTGCG
1544	AAGCTTAACTGTGATGGGCTGATTTTGACTCCGACAGATTTGATTGTGCG
1545	AAGCTTAACTGTTGAGAATGTTTGTCCTTCTGTTCATTCATTCACATTTG
1546	AAGCTTAACTTATATGAGTTCAACTATAAATACAGTACCATAGTGTCATC
1547	AAGCTTAACTTCACCATAATTGCCTATAGATATAAAAATTAGGGTAGAAT
1548	AAGCTTAACTTCACCCTAACTACCTATGGACATAGAAATTAGGGTAGAAT
1549	AAGCTTAACTTCACCCTAATTGCCTTATGACATAGAAATTAGGGTAAAAT
1550	AAGCTTAACTTCACCCTAATTGCTTATGGACATAGAAATTAGGGTAGAAT
1551	AAGCTTAACTTCACCCTAATTGGCTATGGACATATAAATTAGGGTAGATT
1552	AAGCTTAACTTCACCCTAATTTCCTATGGACATAGAATTTAGGGTAGAAT
1553	AAGCTTAACTTCACCGTAATTGCATATGGACATAGAAATTAGGGTAGAAT
1554	AAGCTTAACTTCCTCTGTTCGATCCTTCCGTATGCACATTTCCAAATAAT
1555	AAGCTTAACTTCGACAGGAACTTAGCAAACATAGCACCTTGCAGCCTAGT
1556	AAGCTTAACTTCGCCCTAATTGTCTATGGACATAGAAATTAGGGTAGAAT
1557	AAGCTTAACTTGAAACGATGATTA
1559	AAGCTTAACTTGAGTCATCTGAAAGTATTTGGATCTATAGTATATAGAAA
1561	AAGCTTAACTTGTGAGGCGAGCCATATTTTGCCTAGAAAAATTA
1563	AAGCTTAACTTGTGCCTCAAGAAAATCAAATCCCATCATTA
1564	AAGCTTAACTTTACCCTAATTGCCTATGGACATAGAAATTATGGTAGAAT
1565	AAGCTTAACTTTCATCTTTCTTCATGAAAGGAAGTTTCCGCATCATTATC
1566	AAGCTTAACTTTCTGATAACATATTTTCATTCTGGACAAGAGTCCATAAA
1567	AAGCTTAACTTTGATTATGGAAGGTTCATGTTTGAACAATTGTTAGACAT
1568	AAGCTTAACTTTGCTCTGATCAGCTCATACATAGCTGATATCTGCAGGGA
1569	AAGCTTAACTTTTATTATGGTAGATTCGTGTTTGAACAAATTGTCAAACA
1571	AAGCTTAAGAAAAAGAAAAGCTAGCAAGCCACTAACGTACCTGTACAAAA
1573	AAGCTTAAGAAAAATCCTTGTCTGAGGGACTTATAGATTCCTTTATGGGG
1574	AAGCTTAAGAAAAGCCTTTATGGCATCACGCAAACCAACAGACAATGGTA
1575	AAGCTTAAGAAACCAACCACATAGATTTTATGACAGGTTTATCTTA
1576	AAGCTTAAGAAACCAACCACGAATATCTTATGACAGTTTATCTCATGAAC
1577	AAGCTTAAGAAAGAAAACTCCAAAAGAGAAAGTTTCAAGAAAAACTCCTT
1578	AAGCTTAAGAAAGAAAGCTATAGAAGAGAAAGTTTCAAGAAAAACTCCTT
1579	AAGCTTAAGAAAGAAAGCTCCAGAAGAGAAAGTTTTA
1580	AAGCTTAAGAAAGAAAGCTCCAGAAGAGAAGGATTCAAGAAAAATTCCTT
1581	AAGCTTAAGAAAGACAGTTCCAGAAAAGAAGGATTCAAGAAAAACTCCTT
1583	AAGCTTAAGAAAGATTTTTCCACTTTGAATGAAGATGATTTTATTCTAAA
1585	AAGCTTAAGAAAGTTCAAAGAGAAATGCTTAGGGTTATGAAAGTTAGGAA
1586	AAGCTTAAGAAATAATTCTCCACTCTGAAAATTTTATTCTTA
1587	AAGCTTAAGAAATATTTCTCCACTCTGAATGAAGAAAATTTTATTCTTA
1588	AAGCTTAAGAAATATTTTTCCACTTTTTATGAAGAGAATTTTATTCTGAA
1589	AAGCTTAAGAAATCATTATATGCTCTGAAACAAGCTCCTAGAGCATGGTA
1590	AAGCTTAAGAAATCCCCAGCCTGCACACAAAAGGCGCATTTTA
1591	AAGCTTAAGAAATGAGTATGAAGAAAAATAATCTGAAGCGGAAAAGGGTT
1593	AAGCTTAAGAAATGGGTATGAAGAAAAGTAAGTTGAAGCGTTA
1594	AAGCTTAAGAAATGGGTATGAAGAAAAGTAATCTGAAACGTTA
1595	AAGCTTAAGAAATGGGTATGAAGAAAAGTAATCTGAAGCGTTGAAAGGGT
1597	AAGCTTAAGAAATTGATCATTCATAGCGTCCATCTTCTCATAGACATCTA
1598	AAGCTTAAGAACATCATCAATTGATTCCATAATCCTGTGAAACCATTGGA
1599	AAGCTTAAGAACCAACCACAAAGATTTTATGACATGTTTATCCCACGACC
1600	AAGCTTAAGAACCGAGTTTGAATCTCATTGGTAGCAAAAACTAGAATTTT
1601	AAGCTTAAGAACTAAGGTGTGGGTTGTGAAGTGAGAGAGTGTATGCTAAA
1602	AAGCTTAAGAAGACACAATATGAGCTGAAACAAGCTCCTAGAGCATGATA
1603	AAGCTTAAGAAGAGGGTGATGAAGACTGTGAATTCCCTGAAGAACTTGCC
1604	AAGCTTAAGAAGAGTATCCTTGAGGAAGGCCATATGAGTGGTTCGAGTAT
1605	AAGCTTAAGAAGGAAAAGAACAAGGAAAATGAGGTAGACAAGAGGTCAAT
1607	AAGCTTAAGAAGGCATTATATGGGTTGAAACATGCTCCAAGAGCTTGGTA
1608	AAGCTTAAGAAGGGGTTGGTTGATCTTCTCCGAGAATAATCTGAGGTGTT
1609	AAGCTTAAGAAGTTGAGGAAGTAACCATGGATACGAAGTAAAGATACGTA
1610	AAGCTTAAGAAGTTTTACACATAGAAAACTAATGAAAAGATCAGAGATCT
1611	AAGCTTAAGAAGTTTTACACATAGAAAACTAATGAAAAGGTCAGAGATAT
1612	AAGCTTAAGAATCTAGTTCAGCTGGACCTTTCTGCGAATCTTCTGGAAGG
1613	AAGCTTAAGAATGAAGAAAATAAAGTCAAGACAAAAATTGCCAAAAATGG
1614	AAGCTTAAGAATGAAGAAAATCAAGTCAGGACAAAAATTGCCAAAAATAG
1615	AAGCTTAAGAATGGAGAAAATCAAGTCAGAACAAAAATTGCCAAAAATAG
1616	AAGCTTAAGAATGGAGAAAATCAAGTCAGGACAAAAACTGCCAAAAATAG
1617	AAGCTTAAGAATGGAGGAAATCAAGTCAGGACAGAAACTGCCAAAAATAG
1618	AAGCTTAAGAATTTGTGGAAACTCGGGAACTTAGCAAAAACCTTGTTCAA
1622	AAGCTTAAGACATTCATCCAAATCAACAGGAGAATCATCAGATGGAACCC
1623	AAGCTTAAGACCATTGTTGTGAAGAAATACATCATTGTTCACTTA
1624	AAGCTTAAGACCCGATTTAGTGGTGACTGGGGTCTATGCTAGTCATTTTC
1625	AAGCTTAAGACCCGGTTTAGAGGTGTCCGGGGTCTCTGCTGGTCATTTTC
1628	AAGCTTAAGACCCGTTTTAGTGGTGACTGGTGTCTATGCCTTTCATTTTC
1629	AAGCTTAAGACCTTTTGAAGTGCCCTGGCTAGATCCAGTTTCATCTACTT
1630	AAGCTTAAGACGTCTCCTTCAAATGTTATGTTGAGGAAAATTGCAAAATC
1633	AAGCTTAAGACTTACTTTCTTACACACGCACAAACACAATTATGAGATTT
1634	AAGCTTAAGAGAAAGTAAATCATACAAGGTAAAGATTAGAGAACAAGTAA
1635	AAGCTTAAGAGAAGTCAAAGTCCGACACGAAGAAATACAAGGAAGAATAT
1636	AAGCTTAAGAGACAAGAAACAAAACCACATGAGATTCTCCCCCTTA
1637	AAGCTTAAGAGACAAGTAACAAAATCGTAGTGGGGTTCTTCCCCTTGACG
1638	AAGCTTAAGAGACTCCATTGGGTTTATCTGATACACTCCTTCTCTTTGTC
1639	AAGCTTAAGAGATTTTGCAATTCTAAGGTAAGAGGGGATTACTTTACTGA
1640	AAGCTTAAGAGCCTAGATATCACCAACGATCCAAACACATATTTAGGCGT
1641	AAGCTTAAGAGCTACCGTTGTTCAAAGATTATTTCCCCACGCTTTGCTCG
1642	AAGCTTAAGAGCTCTTTACTGCAACATGGTTTTCATGCCAACAAATGTGA
1643	AAGCTTAAGAGGCTAGGAAAAGATATCAGTTGCTTGGTCATGTTTCTTCA
1644	AAGCTTAAGAGGGGTTATTTGATTTAGTTTGTGTGCAGTACTAATTGCAA
1645	AAGCTTAAGAGGTTCCCCAAGCAGTTA
1646	AAGCTTAAGAGTCAGATTTGTGATGTGAGCAGGGACAAAGCCACATTATG
1647	AAGCTTAAGAGTGAAGGGATCAATCTTCCTTCCAAAATGATGGAATGAAG
1648	AAGCTTAAGATAAATGGCCTGGTTCAAGTAATCAAGGATGTGTATTATGT
1649	AAGCTTAAGATAACTCTTCAAGATGGACACCATCATCTGACACATATTTT
1650	AAGCTTAAGATACTTCCTTGGGTTTATCTGATACACTCCTTCTCTTTATC
1651	AAGCTTAAGATATCTAATTCAAATGTTATGTTGAACAAAATTTCAAAATC
1653	AAGCTTAAGATATTTCATAAATCTAATCATGAAGCCATATTCAAATTA
1655	AAGCTTAAGATCAGAATCTGATGGATCAGAAGATGAAGACCTGACTCTGA
1656	AAGCTTAAGATCCAAGAACTCAACCAGATGAAGTTGAATTTTGGATCTGA
1658	AAGCTTAAGATGATAATCATGTGGTCCTCATTTCAAGAAAATACCATCAG
1659	AAGCTTAAGATGCCTACGGAAAATGTTATGTTGGACAAAATTTCATATTC
1660	AAGCTTAAGATGCCTACTTCAAATTTTATGTTGAGAAAAATTTCAAAATC
1661	AAGCTTAAGATGCTGATGGAAAAATTCATTTTA
1662	AAGCTTAAGATGGCTCCTTATAAGCATCATAATCCAAGAAGACCTTTA
1663	AAGCTTAAGATGTATAATTCAAATCTTATGTTGAGAAAAATTTCAAAATC
1664	AAGCTTAAGATGTATAATTCAAATGTTATGTTGAACAAATTTTCAAAATC
1665	AAGCTTAAGATGTATAATTCAAATGTTATGTTGATAAAAATTTCAAAATC
1666	AAGCTTAAGATGTATAATTCAAATGTTATGTTGGACAAAATTTA
1667	AAGCTTAAGATGTATAATTCAAATTTTATGTTGAACAAAATTTCAAAATA
1668	AAGCTTAAGATGTATAATTCAAATTTTATGTTGAACAAAATTTCATAATC
1669	AAGCTTAAGATGTATACCTCAAATGTTATGTTGAACAAAATTTCAAAATC
1670	AAGCTTAAGATGTATACTTCAAATGCTATGTTGAGAAAATTTTCAAAATC
1671	AAGCTTAAGATGTATACTTCAAATGTCATTTCGAACAAAATTTCAAAATC
1672	AAGCTTAAGATGTATACTTCAAATGTTATGTTGAACAAAATCTCAATGTC
1674	AAGCTTAAGATGTATACTTCAAATGTTATGTTGAGAAAATTTTCAAAATC
1675	AAGCTTAAGATGTATACTTCAAATTTTATGTTGAGAAAAATTTCAAAATC
1677	AAGCTTAAGATGTATACTTGAAATGTTATGTTGAACAAAAGTTCAAAATC
1678	AAGCTTAAGATGTCCACTTCAAATGTTATGTTGAACAAAAATTCAAAATC
1679	AAGCTTAAGATGTCCACTTCAAATTTTATGTTGGACAAAATTTCATTATC
1680	AAGCTTAAGATGTCTAAAAATCACATGTCAAATTTCAAGTCCATCCAATA
1681	AAGCTTAAGATGTCTAAATAAAATTTTATGTTGAATAAAATTTCAAAATC
1682	AAGCTTAAGATGTCTAACTCAAATGTTATGTTGAACAAAATGTTA
1683	AAGCTTAAGATGTCTAACTCAAATTTTAGGTTGAGCAAAATTTCAAAATC
1684	AAGCTTAAGATGTCTAATAATCACATATCAAAGTTCATGTCCATCTAATA
1685	AAGCTTAAGATGTCTAATTCAAATGTTATGTTGAACAAAATTCCAAAATC
1686	AAGCTTAAGATGTCTAATTCAAATGTTATGTTGAATAAAAGTTCAAAATC
1687	AAGCTTAAGATGTCTAATTCAAATGTTATGTTGAGCAAAATTTCAAAATA
1689	AAGCTTAAGATGTCTAATTCAAATGTTGTGTTGAACAAAATTTCATAATC
1690	AAGCTTAAGATGTCTAATTCAAATGTTTTGTATGACAAAATTTCATAATC
1691	AAGCTTAAGATGTCTAATTCAAATTTTATATTGAACAAAATTTCAAAATC
1692	AAGCTTAAGATGTCTAATTCAAATTTTATGTTGAACAAAATTTCAAAATC
1693	AAGCTTAAGATGTCTAATTCAATTGTTATTTTGGACAAAATTTCATAATA
1694	AAGCTTAAGATGTCTACAAATCACATATCAAATTTCATGTTCATCCAATT
1695	AAGCTTAAGATGTCTACAATTCACATGTCAAATTTCAAGTCCGTCCCATT
1696	AAGCTTAAGATGTCTACAATTCACATGTCAAATTTCAAGTTCATCCAATT
1697	AAGCTTAAGATGTCTACATTATTCATGCCAAATCTTAGATCCATCCAATA
1698	AAGCTTAAGATGTCTACCTAAAATGTCATGTTTGACAAAATTTCAAAATC
1699	AAGCTTAAGATGTCTACCTCAAATGTTATGTTGAACAAAATTTCAAAATC
1700	AAGCTTAAGATGTCTACCTCAAATGTTATGTTGGACAAAATTTCATAATC
1701	AAGCTTAAGATGTCTACCTTCAAATGTTATGTTGAACAAAATTTCAAAAT
1702	AAGCTTAAGATGTCTACGTCAAATGTTATGTTGAATAAAATTTCAAAATC
1703	AAGCTTAAGATGTCTACTAATCACATGTAAAATTTCAAATTCATCCAATA
1706	AAGCTTAAGATGTCTACTAATCACTTGTAAAATTTCATGTTCATTCAATA
1707	AAGCTTAAGATGTCTACTAATCATATGTCAAATTTCATGTCCATCTAATA
1708	AAGCTTAAGATGTCTACTACAAATGTTATGTTGAACAAAATTTCAAACTC
1709	AAGCTTAAGATGTCTACTACAAATGTTATTTTGAGAAAAATTTCAAAATC
1711	AAGCTTAAGATGTCTACTTCAAATGTATCTTGAACAAAATTTCAAAATCT
1712	AAGCTTAAGATGTCTACTTCAAATGTTATGTCGAACAAAATTTCAAAATC
1716	AAGCTTAAGATGTCTACTTCAAATGTTATGTTGAATAAAATTTA
1717	AAGCTTAAGATGTCTACTTCAAATGTTATGTTGAATAAAATTTCAAAAGC
1718	AAGCTTAAGATGTCTACTTCAAATGTTATGTTGAGCAAAGTTTCAAAATC
1719	AAGCTTAAGATGTCTACTTCAAATGTTATGTTGGATAAAATTTCAAAATC
1720	AAGCTTAAGATGTCTACTTCAAATTGTATGTTGAGCAAAATTTCAATATC
1721	AAGCTTAAGATGTCTACTTCAAATTTTATGTTGAACAAAATCTCAAAATC
1722	AAGCTTAAGATGTCTACTTCAAATTTTATGTTGAACAAAATTACAAAATC
1723	AAGCTTAAGATGTCTACTTCAAATTTTATGTTGAACAAATTTTCAAAATC
1725	AAGCTTAAGATGTCTACTTGAAATGTTATGTTGAACAAAATTTCAAAATC
1726	AAGCTTAAGATGTCTAGAAATCACATGAAAAATTTCATGTTCATCCAATT
1727	AAGCTTAAGATGTCTAGAAATCACATGTAAAATTTCATGTTCATCCAATT
1729	AAGCTTAAGATGTCTAGTAATCACATGTGAAATTTCATGTCCATCTAATA
1730	AAGCTTAAGATGTCTAGTTATCACATATGAAGTTTCATGATCATACAATA
1731	AAGCTTAAGATGTCTAGTTATCTCATGTAAAATTTCAAGATCATTCAATA
1732	AAGCTTAAGATGTCTAGTTCAAATGTTATGTTA
1733	AAGCTTAAGATGTCTGCCTCAGATTTTATGTTGGACAAAATTTCATAATC
1736	AAGCTTAAGATTCTGCCTTATCTCGTCCGCGATCGTGTCAAACGCTAGAG
1737	AAGCTTAAGATTGAATAAGGTAAAATCTGTTGTGAGTGTCAAATTGGGAA
1738	AAGCTTAAGATTGGAGAAAATCAAGTCAGACAAGAAATTGCCAAAAATAG
1739	AAGCTTAAGATTTCTAATTCAAATTTTATGTTGGACAAAATTTA
1740	AAGCTTAAGATTTGCAATAAAATCATTGTTGTCCATTTTGTGGTAATGTT
1741	AAGCTTAAGATTTTGAGGACAAATGATGGTGGAGAATATGTGTTGAAATA
1743	AAGCTTAAGCAAAAACGCAGCTTCAAAACACAAGCACCAAAATGCGAAAC
1744	AAGCTTAAGCAAAAGAAAAGCTAGAAAGCAACTAATGTACCTGTACAAAA
1745	AAGCTTAAGCAAAAGCAAAACTAGCAAGCAACTAATGTACCTGTACAAAA
1746	AAGCTTAAGCAAAAGCAAGCAAGCAACTAAGGTACCTGTACAAAAGCTAA
1747	AAGCTTAAGCAAAAGCTAGATAGCAACTAATGTACCTGTACAAAAGCCAA
1748	AAGCTTAAGCAAAAGCTAGCAAGCAACTAATGTACCTGTACAAAAGCTAA
1749	AAGCTTAAGCAAAAGCTAGCAAGCAACTAATGTACCTGTACAAAATCTAA
1750	AAGCTTAAGCAAAAGCTAGCGAGCAACTAATGTACCTGTACAAAAGCTAA
1751	AAGCTTAAGCAAAAGCTATCTAGCAAGCAACTAATGTACCTGTACAAAAG
1752	AAGCTTAAGCAAAATAAAAGCTAGCAAGCAACTAACATACCTGTACAAAA
1753	AAGCTTAAGCAAAATCAAAAGCAAGCAAGCAAATAAGGTACCTGTACAAA
1754	AAGCTTAAGCAAACTCATACAAAGCATCAAAACATGCACCAAATTCAATT
1755	AAGCTTAAGCAAGAAGTAAACAAACAAAGAAGCATACACATGACATCAAG
1756	AAGCTTAAGCAAGAATGTTTTTGGATGCCTCAGTTGGGGTAGAATCATAA
1757	AAGCTTAAGCAAGAGCTAAAAGCAAGCAACTAAGGTACCTCTACAAAGAC
1758	AAGCTTAAGCAAGAGCTAAAGCAAGCAAGCAACTAAGGTACCTGTACAAA
1759	AAGCTTAAGCAAGATCTAAAGCAAGCAAGCAACTAAGGTACCTGTACAAA
1760	AAGCTTAAGCAAGCATTTGATCCAAGGCTCCTAGGAGGCCCCTATTACCT
1762	AAGCTTAAGCAATCATGAGATCCAAGACCAGGAAGGCTCCTATGCTCATT
1763	AAGCTTAAGCAATCATGAGATCCAAGGCTCCTAGAAGGCTCCTATGATCA
1764	AAGCTTAAGCAATCATGAGATCCATTGCCCCTAGGAGGCTCCTATGCTTA
1765	AAGCTTAAGCAATCATGAGATCCATTGCTCCTAGGAGGCTCCTATGCTTA
1766	AAGCTTAAGCAATCATGAGATCCCTTGATCCTAGGAGGCTCCTATGCTCA
1767	AAGCTTAAGCAATCATGAGATCCCTTGCTCCTAGGAGGCCCCTATGCTCA
1768	AAGCTTAAGCAATCATGAGATCCGAGGCTCCTAGAAGGCTCCTATGATCA
1769	AAGCTTAAGCAATCATGTGATCCAAGGCTCCTAGGAGGCTCCTATACTCA
1772	AAGCTTAAGCAGTCATGTGATCCAAGGCTCCTAAGAGGCTCCTATGCTCA
1773	AAGCTTAAGCAGTCATGTGATCCAAGGCTCCTAGAAGGCTCCTATGCTCA
1774	AAGCTTAAGCAGTCATGTGATCCAAGGCTCCTAGGAGGCTCCTATGCCCA
1775	AAGCTTAAGCAGTCATGTGATCCAAGGCTCCTATGCCCAAAGAAGTGACC
1776	AAGCTTAAGCAGTCATGTGATCCAAGGCTCTTAGGAGGCTCCTATGTCCA
1778	AAGCTTAAGCAGTCATGTGATCTAAGGCTTCTAGGAGGCCCCCATGCCCA
1779	AAGCTTAAGCAGTGCGAGCTTAGACATGATGGGTTTGCTAGTTATGTCGC
1780	AAGCTTAAGCAGTTGGTACAGTATAGGGCAATGATAGTTCTATTGAGAAT
1782	AAGCTTAAGCATAGTCATGGCATTTTGAAGTTCCTTCGAGCTGGAGCACA
1783	AAGCTTAAGCATCAAGAAATCATGCACTCAAACTCTCCATTTCAGAGGTT
1784	AAGCTTAAGCATCAAGAGATCATGCTCTCAAGCTCTCCATTTCAGAGGTT
1785	AAGCTTAAGCATCAAGAGATCGTGCTCCCAAACTCTTCAATTCAGAGGTT
1786	AAGCTTAAGCATGATTAGGAAATGGATTA
1787	AAGCTTAAGCATGCTTTGTACGGTCTCAAACAAGCCCCTAGGGCATGGCA
1788	AAGCTTAAGCATGTTTTGTACGGTCTCAAACAAGCCCCTATGGGTTGGTA
1789	AAGCTTAAGCATTAGTTTGTTGCGCGCATTAGAAAGGGTTA
1790	AAGCTTAAGCATTATAAAGGCCCAATGCCTAGTTGCTCTTTGACTTTTTA
1791	AAGCTTAAGCATTCAACATAATCAAACAAGCTCTTAGAAGATCCCCAATG
1792	AAGCTTAAGCATTCATATGATCCAAGGCTCCTAGGAGGCTCCTATGCCCA
1793	AAGCTTAAGCATTCTAAAGGCCCAATACCTAGTTGCTATTTGACTTCTTA
1794	AAGCTTAAGCATTCTAAAGGCCCAATGCCTAATTGCTCTTTGACTCCAAA
1796	AAGCTTAAGCATTCTAAAGGCCCAATGCCTAGTTGCTCTTTGACTTCTTA
1798	AAGCTTAAGCATTCTAAAGGCTCAATGCCTAGTTCCTCTTTGACTTTTTA
1799	AAGCTTAAGCATTCTAAAGGCTCAATGCCTAGTTGCTCTTTGAATTTTTA
1800	AAGCTTAAGCATTCTATAGGCTCAATGCCTAGTTGCTCTTTGACTTTTTA
1801	AAGCTTAAGCATTGCTAATCAGAAGTATATATTGCACATTTCAGACTGAA
1802	AAGCTTAAGCATTGGTTTGCTATGCGCATTAGAAAGGATTA
1803	AAGCTTAAGCCAAATGGTAAATGTAATTAGCAATTATGAGGTGTTTTGGA
1804	AAGCTTAAGCCAACCTCAACCTTCTCATCAGTCAACTACTAATAAGAACA
1805	AAGCTTAAGCCATGAATGCAACATAAATAAAGAATCGATGGATTATGACT
1806	AAGCTTAAGCCCCAGCTTCACAACCTACAAAACCAAGTTATGTTAGTGTA
1807	AAGCTTAAGCCCCCATGTGCGAGCAAGTAATGTTTA
1808	AAGCTTAAGCCTATGTGTGTGAGCAAGTAATGTTTGACTGCTAGAGTGCG
1810	AAGCTTAAGCCTCCATGTGTGAGCAAATGATGTTTA
1811	AAGCTTAAGCCTCCATGTGTGAGCATATAAGCAATGTTTA
1812	AAGCTTAAGCCTCCCACGCACAAACATACAAGTAATTTTA
1813	AAGCTTAAGCCTCCCATATGTCAAGGCTAGCCACAAATCATTA
1814	AAGCTTAAGCCTCCCATGCACGAGCATACAAGTCATGTTTA
1815	AAGCTTAAGCCTCCCATGTGCGAGTGCATAAGTAATGTTTA
1816	AAGCTTAAGCCTCTATTTATACTAAACTAAGCCATAAGTGACTCATAATA
1817	AAGCTTAAGCCTCTCTAAAGCAAAAATATGCCACACACATATGGATATAC
1818	AAGCTTAAGCCTTCTTGCCTATTTTCCAATTCCTCAACTTTCACGATCTC
1819	AAGCTTAAGCGAGATGAAGATGAAATTATGATTCTCTTTGAGATAGACAA
1820	AAGCTTAAGCGCACCGTTTCATTA
1821	AAGCTTAAGCGCCTATGGGTGAAATTTGCATATGATTCATATGATCATCA
1822	AAGCTTAAGCGGGCTTTGTACAACCTCAAACAAGCCCATGAGGCATGGTA
1823	AAGCTTAAGCGTCTAACTTGGGTAACCGGTATATTATTCACTCATTATTT
1824	AAGCTTAAGCGTGCTTTGTACGATCTCAAACAAGCCCCTAGGGCTTGGTA
1825	AAGCTTAAGCGTGCTTTGTACGGTCTCAAACAAGCCCCTAGGACATGGTA
1826	AAGCTTAAGCGTGCTTTGTATGGTCTCAAACAAGACCTTAGGACATTGTA
1827	AAGCTTAAGCTAAAGAGCCACCACCTTTA
1828	AAGCTTAAGCTAGTCCCAAGCCGTGGTTACCTTTCGAGGATTGGTTCAGC
1830	AAGCTTAAGCTCAATAATTTGGTAGTGGACCACATGCATGCCTCTATGGA
1831	AAGCTTAAGCTCCTCTGATTAGCTCCTTTGGATTTGGCCCCCATTCATGT
1834	AAGCTTAAGGAAACAACATTATTCCCTCCATTTCTTCCAATTCGTACAAA
1835	AAGCTTAAGGAAACATGTGATCGACACACCGGTATAAGGGTGAGAGAACA
1836	AAGCTTAAGGAAACCGATTTATATAAACAAGCCATGGAAGAGGAATGGGC
1837	AAGCTTAAGGAAATATTGGTGGCAAGAGGTTTCTTGCAAAAACTTGATAT
1838	AAGCTTAAGGAAATTATTCCTTTAGAGAAATGGACCGGAGATAAGCAAAA
1840	AAGCTTAAGGAAGAGTCGAGCTTTAGAGGTGGTTATCTAGTCTGTTTGAG
1841	AAGCTTAAGGAATGAGATTGGACTGAGAATGTTA
1842	AAGCTTAAGGAATGGGATTGGATTGAGAATGTTA
1843	AAGCTTAAGGAATTGGTCTCTCAAGTTTCTGAAAACTCCCAGTTCATTA
1844	AAGCTTAAGGAATTTGCACAAATTTATATCACTAAATAAGTAACGAATCA
1847	AAGCTTAAGGAGAAAATTACATGACATTTCTTCAGAGTACCAAGCAACAG
1848	AAGCTTAAGGAGAAGGACGCTCTGGTCGAGTTCCTCGAGCATCAGGTGAT
1849	AAGCTTAAGGAGAAGTGGTAAGAAATAAAGCTAGACTTGTAGCTCAAGAC
1850	AAGCTTAAGGAGAATGACGATCATATCCATGAAGATGTTGAGGTTGATTT
1851	AAGCTTAAGGAGAATGATTCAAGTCAATTTGAATTGAGTTTGGTTGATGT
1852	AAGCTTAAGGAGACATGCGATCTAGACACTGGTATGAAGGTGAGAGAACA
1853	AAGCTTAAGGAGACATGTGATCTGAACGCCAGGTATGAGGGTGAGAGATA
1854	AAGCTTAAGGAGATAAAGATCTGGATGTCTTTAGGATTGTTAGGGGAAGG
1855	AAGCTTAAGGAGATTGCTTCAAGTCAATTTGAGTTGACTTATGAATTGTT
1856	AAGCTTAAGGAGCAAAAAGCAGAGCCTGAGCTATCATGCTCGCTAGGCGA
1857	AAGCTTAAGGAGCGCAAAGCTAAGCGTGTCATCTGATCGTCGCTTTGTAT
1858	AAGCTTAAGGAGGAAGTAGCCAGATTGACTGCCCTGATGGAGTCATTCAT
1859	AAGCTTAAGGAGGTTAGAAGAAAACAAATGACAACCTTTGAGAGATGCAT
1860	AAGCTTAAGGATAAACATTGAAAGGACCATATTCTAAACTCCCTCTTGTC
1861	AAGCTTAAGGATAGCAGAAGTATAGTAGAAGACAAACCTGAATATATAAT
1862	AAGCTTAAGGATAGTCTTCTAAAGACTTGAGAGGCATTTGACTTCATTCA
1863	AAGCTTAAGGATATAAAAGAAAATATATAAAAGAAGTGGAATGTAGGGGT
1864	AAGCTTAAGGATGAACATATCTCTTGGTGCAAAGAAAGTTTCACTTATCG
1865	AAGCTTAAGGATGAACATTGAAAGGACTATATTCCAAACTCCCTCTTGTC
1866	AAGCTTAAGGATGAGATTGTCAAACTCACTGCTTTGATGGAGTCTGTAAT
1868	AAGCTTAAGGATGATGAAACTGTTATGCTTACTACAGAATGTAGTGCTAT
1869	AAGCTTAAGGCAAGTCATAGTTCGGTTTTTGCTTTTGTTTTGCTTGACTG
1870	AAGCTTAAGGCAAGTTATTTCCTCAACTTACTTATTTTTGTCATTA
1871	AAGCTTAAGGCATCTGAATTCTAAGAAGCTGGTATATGATATTCCCAAGA
1872	AAGCTTAAGGCATGTGAGCCAGGCTACCTACAAGACAAAGAGGTTAGACA
1873	AAGCTTAAGGCATGTTTAGCCTACTATTTCCATAACTGGTTTTTGGCAGT
1874	AAGCTTAAGGCCAAGGTTTATGTTACTTATGGAGATAACAACAAAGGAAG
1875	AAGCTTAAGGCCATGGGTATAAAAGTATAGTGTGGACCTCAAATGTGCTT
1876	AAGCTTAAGGCCCAACACCCCTTATATTATTCACACCTAATTTCTCCTTT
1878	AAGCTTAAGGCCGAATCGAGCTTTATAGGTGGTTATCTAGTCTGTTTGAG
1879	AAGCTTAAGGCCTAGAATTTATAGGTAATGAGAAAACCTACACTAGGAAA
1880	AAGCTTAAGGCCTAGGTTTCTAATTTGAAATCATGTCAAAATGTTTGCAC
1881	AAGCTTAAGGCGGGAATGAAACAGTAAAACCTGTTGGCCCACAGAGAATT
1883	AAGCTTAAGGCTCGATGGCGCCAATCATGTCGATGCCCCACATTGAGAAA
1885	AAGCTTAAGGCTTCAGATTCATAATCAACACCTTGCCCAAGCATTGCTAG
1886	AAGCTTAAGGCTTCAGATTCATCATCAACACCTTGACCAATTTTTGCTAG
1887	AAGCTTAAGGCTTCAGATTCATCATCAACACCTTGCCCAAACTTTGCTAG
1888	AAGCTTAAGGCTTCAGATTCATCATCAACACCTTGCCCATGCTTTGCTAG
1889	AAGCTTAAGGCTTCATATCCATCATCAACACCTTA
1890	AAGCTTAAGGCTTCATATTCATCATCAACACCCTATCCAACCTTTGCTAG
1891	AAGCTTAAGGCTTTGATTCCTTGAGAAACACCCTTGCTTGCTTGGTTGAC
1893	AAGCTTAAGGGGAAAGTTGCAAATTGAATTTGTTGGATGTTGTCTACTAA
1894	AAGCTTAAGGGGAACATAAGTAGGCGCAATCCAAGTATATGTACTCTGTA
1896	AAGCTTAAGGGTACTTCTTCTCCCCCTAAATCTGTGCTACACAAACAAAA
1897	AAGCTTAAGGGTTTCATGAATTGATCACCAATCATCTGAGGATTGTGCTT
1899	AAGCTTAAGGTATTTCATAAATCTAATCATAAATTCATATGCAAATTA
1900	AAGCTTAAGGTCGAATTGAGCTTTAGAGGTGGTTATATAGTCTATTTGAG
1901	AAGCTTAAGGTCGAGTGCAAGAGAGATTCGTTGAGAAATTGAAAGAAGCG
1902	AAGCTTAAGGTCTAGGCCTAAACTGGTTACCTGGCCTCCCATGGTCCTTT
1903	AAGCTTAAGGTGCAACTGTTTTGAGTCAAAGCTACCAAATAACGACTGTA
1904	AAGCTTAAGGTGGAACCTGTACTGCTGCATTATCTTTCAGAAGTCAAGGT
1905	AAGCTTAAGGTGGAACCTGTACTGCTGCATTATCTTTCATAAATCAAGGT
1906	AAGCTTAAGGTGTCTAATTCAAATGTTATGTTGAACAAAATTCCAAAATA
1907	AAGCTTAAGGTGTCTACTTCAAATGTTATGTTGAACAAAATTTCAAAATC
1908	AAGCTTAAGGTGTCTAGTAATCCCATGTAAAATTTCATGTCCATCTAATA
1911	AAGCTTAAGTAAGGGGCCATCCTGTCTCGACCACCGGGGTTCTCATCCCG
1912	AAGCTTAAGTAAGGGGTCATCCTGTCTTGACCACTGGGATTCTCATCCTG
1913	AAGCTTAAGTAAGGGGTCGTCCTATCTCGGCCACCGGGGTTTTCATCCCG
1914	AAGCTTAAGTAAGGGGTCGTCTTGTCTTGGCCACTGGGTTTCTCATCCCG
1915	AAGCTTAAGTAAGGGGTTGACTTGTATTCGCCAATGAGATGCACATCCCA
1916	AAGCTTAAGTAAGGGGTTGACTTGTATTGGCCAATGAGATGCACATCCCA
1917	AAGCTTAAGTAAGGGGTTGTCCTGTCTTGGCCACTGGGGTTCTCATCCTG
1918	AAGCTTAAGTAATGAGCAAAAAGCGGCTAATGTACCTGTATGAAAGCTAA
1920	AAGCTTAAGTATAAATGGCGGTTGTTTCTTTGTAAATAATGACAATTCTT
1921	AAGCTTAAGTATCATCCAAGACACTTTGTGAGTTCTATTTAGATGATCAG
1922	AAGCTTAAGTATCCTCACTGGATCCAAACTTCACAACCCCCAATCATGTC
1923	AAGCTTAAGTCAAAATGGTCAGGACCGTTTGTTGTCAAGGAGGTACGAAA
1924	AAGCTTAAGTCAACTTACTAAACAAGACCTACATGGTGTGTAGCAAGACT
1925	AAGCTTAAGTCAAGGCATCATCCATCTGCCTCATCCCCACAGAGCATCTC
1926	AAGCTTAAGTCAGAGGCTTACCCAACCCGAAGTTCACTTCAGATTCTCTT
1929	AAGCTTAAGTCCAGGGGTTATGTTACTTATGGAGATAACAACAAAGGAAG
1930	AAGCTTAAGTCCTAGAGCTACCAGTCAAACAAACTGCCAAAGAAGCATAT
1931	AAGCTTAAGTCCTCAGACATCAAGAATTGGCAAGATCTTGGGGACGCATT
1933	AAGCTTAAGTCCTCAGATATCAAGAATTGGCAAGAACTTGGGGACGCATT
1934	AAGCTTAAGTCGTCTAATATCAAGAATTGGCAAGATCTTGGGGACACTTT
1935	AAGCTTAAGTCGTCTGACATCAAGAGCTGGCAGGATCTTGGCGACGCCTT
1936	AAGCTTAAGTCGTGCAAAATGAATTTGATCGAATGTGAGAAAAATGTGAC
1937	AAGCTTAAGTCTCAAACCCTACAAAAATAAACCAAAGTTAGTCATCAACA
1938	AAGCTTAAGTCTCCCAGGGGAGGCTTCTTTTTGGGCGAAGATACGCATTG
1939	AAGCTTAAGTCTCTACTCCATTCTTCTTATCTTCCAGGTACTTTGGGCAG
1940	AAGCTTAAGTCTTCTGATATCAAGAGCTGGCAAGATCTTGGTGACGCGTT
1943	AAGCTTAAGTGAAACGCATCGTTTCACTTGGCGCGCCAGCATATTCAAAC
1944	AAGCTTAAGTGAAGAACCATTGTCATGAGCTTCTAAAGAGGGAGATCTAA
1945	AAGCTTAAGTGAATGGATGTCCAATGCATGAACAAAAGAGGTAAAAAGAT
1947	AAGCTTAAGTGACATATCTTCAATGCCATAAATTTGTAGGTTATTCTTGA
1948	AAGCTTAAGTGATCATGTGCTCCCAATGCTCCTAGGAGGCTCCTAAGCTC
1950	AAGCTTAAGTGATCATGTGCTCCCATGCTCCTAGGAGGCTCCAAAGCTCA
1951	AAGCTTAAGTGATGATATCTTGATACTCAACAGCAAGAAGAACTTA
1952	AAGCTTAAGTGATGATGATGAAGCAGCAAATCTGTGCCTTATGGCTCACA
1953	AAGCTTAAGTGATTTTGGCGTATCATAAGATATGGGCCACATACACTTA
1954	AAGCTTAAGTGCCTTGGAGTTCCTGAACTTGACAAGGTCCGACTTGTTA
1955	AAGCTTAAGTGCTAGCCAATTTCATCAAATAGACTATGGATGATGAGATA
1957	AAGCTTAAGTGGAAACCCTAATCATGCATCAAGATGCTTCAAAAGACTCA
1958	AAGCTTAAGTGGAAACCTAATCACCTCCTAACCATTCATTCAAGCATGTT
1959	AAGCTTAAGTGGCAAGGCATTGTGAACTGAAGTTTGTGCAATTGATTCTT
1961	AAGCTTAAGTGTGAATTATTTTGTTTTGAATAGGACTAGTGCAATTGACC
1962	AAGCTTAAGTTAGAGATGTCTGAGATGCGTGGAAGTATGGTGATTGATAC
1963	AAGCTTAAGTTATTACACGAAGATATGTTGGCAACAATTTGGTCAAACTG
1964	AAGCTTAAGTTCACCCTAATTGCCTATGGACATAGAAATTAGGGTAGAAT
1966	AAGCTTAAGTTCAGATTACCGTTCCGAAATTTAGCATCAAAAAGGGCCGT
1967	AAGCTTAAGTTCATTAGTTAGATGCACCATCATCATTATTACTTTA
1968	AAGCTTAAGTTCATTGTCGATAACAAGCTAATAGTTGTTGGTGGTGGGGA
1969	AAGCTTAAGTTCCAAATCTTGGACATAGACCTTCTTCCCGTCATATATCG
1971	AAGCTTAAGTTCTAGATGTTGGAACAATGCCTTCTCCTCGTCATGCGTCG
1972	AAGCTTAAGTTGAAAAGCAAACTGTTTTCAAACAACAAAGATTATTTTA
1973	AAGCTTAAGTTGATGACGAATGAGCAAGAATCTCTGACGGATGACAGTTA
1974	AAGCTTAAGTTGATTCATCTGACACAAGGTCATTGATGAATCAACTAGCT
1976	AAGCTTAAGTTGTAACTCAGAGTTTTCTAATCCAATATTCTTA
1977	AAGCTTAAGTTGTCTACTTCAAATGTTATGTTGAACAAAATTTCAAAATC
1978	AAGCTTAAGTTTACTTGTACTTGAATTTGAATTATTGGTGTTTA
1979	AAGCTTAAGTTTCTTGGTTTTGTTTGTGGAGTACGAATATTGATTAGACA
1980	AAGCTTAAGTTTGGGGTTTCATCAAAATTTAGGGACACCGGTGTAGCGGT
1981	AAGCTTAAGTTTGGGGTTTCGTCCAATTTTA
1982	AAGCTTAAGTTTGTGTTGGGAAATTTCTGTCATATCTGTGTGCGTGTAGC
1984	AAGCTTAAGTTTTAGGTCTTGGAACATATGCCTTCTCCCCGTCATGTGTT
1985	AAGCTTAAGTTTTGTAAAAATTTGAATTTA
1986	AAGCTTAAGTTTTTCTTCAGAATCATAATCTACTTGATATTCACAATATT
1987	AAGCTTAAGTTTTTGAATCTCCAGGTCAGATTCATATCTCAATGCTTTCT
1989	AAGCTTAATAAAATCATATGATGATCTCCCTCTCAACAAAAACCTCATCT
1990	AAGCTTAATAAACAAATGTAAATAAAAAGTCTCGTTATAAGAAGGCCCAA
1991	AAGCTTAATAAACAATGAAGGTACTGCCACAATTATTATCCACATTCTTA
1994	AAGCTTAATAAGAAAATGTTAGAATAGTGATCAACAGTTTGTAAGTTTTC
1995	AAGCTTAATAAGATGCAAAAGCAATGGGATCAAAAGGGTAATTA
1996	AAGCTTAATAAGCGCATCTTTGTCTTTAGACTCAAGCTGCAACTCCTCAT
1997	AAGCTTAATACAACGCAAAAAGAATGGGATCAAAATAGTGCTTGGACTGA
1998	AAGCTTAATACACACGAATTCACAGCTGTGCTCAAATCAAGGTGATTTTT
1999	AAGCTTAATACATGGTAGTGATTTTGTTCATATGATTTCTTAGTGCATAT
2000	AAGCTTAATACTCAGCCATATTATTCATACATTTGAAAGTCAATCTAGTT
2001	AAGCTTAATAGATCTAGAAATGTATATCCACATAGATTGTCTCGTGGAAG
2003	AAGCTTAATAGCCATTTCCATTTTATCCCATTCAGGAAGGTTCTGGATGA
2005	AAGCTTAATAGCTACCCAAGCTCAGACAAACAAAGACTTCTTGAACCAAA
2006	AAGCTTAATAGGTGTTTGAACAATTGTGATGGTCTAGACACAATGTAAAA
2007	AAGCTTAATAGTGTTGAATGTGATAGATTGCTATTAGATTTTCGTTATCA
2008	AAGCTTAATATAATGATCACATGATCCATATCTCAATGGAAACCTCATCT
2009	AAGCTTAATATACCCTCTGGCGGAACCTGAACGTTACGCTCGCGCACGTT
2010	AAGCTTAATATACTTTTACACCTGTATGGCTTACTCTTGGGCTACCTAAC
2011	AAGCTTAATATATAAGTTTCGGGGTTTAGGGTGTTACAATTACAATATCA
2013	AAGCTTAATATGACTTTAGCACAAGCACTGCAAGGTATGCTAAAGGCGAA
2014	AAGCTTAATATGTCTAATTCAAATTTTAGTTTGAGAAAAATTCCAAAATC
2015	AAGCTTAATATGTCTAATTCAATTGTTATTTTGGACAAAATTTCACAATC
2016	AAGCTTAATATGTCTACTTCAAATGTTATGTTGAACAAAATTTCAAAATA
2017	AAGCTTAATATGTCTACTTCAAATGTTATGTTGGACAAAATTTTATAATC
2019	AAGCTTAATATGTCTACTTCAAATTTTATGTTGAACAAAAATTCAAAATC
2020	AAGCTTAATATTACAGAGTCAGAAAGCAAAACAATCTCAGAATCTAATAT
2021	AAGCTTAATATTTACAATGAAATCATTGTTATCACTGTTGTGGTAATGTT
2022	AAGCTTAATATTTATACTTCAAATGTTATGTTGAGCAAAATTTCAAAATC
2024	AAGCTTAATATTTCTAATTCAAATTTTATGTTGGACAAAATTTCATAATC
2025	AAGCTTAATATTTCTACTTCAAATGTTGTGTTGACCAAAATTTCAAAATC
2026	AAGCTTAATATTTGAGTATGTCAACAGTACAGATTTTA
2030	AAGCTTAATCAAAAGAAAATGATCTCATTGGTCATCTGGTGTTCAACCTG
2031	AAGCTTAATCAAAAGAAATTGATCTCATTGGTCATTTGGTGTTCAACCAG
2032	AAGCTTAATCAAACCCCTCTGATTTCATGATGCAAGCCTCAAATGAAAAA
2033	AAGCTTAATCAAATCTGTATGATCTCTTTGGAGCATTGTTGCTTA
2035	AAGCTTAATCAAATTTGATTGTTCTCTTTGAAGCATTGTTTCTTA
2036	AAGCTTAATCAAATTTGTATTGTTCTCTTTGGAGCATTGTTGCTTA
2037	AAGCTTAATCAAATTTTCAGAGTGATTAGGAGGTGGTATAAAGCCTTA
2040	AAGCTTAATCAATCAAGAACAATATCCAAGTGGTCTCATATCAATAGCAT
2041	AAGCTTAATCAATCAAGAACAATATCCAAGTGGTCTCATGTCAATAGCAT
2042	AAGCTTAATCAATTAGGAACAATATCCAAGAGGTCTCATGTCAATAGCAT
2043	AAGCTTAATCAATTTGTAATGATCTCTTTGGGTATTTGTTGCTTA
2044	AAGCTTAATCACAAAATACATAACATTCAGACTGAATGTTCTGTATACAC
2045	AAGCTTAATCACAACTGTTTCATTCACAACACACATTTTCAGATCTAGAT
2046	AAGCTTAATCACAACTGTTTTGGCTCAGATAACAGATTCTAGATCTGAAA
2047	AAGCTTAATCACATTAGATTGTTCTCTTTGAAGCATTGTTGCTTA
2048	AAGCTTAATCACATTATAATGATTTCTTTGAAGCACTTGTTGCTTA
2049	AAGCTTAATCACCAAGAAATCGTGCTCTCAAGCTCTACAAATCAGAGGTT
2050	AAGCTTAATCACCAAGAAATCTTGCTCTCAAACTCTGCAAATCAGAGGTT
2051	AAGCTTAATCAGAATTGAAAGGAGTGAAACATCAATGCTTGTAAGATACA
2052	AAGCTTAATCAGTTTGCTTGTCATGGTGGTCGATAATGAAGTTCTTGAAG
2053	AAGCTTAATCATAACAGAATTGTTCAGATTACAACTTCTAGATCTAGAAA
2054	AAGCTTAATCATAACAGAATTGTTCAGTTTTACAAGTTCTAGATCTAGAA
2055	AAGCTTAATCATAACTAACTTCTAACAGAATTCACAATTTCACAAATCAC
2056	AAGCTTAATCATAACTGAATTGGATCAGAATAACAATTTCAGATCTCAAA
2057	AAGCTTAATCATAATTGAATTGGAGGAGAATCACAATTTCAGATCTCAAA
2058	AAGCTTAATCATACAAACCAAAATTGATCATGAAGTGAGAAAAGTGTGAC
2060	AAGCTTAATCATATATCAGATTCCATTCCACTTCTATTTTCCATTAGGTA
2062	AAGCTTAATCATGCAATCAAATATTACAAAATGAGAATCAAACAAGGAGC
2063	AAGCTTAATCATGTAATTAGCCAAATTGCATTTGTTAGTGAAAGTGTAAT
2064	AAGCTTAATCATGTAATTATGCAAATTGGAATTGTTA
2065	AAGCTTAATCATGTAATTATGCAAATTGGCATTGTTAGTGAAAGTGTAAT
2066	AAGCTTAATCCAATGCAAATGTTATTAGTGAAAATAAGGTGTTTATGCCA
2067	AAGCTTAATCCACTTTCCAATGGTTCCCCATTGACAATTTTTGGTATTTC
2068	AAGCTTAATCCATATTTTGCAAATAATGACTCCAAACCCGATTTCAATGT
2069	AAGCTTAATCCATTCATATGTTTGAATTATGCTTGAACTTACTTAGGAAT
2070	AAGCTTAATCCATTTCTATGTTTGAAATATGTGCAAACTTGCTTAGGAAT
2071	AAGCTTAATCCATTTCTATGTTTGAAATATGTGTAAACTTACTTAGGAAT
2072	AAGCTTAATCCATTTTCCAATGGTTCGGCATTGAAAACATTTGGTGCTCA
2074	AAGCTTAATCCCAAATCTGACCAATGCTTATTTGTGGGGGTATCCTAAAG
2075	AAGCTTAATCCCCATATAATTTGCACAGTTTTGTATATCCACATTGTTCT
2076	AAGCTTAATCCCCATGTTTACGATTTTGGTAAAGTCACTGGGGGCACTAA
2078	AAGCTTAATCCTCAAACCAATTCCATTCCCTCCTTTCCTTTTGTCATGAA
2079	AAGCTTAATCCTCAAGTCAGCATTCTCTAACTCCAGCTCCTTA
2080	AAGCTTAATCCTCCATGTGTGAGTATACTATTA
2081	AAGCTTAATCCTCCTAGCATGAGCATACATGTAATGTTTA
2083	AAGCTTAATCGATCACGGGTTCTTGCAATGCAACATCGTTA
2084	AAGCTTAATCGGGAAGGAGGAAGATAAGTTGCAAATAGAATCAGTTGTGT
2085	AAGCTTAATCGGGAAGGAGGAAGATAAGTTGCGAATAACATCAGCTGTAT
2086	AAGCTTAATCTAATAAGAAACAAATCCAAGTGGTCTCATATTCATATCAT
2087	AAGCTTAATCTACTCAGCAACCAAAGATCTATAACATTAGCATAGTGAAA
2088	AAGCTTAATCTCACGCAGCGTACGCTTCGCATCCATGTGATTATCGAAAG
2089	AAGCTTAATCTCAGGAGTGCACGGTATACACCACGTTCCATTTCCATCTT
2090	AAGCTTAATCTCCAATTTTCTAATCAATGTGGGACTTCTATCTCACTTGT
2091	AAGCTTAATCTCCCCGGTGAGAATCAACAATGTGTTGCTAAACTAGCTCA
2092	AAGCTTAATCTCTCTATAATTTGCACAATTTTGTATATACCCATCCTTCT
2093	AAGCTTAATCTCTTCAAATGTCCAACGTGAAATTTATACAGGATGGGAAA
2094	AAGCTTAATCTTCACCAATTATATGATGACATCAAATTATTACTGTAAGA
2095	AAGCTTAATCTTCTAGGAACCTGAACTCCATTCTGAAGGATGGAAAGGTT
2096	AAGCTTAATCTTGTCCCCAAGATTTGATCTTGAAAGTATCAAATAACGCT
2097	AAGCTTAATCTTTAGATCAATGCATTCTTCCAATCCCATAATGCAGGCTT
2098	AAGCTTAATCTTTATCCACCTAGCCAAGTCGACTCACTTCCAGCTGGTCG
2100	AAGCTTAATGAAAAGGGTGAGCCTATGATACTGGTAGGATATCATAAAAC
2102	AAGCTTAATGAAATGATCACATGATCCATTTATCATGAAAATGCCATCTT
2103	AAGCTTAATGAAATGATCACATGATCCATTTATCATGAAAATTCCATCTG
2104	AAGCTTAATGAAATGGCTAGATGAAGATGCGAAAAAGCATGACAATGGTC
2105	AAGCTTAATGAACATGCCTCATGTTGAGGGCTTCATAACGAAACATGGCA
2106	AAGCTTAATGAACTAGTTTTTATTGCCAGTCATACGATTGATACACCCTG
2107	AAGCTTAATGAAGTGGCTAGATGATGATGAGAACAAGAATGACAATGGTC
2108	AAGCTTAATGAATGAGGGGTGAGGAGGATACCAATGTGTGATCCCAAAGC
2109	AAGCTTAATGATCAGAGAAGGAGAGACCTTCTGCTTGCTACCATCGTACT
2110	AAGCTTAATGATCAGAGCGGGAGAAACCTTCTGCTTGCTACCATTGTACT
2111	AAGCTTAATGATCAGAGTCACTTTCAGAAGCATAAGCCAAGAGGACGTTG
2112	AAGCTTAATGATCAGGGTAGGAGAGACCTTCTACTTGCTACCATCATACT
2113	AAGCTTAATGATGAGTTTGTTTCCCGCCACTGCACGAGCCTAAGAATAAC
2114	AAGCTTAATGATGCTGGAGATAGTGAATGAACAATGAAATTCAGCTCAAC
2115	AAGCTTAATGATGGGTTTTGGTCCACTGAGCTTTTCTTGTACCACCGGCG
2117	AAGCTTAATGCAACCAGCAAACAAAGATCTACAAGAGGCATGGCATAATT
2118	AAGCTTAATGCAAGGGAAGATGAATGGAAGAGTTCTTTCAGTTCAAAACA
2119	AAGCTTAATGCAATTTGTTCAAATTCACGTAGAGGAGTAATAGAGATATA
2120	AAGCTTAATGCAATTTTTGTGCTTCCTCTGACTGTAGTTTGCATATTCTC
2121	AAGCTTAATGCCAAAAGTTGAGTGGACAGATGCAGAAGATAATGAAGCTC
2122	AAGCTTAATGCCTTTAGCAGTTTGTAGAAGGTTA
2123	AAGCTTAATGCTCCGACACCAAGTGAGAAAGACAAATAGAATGGTCAAAA
2124	AAGCTTAATGCTCGTGTCGTCACAGTATTTTTGGTGTTTTACTTGAATAT
2125	AAGCTTAATGCTTGGGAAAACCCTTTCTTCATTCATGCATGTCTTGTCAA
2127	AAGCTTAATGGAACAGTAGTGATCTTGGCCTTACAGTTGTAAAACAAGGC
2129	AAGCTTAATGGAGTTGCATTATCAGATGAATCAACAACTCCAGTATACTT
2130	AAGCTTAATGGCTTCCATGATTTATGGTGTTAGCAGAAACAGAATAAGGG
2131	AAGCTTAATGGCTTCCATGATTTATTATGTTAGCAGAAACAAAACAAGGG
2132	AAGCTTAATGGGCTAAGTACAGTTCAACATTCAACTGTGAAGTCAAAAGT
2133	AAGCTTAATGGGCTCAATACAGTTCAAAATTCAACTGCTAAGTCAAAAGT
2134	AAGCTTAATGGGCTCAATATAGTTCAAAATTCAACTATGAAGTCAAAAGT
2135	AAGCTTAATGGGCTCACTACAGTTCAAAATTCAACTATGAAGCCAAAAGT
2136	AAGCTTAATGGGCTCAGTACAATTCAAAATTCAACTATGAAGTCAAAAGT
2138	AAGCTTAATGGGCTCAGTACGATTCAAAATTCAACTATGAAGCCAAAAGT
2140	AAGCTTAATGGGCTCAGTATAGTTCAAAATTCAATTGTGAAGTCAAAAGT
2141	AAGCTTAATGGGTTGTAAAATTCTTGAACTTTGATGAGAAATCAACTCGA
2142	AAGCTTAATGGTCAAGGATCCCTCAAATTAGGGTTTCTTGAGCCATAAGT
2143	AAGCTTAATGGTGCCAAACCAGATATGATCAGCTGAATTTA
2144	AAGCTTAATGGTGTTAGACTAGGTTTGACCAACTGAATTTGATTGAAGAG
2145	AAGCTTAATGGTTTCCATGATCTATGAAGTTAGTATAAACGAAAATGGGT
2146	AAGCTTAATGTAACCACAAGAACATACTCTACACATGGCATAGCCTTGAT
2147	AAGCTTAATGTCAATAAAACTAGAGTCGCCACTGCGCTTTTATTGTTTCC
2149	AAGCTTAATGTCGTTATCATATACAGAATATGTATAACCATCTAACACCA
2151	AAGCTTAATGTGATTGCGCCTGAATGAAAAGGGATTTA
2152	AAGCTTAATGTGATTTAGCATTGTGATTAGTGAACCATATAAATAGATAA
2153	AAGCTTAATGTGTTAGGAACTACCCTACCAAGTTTCATGTCCATATGGTT
2154	AAGCTTAATGTTCAAATTTTCTTTTGATCGATCTGGATTTGTTAGTGAGA
2155	AAGCTTAATGTTCACCGACTTCATCACCTAAATGCATGTGGTACCAAAGT
2156	AAGCTTAATTACAAGAATTTGAAGTTGTTAGGGAGAATAATGGTCATTGT
2157	AAGCTTAATTACACAGACGCAAGTTACCTGTTACTTCAAATCATATTCTA
2158	AAGCTTAATTACAGGAATTCAAAGTTGTTTGGCAAAATAGCGATCATTGT
2159	AAGCTTAATTACGACTTTGCCATTTTCACATATTA
2160	AAGCTTAATTAGCGCAAAACCAATTTGATCAGAATGTGAGAAAAGTGTGA
2162	AAGCTTAATTAGTAGAACCAAATATGATATCATCCATATATATCTAAACT
2164	AAGCTTAATTATCTCATATTCATTCCACCCACTAACTTTCTAAATTTCTT
2165	AAGCTTAATTATTAGTCCTTTGGGTTCGATAATCTTTA
2166	AAGCTTAATTCAACATGAATAGAGAGAATCAAGCAAAAGAAGTTTGGTGC
2167	AAGCTTAATTCAATTCACATTTCTTCTTATTATTTTGAATTTGAAAGATA
2168	AAGCTTAATTCACAATAACTTGGTTTCAGAAATGTTGGTACTGGCCAAGT
2169	AAGCTTAATTCAGAATAAGTGTTATGAAAAGAAAGTTTGGAAATCAAAAG
2170	AAGCTTAATTCAGACAATCCAATATTCATTTATGGATCTCAAGCAATGAT
2171	AAGCTTAATTCATCATAACAAGAGAGAATCGAGCAAGAACATTTCAACAT
2172	AAGCTTAATTCATGCAAAACAAATTTGGTCATGAAGTGAGAAAAGTCTGA
2173	AAGCTTAATTCCACAAGATCAAAGAGAATCGATGCAAAACATTCTTGAAT
2174	AAGCTTAATTCCTAAACTCCTCTAACTCGTGGAGCTGAAGGATTTGGGAT
2175	AAGCTTAATTCCTTAGCCTATCATCTCCACTGCATCCCAAGAGTAAAGAG
2176	AAGCTTAATTCCTTAGCCTTTCACTTCCATTGCATCCATAGATCAAAGAG
2178	AAGCTTAATTCCTTCTATATTGAACGGATCGAACGAAAGAAGTTTCAACA
2179	AAGCTTAATTCGTGCAAAACGAATTTGATCATGAAGTGAGAAAAATGTGA
2180	AAGCTTAATTCGTGCAAAATGAATTTGATCAGAAAGTGTGGAAAGTGTGA
2181	AAGCTTAATTCGTGCAAAATGAATTTGATCATGAAGTGAGAAAAGTGTGA
2182	AAGCTTAATTCTAAACACCTAAACTAAGAGAATATATAATTGGTTAGAAG
2184	AAGCTTAATTCTAACTGTTTTGCTCAGATTACACATTCTAGATCTAGATT
2185	AAGCTTAATTCTATAATATGAAGTGTGTTGTTACTTATGAATTTCTTGAG
2186	AAGCTTAATTGAAACTTATGAGATGTCACGCATGACTGTATGTATAAATC
2187	AAGCTTAATTGAGATTTCAGCATGATTAGCATATTATATAAAAGCCAAAC
2188	AAGCTTAATTGATATATCAAACTTGAACATGCATCTTTTTCCATCTCGTG
2189	AAGCTTAATTGATCACGGGATGTAAATCTATCAACTTCATTA
2190	AAGCTTAATTGATTTGCTGTTTCTTACCGTTTCGTTGATCAACGGTGATG
2191	AAGCTTAATTGCCATGGAGTTCCTAATCTTGACAATGTCCTACTTGTTA
2193	AAGCTTAATTGTAACAGAATTTTCATAACAATCACATTCTAGATCTAAAA
2194	AAGCTTAATTGTAACAGAATTTTCATAACAATCACATTCTAGATCTAGAT
2195	AAGCTTAATTGTCCTAATTTTCATGAAAAATTCACGATCCAATTTTATTT
2197	AAGCTTAATTGTCCTGGAGTGCCTAAACTGGACAAGGTCCTACTAGTTA
2198	AAGCTTAATTGTGATAGAATGTTGTTA
2199	AAGCTTAATTGTGATGGGCTGGTTTTGACCCCGACTGATTTA
2200	AAGCTTAATTGTGCACGAATCCTCCAGAATTTCAAATCACCATTA
2201	AAGCTTAATTGTTTATCATGACTAACATGCTTGTTTTGTAGGTGGCTTGG
2202	AAGCTTAATTTAGAAAAATATTTGCCCGCTATTTTGGCACACAATTGACA
2203	AAGCTTAATTTAGTCAAAGGTCTGCCAAATCTGAAGTTCTCTTCAGATGC
2204	AAGCTTAATTTAGTCAGAGGCCTTCCTAATCTGAAGTTTGCTTCAGATGA
2205	AAGCTTAATTTAGTCAGAGGTCTACGAAATCTGAAGTTTGCTTCAAATGT
2206	AAGCTTAATTTATCCTATTTCCGATAGTTCTTGGGTAAGTCCAGTCCATG
2207	AAGCTTAATTTATCCTATTTCCGATAGTTCTTGGGTAAGTCTAGTTCATG
2208	AAGCTTAATTTATTAGCCTATCATCTCCATTACATCCCTAGAGCAAAGAG
2209	AAGCTTAATTTCAAAACTTTTCGTATGTTGATTTTACATACATTTGAAAA
2210	AAGCTTAATTTCATGTGAAATTTCATCTTCTATAATAAATTCATCTTTGT
2212	AAGCTTAATTTCCTTTTTATCCATAAGAGATTTATCCAACAATCTCCCTA
2213	AAGCTTAATTTCTGGAAACTTGAGCTCGAATCCTTGCTTTCTTTACCAAA
2214	AAGCTTAATTTGAAAGTCCATTTTTCAACTCTTCCCTTTTTA
2215	AAGCTTAATTTGGATTTCAGCATCATTACCAAGCCATATATATACCAAAC
2216	AAGCTTAATTTGTGCAAAACAAATTTGATCAGAATGTGTGGAAATCGGGA
2217	AAGCTTAATTTGTGCAAAACAAATTTGATCCGAATGTGAGAAAAGTGTGA
2218	AAGCTTAATTTGTGCAAAACGAATTTGATCAGAAAGTCTGAAAAGTGTGT
2219	AAGCTTAATTTTCGGATTCCCCTTTCCAACCCTAACTTTCAAAACCAAAT
2220	AAGCTTAATTTTGAAATTTTCCACCTGATAATTCGACGCACATTTGAAAA
2222	AAGCTTAATTTTGCTAATTCACTATTTTTCACTAATAATGATTATTGTTG
2223	AAGCTTAATTTTTGATAAAATCAATGCATCCACTTTGAAATTTGTATCAC
2225	AAGCTTACAAAAATAAATTGATCATCTGTTCCTTATATCCTTATCTTGGC
2226	AAGCTTACAAAAATCAACCTATGGACTATTAGACTCAGGGGGTGCTTA
2227	AAGCTTACAAAACAAACAAATATTAGCCAACAATAACAAATGACCAAGCT
2228	AAGCTTACAAAACTCAACTTTTTA
2229	AAGCTTACAAAAGATATATGAATTCTAAGATCTCTAGGCTGAAGAATTTT
2230	AAGCTTACAAAATCCCCTTTTCTCTTTCTGATCTAAAAGGGGTTCTTGTA
2231	AAGCTTACAAAATGGGAAGTTTGATCACTCCAAAGGGCAAATCGCTTCAA
2232	AAGCTTACAAACAACCACCCCCGTACAAACCACCAATCCCATATCCGCAA
2233	AAGCTTACAAACCTAACTCTGATTTGTAGTTGATTATTTGTTCTGCTACA
2234	AAGCTTACAAACCTAACTCTGATTTGTAGTTGATTATTTGTTCTGTTA
2235	AAGCTTACAAACCTCAAACCCTGATGTTAGAATTTGTTGATTA
2236	AAGCTTACAAACCTCAAACTCTAATATTGTCAAGTTAGTTA
2237	AAGCTTACAAACCTCATCCTAATGGATTGTCTAACTTAGGGGGAGCTTA
2238	AAGCTTACAAACCTCATCCTCTAGACTATTAGACGTAGGGGGAGCTTA
2240	AAGCTTACAAACGCTATCTTGAAACTCGGTATACCCCCAATGATCTTAGT
2242	AAGCTTACAAACTTGATGAAATTTGGTTTTGAACCCTAGTTATACTCTCT
2243	AAGCTTACAAACTTGTTACTCAAACTTGGGTACACTCAGTCAAACTCAGA
2244	AAGCTTACAAACTTTAGAATATGATGTTGCCAAGTTAGTTA
2245	AAGCTTACAAAGAATTGAACAGAGATTTATACCATAATGATCTCAAATCT
2246	AAGCTTACAAAGAGTGATATGGTGTCCTTCGAGGACCGCACACCGAATGT
2247	AAGCTTACAAAGCTACACAATTTCACAGACCAAGCTCAGATCTTCCTTTC
2250	AAGCTTACAAAGTAAAGAATCACTCATAAAGAATGACAAATAAGGGCAAT
2251	AAGCTTACAAAGTAATGAACAAGATTTAGTATCACTTGATGATATACGAT
2252	AAGCTTACAAAGTATTCACCTAGAGCGACAATATTTACAAAAGGATCTAC
2253	AAGCTTACAAAGTTCTAACTCCAGAATTTATTAGTTCTTTGAGAACATTA
2254	AAGCTTACAAAGTTTGTTTAGAATCTTGAGACTAACAGTTTTGGTCTACC
2256	AAGCTTACAAATAAAGGAAAAATGATCCTCTATTTATAGGAAATGAAATA
2257	AAGCTTACAAATCTTACCTTGATGAACTGTCAAGACTAAAGGAAGGGCTT
2258	AAGCTTACAAATGAAGGAAATAATGTCCTCTATTTATAGGGAATGTGATT
2259	AAGCTTACAAATGCCACTGCTGCGAACAACCAATTATAAATCTTCTTCTA
2261	AAGCTTACAAATTTCGACGTATGGCTCTTATTTATGTACTATTTA
2262	AAGCTTACAACAAAAATCAACCACTAGCACTACAACCAATCAAGGATACA
2263	AAGCTTACAACAAAAATCAACCACTAGCACTACAGCCAATCAAGGATACA
2264	AAGCTTACAACAAAAGGTCTAGGGAGTATGATGCAAGGAAAGAAAATTTC
2265	AAGCTTACAACAAATGTGAAAAGGGCTCCCTAGGAGTACCTAAGATGTTT
2266	AAGCTTACAACAACATCTCTTGTTTGCTTCACTTGTCCATCAGGGGAGTG
2267	AAGCTTACAACAAGAAATTGTTTATGTTA
2269	AAGCTTACAACAATTGGATTGATGTTGATATTCCTGTTATTATGCATTGA
2270	AAGCTTACAACACGTAGAACATGGATCCATGGTTTATTTAGTCTAAATCT
2271	AAGCTTACAACAGTTACTGTCATAAGTGTGGAGCCATGAGCCATGAGATA
2272	AAGCTTACAACATAATAAAGGGAATTGACAAAGAATAAGTTTGAGTAGAA
2273	AAGCTTACAACATAGAAGAAGGAGAAGGAGAGATTCGGGATAACTCGTAT
2274	AAGCTTACAACATGAATGTGTGATGATCACGGTGGGAAATATCAATGTCC
2275	AAGCTTACAACATGAGGAATCCAAATCTATCATTATTTCATCCTAATTCA
2276	AAGCTTACAACCAATGTGAAAAGGGCTCCCTATGAGTACCTAGGATGTTT
2277	AAGCTTACAACCGTTGTGAAATTATTTCCCACCAAACTAAAACATAACAG
2278	AAGCTTACAACCTTCTCAATATACAACTCAGCTAATCTCTCTAACGGATA
2279	AAGCTTACAACTAAGTGAAAAATGGGCATGAAGAGAGTTTCTTGAAATGA
2280	AAGCTTACAACTAATGCTTGAAAGAATCCAGTGAGACTTTA
2281	AAGCTTACAACTAGGGTTTGAGACCCTCAATGCAAGATATCAAGAAATCA
2283	AAGCTTACAACTCCAAGTGGAATTGGGCCCTTCATGCGCCTGTACAGGCC
2284	AAGCTTACAACTCCTCCTACAATTGTAAACACATAGCCATTAGTAGATTT
2285	AAGCTTACAACTGAAACTTCAGAGCAGTTCTTTAGAGAAGCGGCTACAGA
2286	AAGCTTACAACTGAAACTTCAGAGCAGTTCTTTAGAGAAGCGGTTA
2287	AAGCTTACAACTGAGACTTCAACGCGGTTCTTTGGAGAAGCGGTTGAAAA
2288	AAGCTTACAACTTTCATGTTCACCAAAAATCCTTTTGAAATACCTTTGAT
2289	AAGCTTACAAGAAAATCATTTCTTTGCCTCTTCCTCTTCTCCAAAGTTA
2290	AAGCTTACAAGAAAGAGTTGAAGGATGAGAAAAGCCGCACCAAACAGCTA
2293	AAGCTTACAAGACCACTAGGACTAGCCTAGGGTCAAAGAGGAAATAAAAA
2294	AAGCTTACAAGACGCTTTGATTACTAAGTTGAGATTGAGTTCGGCGTATC
2295	AAGCTTACAAGAGATGATTTGGATGGTTA
2296	AAGCTTACAAGAGCTAGGGTTTCATTCTGGAGCCAATTCCTCAAGTGGTT
2297	AAGCTTACAAGAGCTAGGGTTTCATTTTGGAGTTGATTCCTCAAGTGGTT
2298	AAGCTTACAAGAGCTAGTGTTTCATTTTGGAGCCAGTTCCTCAAGTGGTT
2299	AAGCTTACAAGAGTCTTTGTTCTACAACGTGACTGATGGTGTTGAGATGA
2300	AAGCTTACAAGATTGCAGGTGTTGGATCTGTGAGATTCAAGCTCCATGAT
2303	AAGCTTACAAGGAATTTGGGAAAAATTGATTATAAGGAAGGGAAATTAGG
2305	AAGCTTACAAGGATGAGTATGTTGCATGTGGAAGAGAGAGATGTTAGAGT
2307	AAGCTTACAAGGCTGTGGATTCCTGGAGATTTGAATTTTA
2308	AAGCTTACAAGGTTGTGGATTCTTGGAGATTTGAATTTCAAAATAGTGGA
2309	AAGCTTACAAGGTTTCTAAGACCTGACCCATCTAGATCTTCAACTGGTTG
2310	AAGCTTACAAGTCAACAATACTTCTTCGCCTAGCTATGCGGGTCCATCAG
2311	AAGCTTACAAGTCAGGTTCATGAAATTGTTGGTCGCATCAATGGTAGATT
2312	AAGCTTACAAGTGAATCATATCCATATACATATGAACATCAAACCAAAAA
2313	AAGCTTACAAGTTATTGTATCTCAAGTTGAATGAAGAATGCAGAACTTGT
2314	AAGCTTACAAGTTCCAAAACACTCTGAGTGTCATGCAGCTCCTTCCCGTA
2316	AAGCTTACAATAAAAGTCCTAAAAGCTATAGTGTGATAGTCCCCCAATGT
2317	AAGCTTACAATAAACTTCTGACTTAGATACATGAATCTTCTTCAGATCCT
2318	AAGCTTACAATAACTCATGGTGAATTCAAGCCGATCACATAATATCAAAT
2319	AAGCTTACAATACACAGACAGAATTATAAATCTCAAGAACTTCTTCTTGT
2320	AAGCTTACAATACGATTCTGATTCTGATACATGAATCTTCTTCAGATCCT
2321	AAGCTTACAATACTTGGGTGAAGAAGAGAGCTTTGGAGTTGAATATGTCA
2322	AAGCTTACAATAGGAAAGTTGATCAAATTCCTGATATCGCATAGCTCAGA
2323	AAGCTTACAATAGGAAGATTGAATATTCTTTGATCTCCGAAGCATAGATC
2324	AAGCTTACAATATGATCCAAAAATAGTCTATACATCATAAAGCCTACAAG
2325	AAGCTTACAATATGTTTCTGATTCAGATACATGGATATTCTCCAAATCCT
2326	AAGCTTACAATCAAAGTCCAATTGTTCTTGGCACCAATCTGTTA
2327	AAGCTTACAATCAAGGCTTCCAATGATTTCTTCCTAGTTGTTGCTACCCT
2328	AAGCTTACAATCAGGGCCTCCAACGATTCTTTCCTAGTTGTTGTTACCCT
2329	AAGCTTACAATCATGTGAGTTAGAGTTATATGGAGAGGGTCACTATGGAG
2330	AAGCTTACAATCATTATGCTTCATCTTGACGTCGTGGATTGTGGGCACAA
2331	AAGCTTACAATCATTTCATCTCTATGCAACTGGGTCTGCTTGAAAACAAC
2332	AAGCTTACAATCTCACTAACTAGAATGCTTATGCCTTTTATGTTACAAAT
2334	AAGCTTACAATCTTTGGATGAAGAAGAGAGCTATGGAGTTGAAGATGCCT
2335	AAGCTTACAATGAATCGAGTCGCCACCGCACTTCTATTTATCCAAAGGAA
2336	AAGCTTACAATGAGAAGATTGAACTTTTCTTTTGATATCCCAAAGCAAAA
2337	AAGCTTACAATGGGGAAGTTGATTA
2338	AAGCTTACAATGTCTACTTCAAATGTTATGTAGGACAAAATTTGACAATC
2339	AAGCTTACAATTAGAATTTTACCTCCAGCACTTGTCCTACAGATCGGAAG
2343	AAGCTTACAATTATTTTTGTTATTCCTAAATCGTTGTTGGTTA
2345	AAGCTTACAATTCTTCACTTTGCTTCAGTGTTGGATGATGATTTTA
2346	AAGCTTACAATTGAGCTGCTGTTTCAGGCTACAGATCGGAAGAGCACACG
2347	AAGCTTACAATTGAGCTGCTGTTTCAGGTTA
2349	AAGCTTACAATTGTATGATAATCAATTTCAGACAATTATTGATTTCTGTT
2350	AAGCTTACAATTGTCTCTAACCTGATGAATGAGTGAGTGTAGTACAAGAG
2351	AAGCTTACAATTTGAATCGCACTTGTCAAGTGTTGATACCTTTGTTGTGT
2352	AAGCTTACAATTTTCTCAATATACAACTCGGCCAATCTCTCTAACGGATA
2356	AAGCTTACACAAAAGAACATAAAAGCCAAAACCACGTCAGAATAATCAGT
2357	AAGCTTACACAAACCATCAAAAGAGGTCCACACAATTATTTAGCATTTAT
2358	AAGCTTACACAAACCATCACAAGAGGTCCACACAATTATTTGGCATTCAT
2359	AAGCTTACACAAACGATGAAATTCAGTTTTGAACCCTATTAGTATTATTT
2360	AAGCTTACACAAACGCACACAACTAACCTAATGGTTCTCGTTGAGTACAA
2361	AAGCTTACACAAAGAAACAGAAAATGAAATGATAGTACCTTGCTTGTGAA
2362	AAGCTTACACAACCATGCGTCGATGTTTGCAGATAATGCTACAACAATAG
2365	AAGCTTACACAAGACTAAAACCTTGAAACTCTCTCACTATTGCATTCGTT
2367	AAGCTTACACAATGAGGAACACGAATCCATAAATAATTCACACTAATTCA
2368	AAGCTTACACAATGGGAAGATTGAACATTTCTTTTGATATCCCGAAGCAC
2369	AAGCTTACACAATGGGAAGGTTGAACATTCTTTGATCTCCGAAGCACATA
2371	AAGCTTACACACACATCACGATAATGATGAATAACATGAAGGGTTACTTT
2372	AAGCTTACACACATAATGTACTAAAGTCATTTTGTCGTTTCTTGCACAGG
2373	AAGCTTACACACCTCTGGTAAATTA
2374	AAGCTTACACACCTGACACCTCAACATCAAACCCCCAACAACATTGTCAG
2376	AAGCTTACACACCTTTAGTTCATTTCCAGGAAGTACGTAGCCTTCTGGTT
2377	AAGCTTACACACGATCTCCTAACGAGAAATGGAATAACCTAAGGCTGATG
2378	AAGCTTACACACGTATGGGGGTCCTGACTTCAATTCAGCCAAGTCGACCT
2379	AAGCTTACACATAAGATCCTTGTTTTGTTGAGTAAAGTCTGGTGGTTGAG
2380	AAGCTTACACATCATCAGTGCATAAGACGAGTCCTTTAGTTATCGCTTGG
2383	AAGCTTACACATCTGTCGTCATTGTCCTCCTTTTCTTGTAACCTCTTTCT
2385	AAGCTTACACATGTGTATCTACTTCTTTTGTCATTCATATGATCCCCACT
2386	AAGCTTACACATTCAAATCTGCACGTCCAAATTCATTTTGTTGATGTTTA
2387	AAGCTTACACATTCTGAAGAAATCCAAACATTCTAAAAGTACTTTGAAAC
2389	AAGCTTACACATTTGGTGTTTGAGCTTA
2390	AAGCTTACACCAAAACTCAGTGATCCAGGTAGGTTTACTATTCCTAGTTC
2391	AAGCTTACACCAAATGGGTAAAAGACAAGGTTA
2393	AAGCTTACACCAAGTGGGTAAAAGACAGAGTTAGTGAGATTTGCTGCAAT
2394	AAGCTTACACCAATTGGGTCAAAAACAGAGTTAGTGAGATTTTATTGTCG
2395	AAGCTTACACCACCAACTATAAATATTTCAAATATCGATTTTTATGAATT
2396	AAGCTTACACCAGTTGGGTCAAAGACGGTGAGATTTTGTTGTCGTTCCTG
2397	AAGCTTACACCAGTTGGGTCAAGAGCAGAGTTAGTGAGGTCTTGTTGCCG
2398	AAGCTTACACCATATTCTACCCTTCTCCAGTAACACTGACTACTCGACAC
2399	AAGCTTACACCATATTCTACCTTTCTCCAGTAACGCTGACTACTCGACAC
2400	AAGCTTACACCATCAACTATAAAGGTTTTA
2402	AAGCTTACACCATTATGAAACAATTCCCCCTACCTGATTA
2403	AAGCTTACACCATTTGGGTAAAGAGGAGAGCTTTGGAGCTCAAGATGACA
2404	AAGCTTACACCATTTGGGTGAAAAAGAGAGGTTTAGAGTTTA
2405	AAGCTTACACCATTTGGGTGAAGAAGAGAGATTTGGAGCTCAAGATGTCG
2406	AAGCTTACACCATTTGGGTGAAGAAGAGAGTTATGGAGTTGAAGATGCCT
2407	AAGCTTACACCCCAATTCCTATATCTTCCACCCCATAAAAGTTATAAAAC
2408	AAGCTTACACCGAGTGACAATTCAAAGGTGCAGTCTCCTTCGTATTTTA
2409	AAGCTTACACCGGTTCAGGAAGTCTATTAGTTCTTCCTAAACTTTAGACA
2410	AAGCTTACACCGTACATAATTCAATCCATAAGTCATCCTAACATAGATAA
2412	AAGCTTACACCTCCTTTTATTTGTCCCTATCAGATTTCCCAAAGGATTGA
2414	AAGCTTACACCTGAAGAGTTGTCCGAGTTGATAGGTTCCACTACAGATCG
2415	AAGCTTACACCTGAAGAGTTGTCCGAGTTGATAGGTTCCATTA
2416	AAGCTTACACGCAAACGGAAAATGAAACGATAGTATCTTGCTAGTGAGAT
2417	AAGCTTACACGCATGTTTCTTGAATTATGTAGTCGTTGGCGCCCTAATTT
2418	AAGCTTACACTAACTTTGTGATGCATGGCCAGACTTGCAACAATTGGGTT
2419	AAGCTTACACTAATTGGGTGAAGAAGAGAGCTTTGGAGCTCAAGATGTTG
2420	AAGCTTACACTACTAACTATAAGAGATTTA
2421	AAGCTTACACTACTTAGGTGAAGAAAAGAGCTTTGGAGTTGAAGATGCCT
2422	AAGCTTACACTACTTAGGTGAAGAAGAGAGCTTTGGAGAAAAAGATGTCG
2423	AAGCTTACACTACTTGAGTGAAGAAGAGAGCTTTGGAGCTCAAGATGTCG
2424	AAGCTTACACTACTTGGGAGAAGAAGAGAGCTTTGTGTAGCGGGAAATTC
2427	AAGCTTACACTACTTGGGTGAACAAGAGAGCTTTGGAGTTGAAGATGTCG
2428	AAGCTTACACTACTTGGGTGAAGAAAAGAGCTTTGGAGTTGAAGACGCCT
2430	AAGCTTACACTACTTGGGTGAAGAAAAGAGCTTTGGAGTTGAAGATGTTG
2433	AAGCTTACACTACTTGGGTGAAGAAGAGAACTTTGGAGTTA
2434	AAGCTTACACTACTTGGGTGAAGAAGAGAACTTTGGAGTTGAAGATGTCA
2436	AAGCTTACACTACTTGGGTGAAGAAGAGAGCTTCAGAATTGAAGATGTTG
2437	AAGCTTACACTACTTGGGTGAAGAAGAGAGCTTTAGAATTGAAGATGCCT
2438	AAGCTTACACTACTTGGGTGAAGAAGAGAGCTTTGAGTTGAAGATGTCGT
2439	AAGCTTACACTACTTGGGTGAAGAAGAGAGCTTTGGAACTGAAGATGTTG
2441	AAGCTTACACTACTTGGGTGAAGAAGAGAGCTTTGGAATTGAAGATTTTG
2442	AAGCTTACACTACTTGGGTGAAGAAGAGAGCTTTGGAATTGTAGATGTCG
2443	AAGCTTACACTACTTGGGTGAAGAAGAGAGCTTTGGAGTGGAAAATGTTG
2445	AAGCTTACACTACTTGGGTGAAGAAGAGAGTTTTGGAGTTGAAGATGCTG
2446	AAGCTTACACTACTTGGGTGAAGAAGAGATATTTGGAATTGAAGATGTCG
2448	AAGCTTACACTAGTTGGGTCAAGAGTAGAGTTAGTGAGGTTTTGTTGTCG
2449	AAGCTTACACTAGTTGGGTGAAGAAGAGAGCTTTGGAGCTACAGATCGGA
2450	AAGCTTACACTAGTTGGGTGAAGAAGAGAGCTTTGGAGTTA
2451	AAGCTTACACTATCTGGGTGAAAAATAGAGCTTTGGAGCTAAAGATGTCG
2452	AAGCTTACACTATTAGGGTGAAGAAGAGAGTGTTGGAGTTGAAGATGTCG
2453	AAGCTTACACTATTCGCGTAAAGAAGAGAGCTTTGGAGTTGAAGATGCCT
2454	AAGCTTACACTATTCGGGTAAAGAAGAGAGCTTTGGAGCTCAAGATATCG
2455	AAGCTTACACTATTTATGTGAAGAAGAGAGCTTTGGAGCTGAAGATGTCG
2457	AAGCTTACACTATTTGAGTGAAGAACAGAGCTTTGGAGCTCAAGTTGTCG
2459	AAGCTTACACTATTTGGATGAAGAAGAGAGCTTTGGAGCCCAAGATGTCT
2461	AAGCTTACACTATTTGGGTGAAAAAGAAAGCATTGGAGCTCAAGATGTCG
2462	AAGCTTACACTATTTGGGTGAAAAAGAGAGCTTTGGAGCTGAAGGTGTCG
2463	AAGCTTACACTATTTGGGTGAAGAAAAGAGCTATGGAATTGAAGATGCCT
2464	AAGCTTACACTATTTGGGTGAAGAAAAGAGCTTTGGAGCTGAAGATGCCA
2465	AAGCTTACACTATTTGGGTGAAGAAAAGAGCTTTGGGACTGAAGATGTTG
2466	AAGCTTACACTATTTGGGTGAAGAAGAAACATTTGGAGTTGAAGATGTCG
2467	AAGCTTACACTATTTGGGTGAAGAAGAGAACTTTGGAGCTCAATATACCG
2468	AAGCTTACACTATTTGGGTGAAGAAGAGAGATTTGGAGCTGAAGATGCCG
2469	AAGCTTACACTATTTGGGTGAAGAAGAGAGCCTTTGAGCCTACAGATCGG
2470	AAGCTTACACTATTTGGGTGAAGAAGAGAGCCTTTGAGCTTA
2471	AAGCTTACACTATTTGGGTGAAGAAGAGAGCTTAGGAGCTCAAGATGTTG
2473	AAGCTTACACTATTTGGGTGAAGAAGAGAGCTTTGGAGCTAAAGATGCCA
2474	AAGCTTACACTATTTGGGTGAAGAAGAGAGCTTTGGAGCTAAAGATGCCG
2475	AAGCTTACACTATTTGGGTGAAGAAGAGAGCTTTGGAGCTGAAGATGCTG
2477	AAGCTTACACTATTTGGGTGAAGAAGAGAGCTTTGGATCTCAAGATGTCG
2478	AAGCTTACACTATTTGGGTGAAGAAGAGAGTTGTGGAGCTGAAGATGCCG
2480	AAGCTTACACTATTTGGGTGAAGAATAGCGCTTTGGAGTTGAAGATGCCT
2481	AAGCTTACACTATTTGGGTGAAGAGGAGAGCTTTGGAGTTGAAGATGTCG
2482	AAGCTTACACTATTTGGGTGAAGAGGAGATATTTGGAGCTTA
2483	AAGCTTACACTATTTGGGTGAATAAGAGAGCTTTGGAGTTA
2484	AAGCTTACACTATTTTAGTAAAGAAGAGAGCTTTGGAGCTCAAGATGCCA
2485	AAGCTTACACTATTTTGGTGAAGAAGAGAGCTATGGAGTTGAAGATGCCT
2486	AAGCTTACACTCAACTTACTTTCAACTTAGTCTCTCATCTATAAATACTG
2487	AAGCTTACACTCATAAGTATATATATAAAATAACCTATCCGAAAATCTTT
2488	AAGCTTACACTCATCCATGGCAGTTGTAAATTCAGCAAGGATCAAGCACG
2489	AAGCTTACACTCATCGGGTGAAGAAGAGAGCTTTGGAATTGAAGATGCCT
2490	AAGCTTACACTCATTGGGTGAAGAAAAGAGATTTGGAGTTGAAGATGCCT
2492	AAGCTTACACTCCAACTGGTATTTTCTTCGATTGTCATCATCCATGGACC
2493	AAGCTTACACTCCAATTGGTATTTTCTTCGATTCTCCTAATACTTTGACC
2494	AAGCTTACACTCCTTGGGTGAAGAAGAGAGCTATGGAGTTGAAGATGTTG
2495	AAGCTTACACTCGCTCCTAAGTCAATCAGAGCCTTCTTA
2496	AAGCTTACACTCGCTCCTAAGTCAATCAGAGCCTTCTTGAATTTTCTATC
2498	AAGCTTACACTCGCTTCTAAGTCAATCAGAGCCTTCTTGAATTTTCTATC
2499	AAGCTTACACTCTCTGGGTGAAGAAGAGAGCTATGGAGTTGAATATGCCT
2500	AAGCTTACACTCTTCGGGTAAAGAAGAGAGATTTGGAGTTGAAGATGCCT
2501	AAGCTTACACTCTTCGGGTGAAGAAAAGAGCTTTGGAATTGAAGATGACT
2502	AAGCTTACACTCTTCGGGTGAAGAAGAGAGCTATGGAGTTGAAGATGCCT
2503	AAGCTTACACTCTTTAGGGGAAGAAGAGAGCTTTGGAGTTGAAGATGCCT
2504	AAGCTTACACTCTTTAGGTAAAGAAGAGAGTTTTGGAGGTCAAGATGTCG
2505	AAGCTTACACTCTTTAGGTGAAGAAGAGAGCTTTGGAGTTGAAGATGCCC
2506	AAGCTTACACTCTTTAGGTGAAGAAGAGAGCTTTGGAGTTGAAGATGTCG
2507	AAGCTTACACTCTTTAGGTGAATAAGAGAGCTTTGGAGTTGAAGATGCCT
2508	AAGCTTACACTCTTTAGGTGAGGAAGAGAGCGTTGGAGTAGAAGATGCCT
2509	AAGCTTACACTCTTTAGGTGAGGAAGAGAGCTTTGGAATTGAAGATGCCT
2510	AAGCTTACACTCTTTCGATGAGGAAGAGAGATTTGGAGTTGAAGATTCCT
2512	AAGCTTACACTCTTTGGATGAAGAAGAGAGCTTTGGAGTTGAAGATTCCT
2513	AAGCTTACACTCTTTGGATGAGGAAGAGAGATTTGGAGTTGAAGATGCCT
2514	AAGCTTACACTCTTTGGCTGAAGAAGAGAGCTATGGAGTTGAAGATGCCT
2515	AAGCTTACACTCTTTGGGCGAAGAAGAGAGCTTTGGAGTTGAAGATGTCT
2517	AAGCTTACACTCTTTGGGTAAAGAAGAGAGTTTTGGAGCTACAGATCGGA
2518	AAGCTTACACTCTTTGGGTAAAGATGAGAGCTTTGTAGTTGAAGATGCTT
2519	AAGCTTACACTCTTTGGGTAAGGAAGAGAGCTTTGGAGTTGAAGATGCAT
2521	AAGCTTACACTCTTTGGGTGAAAAAGAGAGATTTGGAGTTGAAGATTCCT
2522	AAGCTTACACTCTTTGGGTGAAAAAGAGAGCTATGGAAGACGCGCTCGCC
2523	AAGCTTACACTCTTTGGGTGAAAAAGAGAGCTTTGGAATTGGAGATGTCG
2524	AAGCTTACACTCTTTGGGTGAAGAAAAGAGATTTGGAGTTGAAGATGTCT
2525	AAGCTTACACTCTTTGGGTGAAGAAAAGAGCTATGAAGTTA
2526	AAGCTTACACTCTTTGGGTGAAGAAAAGAGCTATGGAATTGAAGATGCCT
2527	AAGCTTACACTCTTTGGGTGAAGAAAAGAGCTTTGGAAATGAAGATGGAA
2528	AAGCTTACACTCTTTGGGTGAAGAAAAGAGCTTTGGAGCTGAAGATGCCT
2529	AAGCTTACACTCTTTGGGTGAAGAAAAGAGCTTTGGAGCTGAAGATGTCG
2530	AAGCTTACACTCTTTGGGTGAAGAAAAGAGCTTTGGAGTTGAAAATGCCT
2531	AAGCTTACACTCTTTGGGTGAAGAAAAGAGCTTTGGAGTTGAAGATCCCT
2533	AAGCTTACACTCTTTGGGTGAAGAAAAGAGCTTTGGAGTTGAATATGCCT
2534	AAGCTTACACTCTTTGGGTGAAGAAAAGAGTTATGGAGTTGAAGATGCTT
2537	AAGCTTACACTCTTTGGGTGAAGAAGAAATCTTTGGCGTTGAAGATGCCA
2538	AAGCTTACACTCTTTGGGTGAAGAAGAGAGATATGAAGTTGAATATGCCT
2540	AAGCTTACACTCTTTGGGTGAAGAAGAGAGATATGGAGTTGAATATGCCT
2541	AAGCTTACACTCTTTGGGTGAAGAAGAGAGATTTAGAGTTGAAGACGCCT
2542	AAGCTTACACTCTTTGGGTGAAGAAGAGAGATTTGGAGTTGAAAATGCCT
2543	AAGCTTACACTCTTTGGGTGAAGAAGAGAGATTTGGAGTTGAAGATGCCC
2544	AAGCTTACACTCTTTGGGTGAAGAAGAGAGCGTTGGAGTTGAAGATGCCT
2546	AAGCTTACACTCTTTGGGTGAAGAAGAGAGCTATGGAATTGAAGATTTCT
2547	AAGCTTACACTCTTTGGGTGAAGAAGAGAGCTATGGAGTTGAGATACCTT
2549	AAGCTTACACTCTTTGGGTGAAGAAGAGAGCTTCGAAGTTGAAGATGCCT
2550	AAGCTTACACTCTTTGGGTGAAGAAGAGAGCTTGGAGTTGAAGATGCCTT
2551	AAGCTTACACTCTTTGGGTGAAGAAGAGAGCTTTAGACTTGAAATGCCTT
2552	AAGCTTACACTCTTTGGGTGAAGAAGAGAGCTTTAGAGTTGAAGATGCCT
2554	AAGCTTACACTCTTTGGGTGAAGAAGAGAGCTTTGAAGATGATGTATGCT
2555	AAGCTTACACTCTTTGGGTGAAGAAGAGAGCTTTGAATTA
2556	AAGCTTACACTCTTTGGGTGAAGAAGAGAGCTTTGGAAGTGAAGATGCCT
2557	AAGCTTACACTCTTTGGGTGAAGAAGAGAGCTTTGGAATTGAAGATGGTG
2561	AAGCTTACACTCTTTGGGTGAAGAAGAGAGCTTTGGAGCTGAAGATGTCG
2562	AAGCTTACACTCTTTGGGTGAAGAAGAGAGCTTTGGAGTTCAAGATTCCT
2564	AAGCTTACACTCTTTGGGTGAAGAAGAGAGTTATGGAGTTGAAGATACCT
2565	AAGCTTACACTCTTTGGGTGAAGAAGAGAGTTATGGAGTTGAAGATGCCC
2567	AAGCTTACACTCTTTGGGTGAAGAAGAGGGCTTGGGAATTA
2568	AAGCTTACACTCTTTGGGTGAAGAAGTGAGCTTTGGAATTGAAGATGATG
2569	AAGCTTACACTCTTTGGGTGAAGAGAGAGCTTTGGAATTGAAAATGCCTT
2570	AAGCTTACACTCTTTGGGTGAAGAGGAGAGCTTTGGAATTTA
2571	AAGCTTACACTCTTTGGGTGAATAAGAGAGCTATGGAGTTGAAGATCCCT
2574	AAGCTTACACTCTTTGGGTGAATAAGAGATCTATGGAGTTGAAGATGCCT
2575	AAGCTTACACTCTTTGGGTGAGGAAGAGAGCTTTAGAATTGAAGATGTTG
2576	AAGCTTACACTCTTTGGGTGCAGAAGAGAGCTTTTTGATTGAAGATGCCT
2577	AAGCTTACACTCTTTGTGTGAAGAAGAGAGCTACGAAGTTGAAGATGTCG
2578	AAGCTTACACTGATTTTCTCCTTTCTGAGACAAGATATTATGTTATTGAT
2579	AAGCTTACACTGTTTGGGTGAAGAAAAGAGCTTTGGAGTTGAAGATGCCT
2580	AAGCTTACACTTAGCCATAAATTCACTCTTGTAAAGCATCAATACTTCAC
2581	AAGCTTACACTTATTGGGTGAAGAAGAGAGCTTTGGAATTGAAGATGCCT
2582	AAGCTTACACTTCAACTGGTATTTTCTTCGAATCTCATCATCCACGGACC
2583	AAGCTTACACTTCAACTGGTATTTTCTTCGAATCTCTCATTTCTGTGATC
2584	AAGCTTACACTTCGTGGATGAAGAAGAGAGCTTTGGAGTTGAAGATGCCT
2585	AAGCTTACACTTCTTGGGTGAGAAGAGAGCTTTGGAGTTGAAGATGCCAT
2587	AAGCTTACACTTGCTCCTAAGTCAATCAGAGCCTTCTTGAATTTTCTATC
2588	AAGCTTACACTTGCTCCTAAGTCAATCCGAGCCTTCTTGAATTTTCTATC
2589	AAGCTTACACTTTAGTGTTTCTGGTTTGTTTTTATTTTATGAAATAAATG
2590	AAGCTTACACTTTCTCCTAATAAATCAGAGCCTTCTTGAATTTTCTATCA
2591	AAGCTTACACTTTTTGCTTTCTCCGCAGTTGCAAACTCAACATGTCCAAA
2593	AAGCTTACACTTTTTGGGTGAAGAAGAGAGCTTGGAGTTGAAGATGCCTT
2594	AAGCTTACACTTTTTGGGTGAAGAAGAGAGCTTTGGAGTTGAAGATTTTG
2595	AAGCTTACAGAAGAACAGTTGAGGGAAATTTCTGATGCAGTTTCTGTTGA
2596	AAGCTTACAGAAGTTGGATGAACTCCAAGATTTCTAAGCTGAAGGATCTT
2597	AAGCTTACAGACTTCAAACATTCTTTATGATAGACAACTTCTTTATCAGC
2598	AAGCTTACAGACTTTACAAGTCACTTGAGGAATATTCAGCAAGTAATAAA
2599	AAGCTTACAGAGTGTTCAACTACAGGACCAATGTCCTGATGGAATCCATA
2600	AAGCTTACAGATCTGGAAACTACAAGGGTAAGAATCCCATGTCCAGGTCG
2602	AAGCTTACAGCTGAGACTTCAGAGTGGTTCTTTGGAGAAGCGGTTGAAAA
2603	AAGCTTACAGGCACCTCAAATCTCTTGGGTACATAATTGCGCGGCACAAT
2604	AAGCTTACAGGCGTGGCAAGTTGTGATAGGTGCATGGCAATGTAACAGTG
2605	AAGCTTACAGGCTCCAAACATTCTTTATGACAGACAGCTTCTTTATCTGC
2606	AAGCTTACAGGGAAAGAAACATTGTCATCCTAGTTTCCAAGACATTTTGT
2607	AAGCTTACAGGGGTGATGTACATCACCCCAGCCTCATTTTGGTATAAGGA
2608	AAGCTTACAGGTAGGACTGACTAGTGAATCTTAGGACATTGTGCTAACAT
2609	AAGCTTACAGGTTGAATGTGCGCAATGTCATTATGAGTTGTGGAGAGTTT
2611	AAGCTTACAGGTTGAATGTGCGTAATGTCATCATGAGTTGTGGAGCGTTT
2612	AAGCTTACAGTAAGCATATGATTCAGATACATGAATCTTCTTCAGATCCC
2613	AAGCTTACAGTCAACAAGAAGGTATTGACTACAATGAAACCTTTGCTCCA
2614	AAGCTTACAGTGAGCTTCTGATTCTGATACATGAATCTTTTTCAGATCCT
2615	AAGCTTACAGTGATTTACAACCTTTTTCTTCTTTTTATTTTCCACGAGGA
2616	AAGCTTACAGTGCCACCATTTA
2617	AAGCTTACAGTGTTTCCTGAAGAATGCCTTGGTAGATATAAGCCGACCAG
2618	AAGCTTACAGTTGAGAGTCCAAGACCTTGTTTTTCTTCACGAAAAATTTC
2619	AAGCTTACATAAAATGTTAGCCAAGGTGGAATAATTGAACATATGGCTTG
2620	AAGCTTACATAACGCTACTTCGACATTTTCAGAACTAGTGGCTACAGATC
2621	AAGCTTACATAACGCTACTTCGACATTTTCAGAACTAGTGGTTA
2622	AAGCTTACATAAGATTTGAAAATTGTTGAGCCTTGTAAGGTCAAAATGCT
2623	AAGCTTACATAATAAATTGCTATCAATGAAAAATAATATAATACAACGAA
2624	AAGCTTACATAATATATTTTGAAAGTAGAAATATTTTATGATAGTTTGAC
2625	AAGCTTACATAATGCTACTTCGATATTCTCAGAACCAGTGGTTA
2626	AAGCTTACATAATGGGAAGATTGAAAATCTTTTCTGATATCCCATAGCTC
2627	AAGCTTACATAATGGGAAGATTGAACACTTCTTCAGATATCCCAAAGCTC
2628	AAGCTTACATAATTTGGGTAAATAAGAGAGCTTTGGAGCTCAAGATGTCG
2629	AAGCTTACATACATAGCCAAGCCTATCATACTAAGTCATGAAAGTTCCAC
2630	AAGCTTACATACCAATCCCATATTCACAAGTGCTAACAACAATGAACATC
2631	AAGCTTACATACCATGAAGTACTAGAGCATAAGTTGTCGAATCCGACCAA
2632	AAGCTTACATACCCATTTGTGAAACAAGAGGCTAAAAATATGTGAAGCAA
2635	AAGCTTACATAGCTTTATCGAAAGTGCACGGTGGAGCATGTGGCGCACAC
2636	AAGCTTACATAGCTTTGTCGAACGTGCACAGTGGAGCGTGTGGCGCACAC
2637	AAGCTTACATAGCTTTGTCGAATGTGAACAGTGGAGCGTGTGGCGCACAC
2639	AAGCTTACATAGGATGTTGCTACCAAACCAATCCACATGATAGCTAGCTT
2640	AAGCTTACATAGTGAGAATATTGGATATTTCTTCCGATATCCATAGCTTA
2641	AAGCTTACATAGTGATGAGCTCTAAACTACTCCGGTTAGTGTTCAGAGTG
2642	AAGCTTACATATCGGGAAGGTCGAACAAGCTCCTGATACCCCATAGCTCA
2643	AAGCTTACATATCGGGAAGGTTGAACAAATTCATGATACCTCATAGCTCA
2645	AAGCTTACATATTGGAAAGTTGACCAAATTCCTGATATCCCATAGCTCAG
2646	AAGCTTACATATTGGGAAGGTTGAACAAATTCCTGATATCACATAGCTCA
2647	AAGCTTACATATTGGGACGGTTGAACATTCCTTATGGTATCTCATGGCTC
2650	AAGCTTACATATTTTGATATCCAATTATTGAATTTGAAGATTA
2651	AAGCTTACATCAAATGGGTAAAAGACAAGGTTA
2652	AAGCTTACATCACGGTCATGTTTTCTTCACACTTATGTTTCTGCCAATTT
2653	AAGCTTACATCATAGTGGAAACTCTCAAAAATGAATTCTTAGGGACATGA
2654	AAGCTTACATCATCAAAACAGAGGGGCTTGAAAGTTGGCCAATTTTAGAA
2655	AAGCTTACATCATCAAGAAAACTTCAAATGAAATTTTGTCCAACATGAAA
2656	AAGCTTACATCATTCTAAGTTTTAGGAACTTCCTTGACCTAAAGACCATT
2657	AAGCTTACATCATTGAAACAGAAGGGCTTGAAGTTGGTCCATTTTGGCAA
2659	AAGCTTACATCCATGACTTATGGTGTAAGTAGAAGTAAAGGAGAAGGTCT
2660	AAGCTTACATCCCAACTGGTATTTTCTTCGATTCTCCTAATCCATTGACC
2661	AAGCTTACATCGAGGGTTCCTCATAGTCTCCCACCATAGATGAAGAGTTG
2662	AAGCTTACATCGTATCAAAATGTATTGGGCTTGGTCTTGACTTATGTGCT
2663	AAGCTTACATGAAGGTCAGACAAAGGTTGAAACATGAAAGAGAGAGATTT
2664	AAGCTTACATGACAAGTCTATCATTGTTGCAACTTATGATGGAGAACACA
2665	AAGCTTACATGACCATATGTTCATACAAGTGCATTTTGGAGGGAAAATGC
2666	AAGCTTACATGACGCTTTGGGTACTAAGTTGAGATTGAGTTCGGCGTATC
2667	AAGCTTACATGACTTGGTCTCTCAGATGCACCCGGTATACAGAATCAACT
2668	AAGCTTACATGAGCGTGTACAGGCCCATGAAGCAATCCATTTTGGTCCAA
2669	AAGCTTACATGAGCTAGAATTCCATTTTGAAGCAATTTCATCAAGTGGTA
2670	AAGCTTACATGAGCTAGGGTTCCATTTTGGAGCGATTTCGTCAAGTGGTA
2672	AAGCTTACATGAGCTAGGGTTTCATTTTTGAGCAATTTTCTCAAGTGGTA
2673	AAGCTTACATGAGGAAGACAAACAAGAGACCTCAAATCAAGTGCCTCAAG
2674	AAGCTTACATGAGGTAATTGCTATTTTTGGATTTTTA
2675	AAGCTTACATGAGGTCATTTCTATTTTTGGATATTTGAAAGGAAATATGT
2676	AAGCTTACATGATAAGTCTATCATTGTTGCAACTTATGATGGAGAACACA
2677	AAGCTTACATGATCAAAACATGATTCAACTTATTCTTTACTTA
2678	AAGCTTACATGATCAAAACATGATTCAGCTGCTTCTTTACTTA
2679	AAGCTTACATGATCAAAATATGATTCAACTTCTTCTTTACTTA
2680	AAGCTTACATGATCTAGGGTTTCATTTTTGAGTAATTTGCCCAAGTGGTA
2681	AAGCTTACATGCAAAAGGCTTCCACTGCTCAACCACACATGCAAGAGACT
2682	AAGCTTACATGCACGCTGTAGAGTAAATCAAGCTAGCCCTAGTTCACAAC
2683	AAGCTTACATGCCCCAGACGTTTGTGCCATACCCATTGCTCCTCATTA
2684	AAGCTTACATGGAACACGATGTTACTGTGGATCAGTTTGACCATATTGTT
2685	AAGCTTACATGGAGGAGAAGGTCCACTGCCTCTTGTGCTTGCTTACAGCT
2686	AAGCTTACATGGCCAATCACTTCGACTTTATTGATATGAATCAGGCTTCT
2687	AAGCTTACATGGGCGTGTACAAGCCCATGAAGCAATCCATTTTGATCCAA
2688	AAGCTTACATGGGCGTGTACAGACCCATGAAGCAATCCATTATGATCCAA
2690	AAGCTTACATGGTCAGTCGTGCACTTAGCATAGTGTTTGAGTGATCAAAG
2691	AAGCTTACATGTAAGTCCAAACCACTAGGTCAAAGCCTAGGGTCAAAAGT
2692	AAGCTTACATGTATTGTGTTACATGCTTTGTATTTGATGTTGGATTTTAG
2694	AAGCTTACATGTATTGTGTTACATGTTTTGTATTGATGTTGGATTTTATT
2695	AAGCTTACATGTATTGTGTTACATGTTTTGTATTGATGTTGGATTTTGTT
2696	AAGCTTACATGTGGCATTCTTGACGAGATTAGAGAAGGTCAGAAATCAGA
2697	AAGCTTACATGTGGCATTCTTGACGTGATTAGAGAAGATCGAGAAGTGAA
2698	AAGCTTACATGTGGGATGTTGCATGTGAAGAGAGTTTTGTAGAACTCAAG
2699	AAGCTTACATGTTCCCTTGATTTCCCCTTTTTCTCCATCTCCAAAGGTTA
2700	AAGCTTACATGTTGATCATGGCTTTGATGCTTA
2701	AAGCTTACATGTTTCAATACTCACTACAATATTTATTGCTTATAATAACA
2702	AAGCTTACATTACTTGGGTGAAGAAGAGAGATTTAGAGCTGAAGATATCA
2703	AAGCTTACATTACTTGGGTGAAGAAGAGAGCTTTGGAGCTCAAGATGGCG
2704	AAGCTTACATTATGGGGCTCGAAGAAGCCATTGATCTTAGAATCAAATAT
2706	AAGCTTACATTATGGGGCTTGAAGAGGCCATGAATCTTAGAATCAAGTAT
2708	AAGCTTACATTATGGGGCTTGAGGAGACCATTA
2709	AAGCTTACATTATGGGGCTTGGAGAGGCCATTGATCTCAGAATCAAGTAT
2710	AAGCTTACATTATTTAGGTGAAGAAGAGAGCTTTTGAGCTGAAGATATTG
2711	AAGCTTACATTATTTGGGTGAAAAAGAGAGCTTTGGAATTGAAGATGTCG
2712	AAGCTTACATTATTTGGGTGAAGAAGAGAGCTTTGAAGTTGAAGATGTCG
2714	AAGCTTACATTATTTGGGTGACAAAGAGAGCTTGGAAGCTCAAGATGCCA
2715	AAGCTTACATTCACGAGGCATGACTAGGAATGTTGAATTTCAACTTGCTC
2716	AAGCTTACATTCCAACTGATATTTTCTTCGATTCTCATCATCCATGGACC
2717	AAGCTTACATTCCAACTGGTATTTTCTTCGAATCTCATCATCCATGAACC
2718	AAGCTTACATTCCAACTGGTATTTTCTTCGAATCTCCTAATCCATTGACC
2720	AAGCTTACATTCCTTGGGTGGAGAAGAGAGCTATGGAGTTGAAGATGCCT
2721	AAGCTTACATTCTTGGAGTGAAGAAGAGAGCTTTGGAGTTGAAGATGCCT
2722	AAGCTTACATTCTTTGGGCGAAGAAGAGAGCTATGGAGTTGTAGATGCCT
2723	AAGCTTACATTCTTTGGGTGAAGAAGAGAGCTTTAGAATTGAAGACGCCT
2724	AAGCTTACATTCTTTGGGTGAAGAAGAGAGCTTTAGAATTGAAGATGCCT
2725	AAGCTTACATTCTTTGGGTGGAGAAGAGAGCTATGGAGTTGAAGATGCCT
2727	AAGCTTACATTGACGACTGCTTAGCCTCAGGTATTGAACATGCAACTTTA
2728	AAGCTTACATTGCATGGGAAAGTGATAGTGATTCATCAAGCACACAAAGC
2729	AAGCTTACATTGCATTTCCACATTTGAAGTGTAATGAACTTGGAATTTGC
2730	AAGCTTACATTGGGGAATGTATCTACTGGAATTTCCAAGCGCAATATTCT
2731	AAGCTTACATTTAGTTGGACTGAAGTGTTGACCAAAATGCTGACCAAATT
2732	AAGCTTACATTTCAACACTTTTCATCCAATATGGATTGTTGCAGTATTCA
2733	AAGCTTACATTTCTAACTTCTTAGCCTCAGGTATCACACCTGATTTTATT
2734	AAGCTTACATTTGAGCTATTGTTTCAGGTTA
2735	AAGCTTACATTTGATTGGGACATTGTGTTGTTGTTAGAAATTGATAAAAG
2736	AAGCTTACATTTTAGAATTCCTGATAGGGAAGCAAGATGCAGCAGTTGGG
2737	AAGCTTACATTTTCTACGGATCAAGAAAAACAGACCAATTATGTTA
2738	AAGCTTACCAAAAATGGTTCTTCTCTCTTCCCAAAAGCGGGCTCTTATCA
2740	AAGCTTACCAAAAGTAGTGTCAAAAGCTATTGAAGATTATTGGTCAACTC
2741	AAGCTTACCAAAATTTACCTCAATCTCCTCATTGGTGTTAGCATCCATAA
2742	AAGCTTACCAAACAAGGAAGCTGGATAAGCAACAGTTCGCGCCGCGAAAT
2743	AAGCTTACCAAACAATATTGTCATGTCCAATATTCTTAGATCATTGGCTT
2744	AAGCTTACCAAACAATGTTGTCATGTCCAATATTCTTAGAATATTGGCTT
2745	AAGCTTACCAAACAATGTTGTCATGTCCAATGCTCTTAGATCATTGGCTT
2746	AAGCTTACCAAACACTCAGTCACCCTTCCCTGAGCCTCACCTGAGCCGAG
2747	AAGCTTACCAAACTATATCCATATTCAAGAGTGTATAAATAACAACCTCG
2748	AAGCTTACCAAAGAACCCAAGTTCATGCATTTTGGACAAAGATTGCTAGG
2749	AAGCTTACCAAAGAAGTGGAGACCCATGGTCACAGCCCTACAGATCGGAA
2751	AAGCTTACCAAAGAAGTGGAGACCCATGGTCACCTCATTA
2752	AAGCTTACCAAAGAATGGTGTGAAACTCTAGGGGGAACAACCACCAACCA
2753	AAGCTTACCAAATAAATTAGTAGTGTCTAATGTTA
2754	AAGCTTACCAAATAACTTTGTCATGTCCAATGTTCTTAGATCATTGGCTT
2755	AAGCTTACCAAATAATGTTGTGATGTCCAATGTTCTTAGATTATTGACTT
2756	AAGCTTACCAAATTTCAGCTCATTTGGATCAAGGGAAGTAGGTTA
2757	AAGCTTACCAACAAAATACGAGAGCTTGAGTTGGGGAACACTCAACTATG
2758	AAGCTTACCAACAAGATATGAGAGCTTGAGTTGGAAAACACTCAGCTAAG
2759	AAGCTTACCAACACCATGATCTTCTTCAAATTTTCCCATGTAGCAGATGA
2760	AAGCTTACCAACAGATCACAGAAGAGTGAAATTCAACATCCTTTCGGGAA
2761	AAGCTTACCAACCAAATCAAAGAGCTTGAGTTGGAAAACACTCAATTATG
2762	AAGCTTACCAACCAAATCAAAGAGCTTGAGTTGGAGAACACTCAATTATG
2763	AAGCTTACCAACCAAATCAAAGAGCTTGAGTTGGAGAGCACTCAATTACG
2764	AAGCTTACCAACGAAGGAGAAGGGTGATCCAAAATGCAGCGGAATTTA
2765	AAGCTTACCAACTACGAGCCAAGTGATAGCCTACAGATCGGAAGAGCACA
2766	AAGCTTACCAACTACGAGCCAAGTGATAGCTTA
2768	AAGCTTACCAACTTTCCCTCCAATGGTTTTGTCCAAAAGCAAGGCATGAC
2769	AAGCTTACCAAGAACTAAAGGATGAAGGAAAATATTGGAAAGACGGTTGC
2770	AAGCTTACCAAGAGTTGAAGAACAACTACAAGTATTGGGAAGACAAGTGC
2771	AAGCTTACCAAGATGGTAGATGATGCAGAGCCGTCTGTGGGGCCTTCTTC
2772	AAGCTTACCAAGCAAAACTTCATTTTTGCAAGATTTTA
2773	AAGCTTACCAAGGAAATGGAGACCCATGGTCACAACTTTA
2774	AAGCTTACCAAGTGGAAAAAGAGTCAACTGCCCTCTTGTGCTTCCAAAAC
2775	AAGCTTACCAAGTGGAGAAAGAGTCCACTTCCCTCTTGTGCTTCCAAAAT
2776	AAGCTTACCAATCAGATACAAGACTTAGAGTTGGAGAATGGTCAACTACG
2777	AAGCTTACCAATCCCCTTGATTTCACCCCTTGCTCCATCACCAAAGGTTA
2778	AAGCTTACCAATCCCCTTGATTTCACCCTTCATCACCAAAGGTTACATAA
2779	AAGCTTACCAATCCCCTTGATTTCACCCTTTACTCCATCACCAAAGGTTA
2780	AAGCTTACCAATCCCCTTGATTTCACCCTTTGCTTCATCACCAAAGGTTA
2782	AAGCTTACCAATCCCCTTGATTTTACCCTTTGCTCCATCATCAAAGGTTA
2783	AAGCTTACCAATCCCCTTTATTTCACCCTTTGCTCCATCACCAAAGGTTA
2784	AAGCTTACCAATCCCTTTGACTTCACCTTTTGATCTATTACCAAAGGTTA
2785	AAGCTTACCAATCCTCTCAAAGGAAGAATTTATTATTTTGCTTGAATCAG
2786	AAGCTTACCAATGGAAGAATGAGCAAAATGAGAGAGATGGATTTTCTTCC
2787	AAGCTTACCAATTAGGATTATTTGGTATGAGGAGTAGAAGCCCTAGGGTG
2788	AAGCTTACCAATTCCCTTGATTTCACCCGTTGCTCCATCACTAAAGGTTA
2789	AAGCTTACCAATTCCCTTGATTTCACCCTTTACTCCATCTTCAAAGGTTA
2791	AAGCTTACCAATTCCTTTGATTTCACCCTTTTCTCCATCACCAAAGGTTA
2792	AAGCTTACCAATTGATTTCCACACACTTCCACTCAAATGCCAAAAATAGT
2793	AAGCTTACCAATTTTGTTCAATATCGAGCGCGGCATTA
2794	AAGCTTACCACAATCATCGAAGCGAGCATAGCGAGAGCATCTGCTATCCG
2795	AAGCTTACCACATTAGGGAAAGTGTTCAGCGGAGGAAGAAAGAGAGTGTC
2796	AAGCTTACCACCAGTTCTCTTTTTGCGCTTCTGAAAAATTTCATGCTCAA
2799	AAGCTTACCACTGCCCTAGCATCATTAGAGGGGAGAGCTACGGCTTCCAC
2800	AAGCTTACCACTGCTCTAGCATCATTCGAGGGGAGAGCTACGGCTTCCAC
2802	AAGCTTACCACTGTCAGAACTCTTCTTGCAACTGCAGCCATCAACAATTG
2803	AAGCTTACCACTGTCAGAACTCTTCTTGCAATAGCAGCCATCAACAATTG
2804	AAGCTTACCAGAAACTCTTGAAGACTGGACGACTCCAAAAGTTTCCTTCA
2805	AAGCTTACCAGAAACTGTTGAAGATTGGACGACCCTAGAAGTATCTTTCA
2806	AAGCTTACCAGAAGTAGTGTCAGAAGCTCTTGAAGATTGTTGCACAACTC
2807	AAGCTTACCAGAATCTCTTGCGGATTGAACAACCTCATACGTATCTTTCA
2808	AAGCTTACCAGACGCAATATCAGAAGCTCTTGAAGATGAATGAATAACTC
2809	AAGCTTACCAGCATCGTAGCAACAGTAATCAGGCTAATTTGAGTTATGAG
2810	AAGCTTACCAGCCTCGCAACAATAACAACAACAACACCAACAATTATGAG
2811	AAGCTTACCAGCCTCGTGGCAACAGTAATCAGGCTAATTTGAATTATGAT
2812	AAGCTTACCAGCCTCGTGGCAGCACCAGTAATCAAGCCAATCTCAATTAT
2813	AAGCTTACCAGCCTTGCAACAATAACAATAATAGCACCAACAACTATGAG
2814	AAGCTTACCAGCTCCAATTGCATAGACATTTTTCAATCCACCCATGACTT
2815	AAGCTTACCAGGAAACAACTTCAATCTTGAGTTGAAAAGCAGTACCATTT
2816	AAGCTTACCAGTCGGAGCAGTTCCGACGACTCTTTCAGGTAAACTCCTCG
2817	AAGCTTACCAGTTTGGAAGGAAAAGGGATAGAAAAGGGAAATCAAAGTTC
2819	AAGCTTACCATAAGTAGAAGTTTCAAGAGCTTCGGAAGACTGTTGGACAA
2820	AAGCTTACCATAATTTATGTTTTGGTTAGTGGTATTATTTATCTATACTT
2821	AAGCTTACCATAGTCTCCAGAAGAGCTATCATAATAAGCGAAGGAAAGCA
2822	AAGCTTACCATATGATGACATGCGTAGAACCGGCAAGGTGCCAAAATTTT
2823	AAGCTTACCATCAGAATCAATTGGCAGAATACCATTCAAGAGTAATTTAT
2824	AAGCTTACCATCATCAAGGCCAAGTCAGAACAATGCATACTATACAAACC
2825	AAGCTTACCATCATGATTCGAACACGGTAGAGTTTGAAACAATTTTGCCG
2826	AAGCTTACCATCCATCTGTTGTTCAATTTATTTTTACCTCAAATTCCATT
2827	AAGCTTACCATCCCCATGTTACCTTGAATTTTTGACACACCGTTATCAAG
2828	AAGCTTACCATGCTTCAAAAATTTCAACTTCTGGTGCAGAGTAGACGTTA
2829	AAGCTTACCATGGAACGCGCATTTTCACCCACTTGATTTGCCAACTCAAT
2830	AAGCTTACCATGGATGAACCCTAAATTTCAAACCTTGCAATTGAATGCCA
2831	AAGCTTACCATGGCTGCAAGTACATGAACTCTGCCTTACTACTTCATGCA
2832	AAGCTTACCATGGTAGACGATCGTCAAGCGCTTCTCTTTA
2833	AAGCTTACCATGTACTTGTAGAGGACGGAGAGTGGAGCAACTTTTGTGAA
2834	AAGCTTACCATTACATGTCAAAATGACATGTTATAACTCACGTCTTTTCT
2835	AAGCTTACCATTAGAGAATGACTTACTTTTAGGATTCAAACCAGACATAA
2836	AAGCTTACCATTCACAACTTTTCATTTTCAAAACCAATATGCCTATCTTC
2837	AAGCTTACCATTCATAACTTTTTATTTTCAAATCCCATAGGCAGTTCTTT
2838	AAGCTTACCATTCCACACCCCTTA
2840	AAGCTTACCATTCTTCACAAATTTCAACTTCTGATGCAGAGTGGATGTAA
2841	AAGCTTACCATTCTTCACAAATTTCAATTTTTGGTGTAGAGTAGACGTCA
2842	AAGCTTACCATTCTTCACGAATTTCAACTTATGATGCAGAGTTGATTTA
2843	AAGCTTACCATTCTTCACGAATTTCAATTTATGATGCAGAGTTGATTTA
2844	AAGCTTACCATTCTTTACAAACTTCAACTTCTGATTCAGAGTTGACGTAA
2845	AAGCTTACCATTCTTTACAAACTTTA
2846	AAGCTTACCATTGAATAATCCAGTGTGATTCGGTGAATTGGGCGAATGTA
2847	AAGCTTACCATTGGCATTGGATGACAAGGAATTTAGCACAAGAGGAGATG
2848	AAGCTTACCATTTCCTAAACAAACCTAAAACAGACATATTTA
2850	AAGCTTACCATTTTGGATAAATTTCAATTTCTTATGCAATATGGATGTGA
2851	AAGCTTACCCAAATACACCACATTACAATTATCTTATGATTTTTCCATAC
2852	AAGCTTACCCAACGCCTGCATCAAGGTCTCTCCGTCCAAAACTGGCCTAC
2854	AAGCTTACCCAACGCCTGCATCGGGGTCTCTCCGTCCAACACCGGCCTGC
2855	AAGCTTACCCAAGAGATGGAGGCCTATGGTAACTATGCTGAATCCATCTA
2856	AAGCTTACCCAAGAGATGGAGGCCTATGGTAATTACACTGAAACTTTCTA
2857	AAGCTTACCCAAGAGATGGAGGCTTATGGTAATTGCACTTA
2858	AAGCTTACCCAAGGAGTTTCCTGATTTTA
2859	AAGCTTACCCAAGTGAGAAGTGTGAAACCTCATGTTTTACATAAATTATG
2860	AAGCTTACCCAATAGATAAAGGCTTATGGTAACTGCACTAAAACTATCTA
2861	AAGCTTACCCAATGCCTGCATCGGGGTCTCTCCGTCCAACACCGGCCTAC
2863	AAGCTTACCCACAGTGAGTCTTCAAGAGAATCTATGCAGTAGCAGGTCAT
2865	AAGCTTACCCAGAAGCTACAAACTCTGAAGAAGCCCAAGATGGTTCAAAA
2867	AAGCTTACCCATAACTTGATGATCATGAATTTACCTCTACATAAATTA
2868	AAGCTTACCCATAGCTTGATAGTCACAAATTTACCGCTATAGAAATTA
2869	AAGCTTACCCATGTCCCTATTGAAGAAATGGAGGAACTCAAGACCGCCAT
2870	AAGCTTACCCATTCCATGATCTTCTCCAAAATAGCCCATGCAACAGATGA
2871	AAGCTTACCCATTCCATGATCTTCTCCAAAATGGCCCATGCAACTGATGA
2872	AAGCTTACCCATTGTTTGGGCCTGTTGTATGGATATAGTGTGTGATGCTT
2873	AAGCTTACCCCAGGAAAACCTAACTCGTACAACCCAAAACCAACAAGTGA
2874	AAGCTTACCCCCATCTCTTCCAGGTAATCTTTA
2875	AAGCTTACCCCTTCCATTTGATTATGATGTAATAGACCATGATATGTAAA
2876	AAGCTTACCCCTTGGTTTGAAGCCTCTTGTTTGTATATAGAGTGTGATGT
2877	AAGCTTACCCGACCCCGTATTATCAAGTCGTAGAAATGACTCTTA
2879	AAGCTTACCCTAAAACACCAAATATTCATCAAAACTAAATAACACACCGA
2881	AAGCTTACCCTCTCCATCTTTCTATAGCAAATACGACGACTCATCGTCGC
2883	AAGCTTACCCTGTACAGCTTGCTCAACAACCGTATGTGGTCGTCGTCGCG
2884	AAGCTTACCCTTATATATTCCAGGTAAATCTTTTA
2885	AAGCTTACCCTTCTTATTCTCATCTTCCTTTGAGGAGTTAGATATCCTTC
2886	AAGCTTACCCTTGGGGAAGTTTTCCTGCAAAGATGAAAAGGCCTTCGTTA
2887	AAGCTTACCCTTGGGGACATTTTTCTGCAAAGATGAAAAAGCCTTCGTTA
2888	AAGCTTACCCTTTGCACTAGGAGTTGGTTCATCATTTGTTCTGCGAGCAA
2889	AAGCTTACCGAAAGGCAAATGGTTTACGGTGGTGCAACCGCTGCAGTGTA
2890	AAGCTTACCGAACAATGTCGTCCTGTCCAATATTCTTAGATCATTA
2891	AAGCTTACCGAAGCATCGTCAGAACTTCCACTTGACCAGAGTTGTGGCCG
2892	AAGCTTACCGAAGCGTCGCCGGAACTTGCATTTGACCGGAGCTGTGGCCG
2893	AAGCTTACCGAAGCGTCGCCGGAACTTGGACATGACTGGAGCTGTGGCCG
2894	AAGCTTACCGACAATATACGAGAGCTTGAGTTGGAGAACACTCAACTACG
2895	AAGCTTACCGACCAGATACGAGAGCTAGAGTTGGTAAATGCTCAACTACG
2896	AAGCTTACCGACTGTGAAATCAAATATTCGCAGCCTGAGAAAACTTGCTG
2897	AAGCTTACCGAGAGCCTTTTTGGGCAACACATTCAAAGAAGAATCGGTAT
2898	AAGCTTACCGATAAGAAGATTTCCTGCTGCATCTATTGTTGCTGTCATTG
2900	AAGCTTACCGATTGATAGAGTTGAAAAGCCCTTCCAGAGGCGTCAATAGC
2902	AAGCTTACCGCGACGAGGTTATCGTCTTCATTTTTATCATGCATGTATTT
2903	AAGCTTACCGCGTCCAAGCATGCCTGAAGTTGAATCGCCTTGTTACTATC
2904	AAGCTTACCGCTCAAGAAGAGGCGGACAAAGAAAAATATGATCGAGCGGT
2905	AAGCTTACCGCTTGATTGGCAATAACACGGGCACAAGAGGTTTTCCCTGT
2906	AAGCTTACCGCTTTTCCTTTTA
2907	AAGCTTACCGGAAACTCTTGAAAACCGGATGACTCTAGAAGTATCCTTCA
2908	AAGCTTACCGGAATTCACCATACTACAATTACCAGATGATCTTTTCATAC
2909	AAGCTTACCGGAGAAGGAGACCGGAGCTTTGGCTCCGGTGGTATGCTGGC
2910	AAGCTTACCGGCAATTCTTCCGATCATCTTCTCCGGTATGTCATTTTA
2911	AAGCTTACCGGCGAATCTTCCGATCATCTTATCCGGTATGTTATTTTCAT
2912	AAGCTTACCGGTGGATTCTCCGATCATCATCTCCGGTATGTCATTTATTA
2913	AAGCTTACCGGTGGATTCTCCGATCATCTTCTCTGGTATGTCATTTATCA
2914	AAGCTTACCGGTTTGCTCATGTGGAATGTCGTGCTTTGAGCAATACTCGT
2915	AAGCTTACCGTAAGTGAATGTCGGCATTGTCATTACAGCAAACCCAACTG
2917	AAGCTTACCGTAGAACGCATGCACCTTGCAGAAATCATGGCTCTGCTACA
2920	AAGCTTACCGTCTATTCGAAGACCCAAAAGCATGTACACGTCCTCTAGTG
2921	AAGCTTACCGTGGACCAGGAGAAGATTTTGCTCGAAAAATCATCGGAGTT
2922	AAGCTTACCGTTCTTCACAAATTTCAGCTTCTAGTAGAGTAGACGTCATA
2924	AAGCTTACCTAAACCTTGCCTTGCCTTTGTCCATCTCAGTTTCTCATTA
2925	AAGCTTACCTAAAGAAACCTGTCGACCTTCGTGGATTTGGATCGCCAGGC
2926	AAGCTTACCTAAAGAGACTTGTCTACCTTCATGGATTTGGATCGCCAGAC
2927	AAGCTTACCTAAAGCCCGATGTTGACCATAAGAAGAAAGGGACTCCCAAC
2928	AAGCTTACCTAAAGGCGCATTCATCTTCGCGTTCGTTCGCTTTGAGTGCA
2929	AAGCTTACCTAAAGTCCAATATCAAAGAGTGTAGTATCGAGTCTCAACCA
2930	AAGCTTACCTAACTAATCCTTCTTTTTATCCTTTTTCATTCTAGTGCAAT
2931	AAGCTTACCTAAGGGTCTCGTCCCAAGTCTGCTTGATGGACTCGCGAAAT
2932	AAGCTTACCTAAGTACTTTTAGTTGTATGGGATTA
2933	AAGCTTACCTAATACCTTCGTAATATCATCACTAACCAACATAAATATGA
2934	AAGCTTACCTAATTCTAATCTAATGGTTAGAATTTGTTACAAATTATCCT
2935	AAGCTTACCTACTGGTTATTTTCAAAGTTTGATTCTACCTTACGTGGGTA
2936	AAGCTTACCTAGAAGCTGTAAATTCTGAAGAAGCCCAAGATAGTTCATAA
2937	AAGCTTACCTAGAGAGACATGTCGACCCTCATGGATCTGGATCGCCATGC
2938	AAGCTTACCTAGAGAGACTTGTCGACCCTCGTGAATTTGGATCGCCAGAC
2939	AAGCTTACCTAGAGCATTCAAATGATTTATAAGATGTGTGAACCTCTTTC
2940	AAGCTTACCTAGTGGAGAAGGTCCACGACCTCTTGTGCTTGTTTGAGCTT
2941	AAGCTTACCTATAACAATAGTTTCCATTATAGTATTGGAATGCCACCTTT
2942	AAGCTTACCTATAGCTTCTTCATCTTCACCTCCGTTCTTGCTTCGAATTC
2943	AAGCTTACCTATCCCCTTGATTTCACCCTTTGCTCCATAACCAAAGGTTA
2944	AAGCTTACCTATCCCCTTGATTTCACCCTTTGCTCCATCACCAAATGTTA
2945	AAGCTTACCTATCCCCTTGATTTCACCCTTTGCTCCATCCCCAAAGGTTA
2946	AAGCTTACCTATCCCCTTGATTTCACCCTTTGCTCCTTCACCAAAGGTTA
2947	AAGCTTACCTATCCCCTTGATTTCACCCTTTGCTTCATCACCAAAGGTTA
2948	AAGCTTACCTATCCCCTTTATTTCACCCTTTGCTCCATCATCGAAGGTTA
2949	AAGCTTACCTATCCCCTTTATTTCACCTTTA
2951	AAGCTTACCTATCCCTTTGATTTCACCCTTTGATCCATCACCAAAGGTTA
2952	AAGCTTACCTATTCCCTTGATTTCACCCTTTGCTCCATTACCAAAGGTTA
2953	AAGCTTACCTCAACCATCACAAGTGTAGAGAAGGAGATTTCATCACTAAA
2954	AAGCTTACCTCAAGTATGAGGACTTCAGAGAACCACCAAAACACAAGAAA
2955	AAGCTTACCTCACGTTTCATTGGTCTGTATTAGATTTTGCAGAGGATAGG
2956	AAGCTTACCTCCAAAAACTCCATTTCTTGCCCAAAATCAAAAACCAAAGC
2957	AAGCTTACCTCCAGGCACAGGTTTA
2958	AAGCTTACCTCGATTTACAAAATAACCGTAGGTATTGGAAAGAGATATGC
2960	AAGCTTACCTCTAAACCTTGATTACCCAGTTTGACTCTTGGGACTTGCAT
2961	AAGCTTACCTCTAAACCTTGATTACCCAGTTTGACTCTTGGGACTTGCCT
2962	AAGCTTACCTCTGCTAGGGGAATAGAGATAGGACTTACAACTACCGAATA
2964	AAGCTTACCTGGAGCATTCAACCAATTA
2965	AAGCTTACCTGGAGTAGCGTTTGACGCAACATAATTTGAATTTGAGGCTA
2966	AAGCTTACCTGTCTTCTTTTGTTGTAGACGGCTTTGGCCGTTCGAAACAG
2967	AAGCTTACCTGTGTCAACCGGCAGACTCGTCCACCCTTCTCTCGAGGAGC
2968	AAGCTTACCTGTTCCCTTGATTTCACCTTTTGCTCCATCTCCAATGGTTA
2969	AAGCTTACCTGTTCCCTTGATTTCCCCTTTTGCTCCATCTCCAAAGGTTA
2970	AAGCTTACCTGTTCCTTTGATTTCACCTTTTGCTCCATCTCCAAAGGTTA
2971	AAGCTTACCTTAGTTAGGTTATGTTTGCATTACCTTACCTATCCTTA
2972	AAGCTTACCTTCAAGACACCGTGTTCAACAACTAGTCTCCCAGCACAAGA
2973	AAGCTTACCTTCATATTTCTCCTTCAAACACAACTCAGCCGATTCAACCA
2974	AAGCTTACCTTCATGGCAGTTGGCATGCCATAGGGGTAGCCCATAGTAAC
2975	AAGCTTACCTTCCAACTGCTATTTCCTTCGATTCTCCTAATCCATTGACC
2978	AAGCTTACCTTCGTTTATTTATCGTTCGATCGTATTTTAGCGATTTAGTG
2979	AAGCTTACCTTCTGGTAAAAGGTAAGTCACTTGGTAGAGAATAAAATCGT
2980	AAGCTTACCTTTACTTGTGGGACGAGGTATAAACATGCGTGCTATAAATT
2981	AAGCTTACCTTTCCATCTAGATAATTTTGCCTTCAAATAATCGATAACAC
2982	AAGCTTACCTTTTAGTTCTTGCAACCTTTATAGAGTAAGGAAATATGTAG
2983	AAGCTTACGAAAACGAGATTTCGGATTTGATATCGCTTTCTCACCCAAAC
2984	AAGCTTACGAAAACGAGGTCAATGGTACTCATATGTGAGTCTTTGTTCCG
2985	AAGCTTACGAAACAAAGTAGTAATGCCTAATGTCAAGAGGTTGTTAGCTT
2986	AAGCTTACGAAATTTGATCTAACTGCTTCAAATCTTACGAAATGGCTACG
2987	AAGCTTACGAAGTATTCACCTCAGCCGACAATACTTGCAAAAGGATCTAC
2988	AAGCTTACGAAGTATTCACCTCGGACGACAATATTTACAAAATGATCTAC
2989	AAGCTTACGAAGTATTCACCTCGGGTGACAATATTTGCGAAAGGATCTAC
2990	AAGCTTACGAAGTATTCACCTTGGGAGACAATATTTGCAAAAGGATATAC
2991	AAGCTTACGAAGTATTCACCTTGGGCGATAATATTTGCAAAAGGATCTAC
2992	AAGCTTACGAAGTTGGGTTGTGTCCCAACAAGCACTTTGTTTA
2994	AAGCTTACGAATCCAGCAAGCTGTTTTGGCCAAGTGTGCTGTTTTTA
2995	AAGCTTACGACAACTTACTTACCGAGCGACAACATCCTCTCAAGAATCTA
2996	AAGCTTACGACAACTTACTTGCCGAGCGACAAAATCCTCTCAAGAATCTA
2997	AAGCTTACGACAACTTACTTGCTGGGCGACAACACTCTCAAAAGGATCTA
2998	AAGCTTACGACAACTTACTTGTCGGGAGATAACATTCTCAAAAGGATCTA
3000	AAGCTTACGACATTACTATAGATAATAGAAGGAATTTCGTCGAGGTTGTT
3001	AAGCTTACGACCGCATTTGTGGGAAGTGTCACTACAATATCCTTAGTTCG
3002	AAGCTTACGACGGCGACGGCAGTGTCGTCGCAGCTAGTTTCGATGCCCAA
3003	AAGCTTACGACGTATACTTCAAATTTTATGTTGAGAAAAATTTCAAAATC
3005	AAGCTTACGACGTGCTAATATCGGGTTGTAGCTAATCCCACCACATGTAC
3009	AAGCTTACGAGGAAGAGCTTCTCGACTACGAAGAGGAAGAAGACAAAGCT
3010	AAGCTTACGAGGTAAACACCTCGGGCGACAATATTTGCAAAAGAATCTAC
3011	AAGCTTACGAGGTATACACCTCGGGCGACAATATTTGCAACAGAATCTAC
3012	AAGCTTACGAGGTATACACCTCGGGCGACAATATTTGTAAAAGAATCTAC
3013	AAGCTTACGAGGTATACACCTCGGGCGATAATATTTGCAAAAGAATCTAC
3014	AAGCTTACGAGGTATCCACCTCGGGCGAAAATATTTGCAAAAGGATCTAC
3017	AAGCTTACGAGTCGGTATTGCTTACTATGAAATTGTGAGTGAAAACACTT
3018	AAGCTTACGATAAAATATAAAAATCTGAAGGAAATAATGAATCAATAAGA
3020	AAGCTTACGATAACTTACTTGCCGAGCGACAACATCCTCTCAAGAATCTA
3021	AAGCTTACGATATCTACTTCAAATGTTATGTTGAACAAAATTTCAAAATA
3022	AAGCTTACGATCCTGCATACTTGAACATATGTTAGTATACCCAATTTTTC
3023	AAGCTTACGATGAATGGAAATCTTCTAAAGTTGTGCTATGTAGCTGGAGA
3024	AAGCTTACGATGCTTCGAAGAAGAACTTGAAAAGTCCCAATAATATGTAC
3026	AAGCTTACGATGTCTACTTCAAATGTTATGTTGAACAAAATTTCAAAACA
3027	AAGCTTACGATGTCTACTTCAAATGTTGTATTGGACAAAATTTCATAATC
3028	AAGCTTACGCAAACTTTGTGACACACGGCCAGACTTGCAATAACTGGGTC
3029	AAGCTTACGCAACCACTCACCATTGATGGCAAGGAATATGTTCCTGAACC
3030	AAGCTTACGCAGCCAACCTTTACAATCAAAACAGGTACAACAACACTCCT
3031	AAGCTTACGCATGAGGTCTCTATTTCTGAGCAAGAGAGCTTTTATTTATA
3032	AAGCTTACGCATTTGACAATCTTATTTCCTCGTGGTAGTTTCTGAATGAT
3033	AAGCTTACGCCACTGCCGGTGACCACCATCTCCGCCGCCACGGTAACATT
3034	AAGCTTACGCCATGTTTTGTTGGTCCATACCATATCTTTCAGAAGATAAG
3035	AAGCTTACGCCGATGTTGATGTTAGAACAAGATTTGGTTCTTCATCTATT
3038	AAGCTTACGCTGAAGGTATTCTAATTCTAGCACAATTCCTTTTTA
3039	AAGCTTACGCTGACCCGGTATATGTGTGAGAAGACTCTGACCGATCTCGG
3040	AAGCTTACGCTGAGCATGGTCAATCATTACATTGTGGGGCTTTACATCCC
3041	AAGCTTACGCTGCATTTCGTTAGTCTATATCAGATCCTCTAAAGAGTAAG
3042	AAGCTTACGCTGTGTTTCATTGGTCCTTATCAGATTCTCCAACGAGTAGG
3043	AAGCTTACGGAGACGAAGCTCACTTAGAGGAAATCGAATTCCCGTCGACT
3044	AAGCTTACGGATACACTACTCACCATTCTTTCATAGAACATAGGTTTGAC
3045	AAGCTTACGGATACCAGAAATTTTGGGCTTCATTCTGAGCCCATTAGGTC
3046	AAGCTTACGGATATACAAAAATTCTGGGCCTGAATCGCCTTCAGTCTGAG
3047	AAGCTTACGGCAACTTACTTGCCGAGCGACAAAATCCTCTCAAGAATCTA
3048	AAGCTTACGGCAACTTACTTGCCGAGCGACAACATCCTCTCAAGGATCTA
3049	AAGCTTACGGCAACTTACTTGCCGAGCGACAACATTCTCTTA
3050	AAGCTTACGGCAACTTACTTGCCGAGCGACGACATCCTCTAAAGAATCTA
3051	AAGCTTACGGCAACTTACTTGCTGAGCGACAACATCCTCTCAAGAATCTA
3052	AAGCTTACGGCAACTTACTTGCTGAGTGTAACACCCTTCTAAAATACCCC
3053	AAGCTTACGGCGACTTACTTGCTGAGCGACAACATCTTCTCAAGAATCTA
3054	AAGCTTACGGGGTTTGACAATTCTGTGTTGTGACCGGGTTGTTATTTGAG
3055	AAGCTTACGGTAACTTACTTGCCGAGCGACGACATCCTCCTACAGATCGG
3056	AAGCTTACGGTAACTTACTTGCCGAGCGACGACATCCTCTTA
3057	AAGCTTACGGTAGCTAGGTCTGACCTCAAACACAAAAGGAAAAGGGAATA
3058	AAGCTTACGGTAGTACTAATTTTCATGATGTGCTTTTAGTGTTA
3060	AAGCTTACGGTGCAGAAACAACAATTTGGACTCGTCGGGGAGAAAGTGAA
3062	AAGCTTACGGTTCTCTTGTTCCAAATGATCCATCAGTCTTGATTTGTTGG
3063	AAGCTTACGTAAGTTTGGAATTGCTCTTGGGTTGCTCAATCCTCGACAAT
3064	AAGCTTACGTAATAAATCGTTACTAATTGAATAAACGATAAACAACGCTA
3065	AAGCTTACGTAGAGCACGATGTGACTGTGGATCAATTTGACCACATTATG
3066	AAGCTTACGTAGTTCTAGGTAGAAAATGTTTGTTTGTTGGTCGATTTTA
3067	AAGCTTACGTAGTTCTGGGTAGAAAAATATTTGTTTGTTGGTCAATTTTA
3068	AAGCTTACGTATAGTATGATGTGACGGTGGATCAATTTGACCATATCGTG
3069	AAGCTTACGTATCACCCCCGCCATATAAACCACCTATACCATATCCGCAA
3070	AAGCTTACGTCAAAAGTATGACGGTCATCAATCCTCTTA
3071	AAGCTTACGTCATATTAGGCATTCTCTAATATGAGTTTATTACTGAAGAC
3073	AAGCTTACGTCGATCAGGTATGCCAAGAGATCAACCTCAAGAAGACCTAT
3074	AAGCTTACGTCTTCCCACTAAGGTTTGAGATGAATCTCCTCAGGAAGTTG
3075	AAGCTTACGTGAAACTCTCTCAAAGTTCTTCAAGAGCACACTTATTTTCC
3076	AAGCTTACGTGACTTGGTCTCTCAGATGCACCCAGTATACAGAATTA
3077	AAGCTTACGTGCATCATCTTCATCTTCACTTTCGTTTTTGCTTCAAATTC
3078	AAGCTTACGTGGAACATGATGTTACGGTGGATCAATTCGATCATATTGTG
3079	AAGCTTACGTGGAAGACGATGTTACTGTGGATCATTTTGACCACATTGTT
3080	AAGCTTACGTGTGACATTCTTGACGAGATTAGAGAAGGTCAGAGGTCATA
3081	AAGCTTACGTGTGGCATCATTGACGAGATTAGAGAAGGTCAGAAGTCAGA
3082	AAGCTTACGTGTGGCATTATCGACGAGATTAGAGAAGGTCAGAAGTCAGA
3083	AAGCTTACGTGTGGCATTATTGACGAGATTAGAGAAGGTCAGAAGTCAAA
3084	AAGCTTACGTGTGGCATTCTTA
3085	AAGCTTACGTGTGGCATTCTTGACGAAATTAGAGAAGGCCAGAAGTTAGA
3086	AAGCTTACGTGTGGCATTCTTGACGAGATTAGAGAAGGTCAGAAGCCGGA
3087	AAGCTTACGTGTGGCATTCTTGACGAGATTAGAGAAGGTCAGAAGTTAGA
3088	AAGCTTACGTGTGGCATTCTTGACGAGATTAGAGAAGGTCGAAAGTCAGA
3089	AAGCTTACGTGTGGCATTCTTGACGAGATTAGAGAAGGTTAGGAGTCAGA
3090	AAGCTTACGTGTGGCATTCTTGACGATATTAGAGAAGGTTAGAAGTCAGA
3091	AAGCTTACGTGTGGCATTCTTGAGGAGATTAGAGAAGGTCAGAAGTCAGA
3092	AAGCTTACGTGTGGCATTCTTGATGAGATTA
3094	AAGCTTACGTTATGCAATGACCTTTACTCAATCCTATTGTTTCCTTATCT
3095	AAGCTTACGTTGAACACGACGTTACTGTGGATCAATTTGACCACATAGTT
3097	AAGCTTACGTTTGGCTAGAATGACATACCTTTCTTGATGCTCCGGTTGGT
3098	AAGCTTACGTTTTACTAGAATCACATACCTCTCTTGATGATCCGGTAGGT
3099	AAGCTTACTAAAAATTCAGAAAAACTAACTTTACAGGAAACTAGATGGGT
3101	AAGCTTACTAAAATGTGATTGAAAAAGTAGTTGAGAAATTA
3102	AAGCTTACTAAACAAGATCAAGCACGAGCCAAAGCAAGAACAAGTGAATC
3103	AAGCTTACTAAACAATGTTGTCATGTCCAATGTTCTTAGATCATTGGCTT
3104	AAGCTTACTAAAGATGATCAAAGAGTAACCGGTGATCAAAGTATCTATAG
3105	AAGCTTACTAAAGTCACAACACCACAACTTACTGTAACCAAACACTTACT
3106	AAGCTTACTAAATGAAAAGATAATCTTGATATTATTTTATCAAACCAAGG
3107	AAGCTTACTAACTAAGAGATATTACAGAAATATACTTCCATAAATTTTA
3108	AAGCTTACTAAGAATCCTGTAATGCACGGTCGTAGCAAACATATCGATGT
3109	AAGCTTACTAAGGCGAGGTGAAAGCATTTCAGGAAGAGTTTATGGATTTA
3112	AAGCTTACTAATCCCCTTGATTTCACCCTTTGATCCATCTCCAAAGGTTA
3113	AAGCTTACTAATGTACGTTATTATTGCGAATCGACTAATTA
3116	AAGCTTACTACAACTATAGAAGGACTTGAGTTTTATCCTAGCTGAGAAAG
3117	AAGCTTACTACAAGAAAGCCAACAAAAAGTCATTA
3118	AAGCTTACTACAAGCATTGCGACACAAATTACAAAGAGAGGAAACCAATG
3119	AAGCTTACTACATAAGGATCATTTGTCATGTTGATCAAAACTCCATTTGG
3120	AAGCTTACTACATACATTATATCCGGTCTCGTAGCGGTCAAATACATCAT
3121	AAGCTTACTACATTGAACCTAAACTTCTCATGCGGTGGAGAGGGAGGGGT
3122	AAGCTTACTACCGAAAGATATCCGCTTATACTGATGATGAAAAGATGTGG
3123	AAGCTTACTACCGCAAGATGTATGTGTATTA
3124	AAGCTTACTACGAGTTTCATACGCAACTACTTGGTCTTGTTTA
3125	AAGCTTACTACGATTTCTGAAGGCCCAAATCCAGTTGGGTGGTTAGGTTA
3126	AAGCTTACTACTGCAAGATGTTTGTGTATTCAGAGGATGAAAAGTTGTTG
3127	AAGCTTACTACTGCAGCATGTTGTGTGCAGAGGCTGACTGGGAATCCTCC
3128	AAGCTTACTACTGTCATTATGTCTTCGAGCATCTCATCCCTTGCTATCGG
3129	AAGCTTACTAGAATCAACATCTAAATCAGCTAAGGGTCCAGATAATGCAT
3130	AAGCTTACTAGAATCAATGTCTAAATCAGTTATAGGTCCAGATAATGCAT
3131	AAGCTTACTAGAATCAGCATCTAAATCAGCTAAGGGTCCAGACAATGCAT
3132	AAGCTTACTAGAATCAGCATCTGAATCAGCTAGGGGTCCAGATAATGCAT
3133	AAGCTTACTAGAATCTTGATGTAACTTGGTAGGGCGTGCTAGTTGGTTTA
3134	AAGCTTACTAGACGCAATATCATAAGCTCTTGAAGATGATTGGACAACTC
3135	AAGCTTACTAGCATCAACATCTAAATCAGCTAAGGGCCCAGATAATGCCT
3136	AAGCTTACTAGCATCAGCATCTAAATCAACTAAGGGCCCATATAATGTAT
3137	AAGCTTACTAGGATCAGCATCTAAATCATCTAAGGGTCCAGATAATGCAT
3139	AAGCTTACTAGGTCTATCATAGGCACCAAGACTTTA
3140	AAGCTTACTAGTAAACGCTTTGAGTTGATAATTA
3141	AAGCTTACTAGTACTAGGAAGATTA
3142	AAGCTTACTAGTGGAATTTTGCATGAGATTCGAGAAGGTTA
3144	AAGCTTACTAGTGGTATACTTGAAGATATCGTAGAAGGTCAGAAGATCAA
3145	AAGCTTACTAGTGGTGTTTGGGAAGGGATTAGAGAAAGTCAGAGGATTGA
3146	AAGCTTACTAGTGTGAGTTTGAGGTAAGATCTCACGTAAATGTCTGTCAT
3147	AAGCTTACTAGTTTAGGTACCTGAAGGTTTAGTATAAGTCATTTGATTCT
3148	AAGCTTACTATGAACTAAATCAGAAATGAAATTGACAACCGCAATACCAG
3149	AAGCTTACTATGAGAAGTTGTTATCTAATTGTTTCTAGTCGCTTGTAATC
3150	AAGCTTACTATGGACATTTTCTTTTCATTTTATGGAAAGAAGGGGGTTTG
3151	AAGCTTACTATGGATGGTACTTTCTCAGTGTCCTATGATTATCATTCTAT
3152	AAGCTTACTATGTCTAATTCAAAAGTTATGTTGAACAAAATTTCAAAATC
3154	AAGCTTACTATGTGATTCAGATTCAGATACTTTGACTTGTTTCATATCCT
3155	AAGCTTACTATGTGCTTTTGATTCAGATACATGGACTTGTTTGAGATCCT
3156	AAGCTTACTATTCTCCTTTTCATCCATAATTGAATTA
3157	AAGCTTACTATTCTCCTTTTCATCCCAACGTTTATGTTTA
3158	AAGCTTACTATTCTCCTTTTCATCCCAAGGATTA
3159	AAGCTTACTATTCTCCTTTTCATCCCAATGTTTATATCTAAAAGAGAAAA
3160	AAGCTTACTATTCTCCTTTTCATCCCAATGTTTATGTCTAAAAGAGAAAA
3162	AAGCTTACTATTCTCCTTTTTATCCCAAGGATTA
3163	AAGCTTACTATTCTCTTTTTCATTCAAAATTACATTATTA
3164	AAGCTTACTATTGTTTATTGGACGAATATTTTGGATATGATCAGATTGTT
3165	AAGCTTACTATTTCTTGGTTAGATCTTTCCTCCCTAGCTTTTACTTTATG
3166	AAGCTTACTCAAAATAAGATTCCATGTTGATCTTCTTTCAGTGTTGGCCC
3167	AAGCTTACTCAAACATATAAGTGGACGAAACATTATTTTTGCGTTGTCTA
3169	AAGCTTACTCAACTGGGGAAGAACAAAAGGCTTCAGACTCGAGAGTGCAT
3170	AAGCTTACTCAACTGGGGAAGAACAAAAGGCTTCGACCAAAGAGTGCATG
3171	AAGCTTACTCAATATGTCATCAAGATCTATCCTCATGGTGGTGTAGTCAT
3172	AAGCTTACTCAATCTGCAAAATCTCTTTCTAATTGGTCTGGTGGTTCTCA
3173	AAGCTTACTCACACATTCAAATGGACGAAACATTGCTTTGCATCGTCTTG
3174	AAGCTTACTCACACATTCAAGTGGACGAAACATTGCTTTGCATCGTCTTG
3176	AAGCTTACTCACACGTTCAAGTGGACAAAACATTGTTTTTGTGTCATCTC
3177	AAGCTTACTCACACGTTCAAGTGGACGAAACATTACTTTGCATCGTCTTG
3178	AAGCTTACTCACACGTTCAAGTGGACGAAACATTATTTTTCATTGTCTTA
3179	AAGCTTACTCACACGTTCAAGTGGACGAAACATTATTTTTGCGTTGTCTC
3180	AAGCTTACTCACACGTTCAAGTGGACGAAACATTGTTATACATCATCTTG
3181	AAGCTTACTCACACGTTCAAGTGGACGAAACATTGTTTTGCATCGTCTTC
3182	AAGCTTACTCACACGTTCAAGTGGACGAAACATTTCTTTGCATCGTCTTG
3183	AAGCTTACTCACACGTTCAAGTGGATGAAACATTGCTTTGCATTGTTTTG
3184	AAGCTTACTCACACGTTCAAGTGGATGGAACATTGCTTTGTATCATCTTG
3185	AAGCTTACTCACACGTTCAAGTTGACGAAACATTATTTTTGCATCGTCTT
3186	AAGCTTACTCACACTGAGTATGGTTCACTAGGTTGTTTCCCCCAAACGTA
3187	AAGCTTACTCACATGTTCAAGTGGACAAAACATTGTTTTTGCGTCATCTC
3188	AAGCTTACTCACCTAAGAGGGATTTATATAACAATATACTCAAGAAAAAT
3190	AAGCTTACTCAGAGCCTTTTTGGACAGCACATTCAAAGAAGAACCGGTAT
3193	AAGCTTACTCAGAGCCTTTTTGGGTAGCACATTCAAAGAAGAACCCGTAT
3194	AAGCTTACTCAGATAAATTCTCTAGTTCATGCTGAAGGAACCCTGCTACA
3195	AAGCTTACTCAGATAAATTCTCTAGTTCATGCTGAAGGAACCCTGTTA
3196	AAGCTTACTCATACATTCAAGTGGATGAAACATTGCATTTGCATCATCTT
3197	AAGCTTACTCATGATTGTTGAAGTGAACAACGCAGCGTGTTTGATAACAA
3198	AAGCTTACTCATTCTGAAGAAATCCAAGCATTTCAAAAGTACTTTGAAAC
3200	AAGCTTACTCATTCTGAAGAAATCTGAGCATTCCAAAAGTACTTTGAAAC
3201	AAGCTTACTCATTCTGAAGAAATTCGAGCATTCCAAAAGTACTTTGAAAC
3202	AAGCTTACTCATTCTGCAGAAATCCAAGCATTCCAAAAGTACTTTGGAAC
3203	AAGCTTACTCATTTTTAGTATATTAGTTGGACTTA
3204	AAGCTTACTCCAATACTTTTTGCAATGCTTCTCTGTGCGCTTCAGAATTC
3205	AAGCTTACTCCAGTTTGGCCAGTCCAGCTTCTGTCCAATTTACTGCAGTT
3206	AAGCTTACTCCATATTTCATTGGTCTGTATCAGATTTTACAGAGGATAGG
3207	AAGCTTACTCCATCTTCTTCTCTCAAAATTCGACACCAACTTCCGATAAG
3208	AAGCTTACTCCATGTTTCATTGGTCCTTATCAGATATATCCTCTAGAGAG
3209	AAGCTTACTCCCCGTTTTATCGGTCCCTATCAGATTTCTCAAAGAATTGG
3210	AAGCTTACTCCCTTGCCGGAATGTTCAGAGTGTGACCTATTGATAGACCA
3211	AAGCTTACTCCGAGGTTTGTGGGTCCATATCAGATTTTGAAGAGGGTTGG
3212	AAGCTTACTCCGAGGTTTGTGGGTCCGTATCAGATTTTGAAAAGGGTTGG
3213	AAGCTTACTCCGCATGACGGGAATCCACACTCAGACAATTTGGCTTACAA
3214	AAGCTTACTCCGCTAGGGATACAACATCCTTCCAACTCAGTGGGGAGCTC
3215	AAGCTTACTCCTAACTAGCCATGCCACTAACCTATTCACTTGATTTGTAT
3216	AAGCTTACTCCTAGGCTTATTGGTTTGTATCAGATATCCAAGCGAGTTGG
3217	AAGCTTACTCCTCAGTTTATTGGTCTGTATCAGATATCCGAGCGAGTTGA
3218	AAGCTTACTCCTCCTGGAACACCCCAATAGAATGGTGTATCTGAGAGAAG
3219	AAGCTTACTCCTCGGTTTATTGGTCCATATCAGATATCCGAGTGAGTTGG
3220	AAGCTTACTCCTCGGTTTATTGGTCCGTATCAGATATCCGGGCGAGTTGG
3221	AAGCTTACTCCTCGGTTTATTGGTTCGTATCAGATATCCGAGAGAGTTAG
3222	AAGCTTACTCCTTTGCCAGAATGTTCGGAGTGTGAACTGTTGATAGACCA
3223	AAGCTTACTCGAAGTCGCAATGTGGCATTTATGGTGAAGGAAAATTGCGA
3224	AAGCTTACTCGCCTAATCCTTGCGAGAAGCATTA
3225	AAGCTTACTCTAAATGACATTCCAAATAACTTTCATGTTGATACCTAGAG
3227	AAGCTTACTCTAGAACTTTCTACAGTGCTTCTCTATGGGCTTCATGAAGG
3228	AAGCTTACTCTAGTGGGATACTCTGACTCTGATATGGCTGCAGACATTGA
3229	AAGCTTACTCTCAAAAGGAAAGGAAAATGTAACAATATTACATTACTTAT
3231	AAGCTTACTCTCAGACTCAGGTAGAGAGTCTTTCCCACGTGGTTTTCTTG
3232	AAGCTTACTCTCAGACTCGGATGGAGAGTCTTTCCCACAGAGTTTTCTTG
3233	AAGCTTACTCTCCAACTGGTATTTCATTCGAATCTCATCATCCATTGACC
3234	AAGCTTACTCTCGACAAATCTTA
3235	AAGCTTACTCTCTAGACTCGGGTAGAGAGTCTTTCCCACAAGGTTTTCTT
3236	AAGCTTACTCTCTAGACTCGGGTAGAGATTATTTCCCAAGAGGTTTGCTT
3237	AAGCTTACTCTCTTTAGGTGAAGAAAAGAGCTTTGGATTTGAAGATGCCT
3238	AAGCTTACTCTGATACTTGTTATTGTTGGTATTGCTGTTGGTGTTTTCTT
3239	AAGCTTACTCTTCAACTGGTATTTCATTCGAATCTCATCATCCATTGATC
3240	AAGCTTACTCTTCAACTGGTATTTTCTTCGAACCTCATCATCCATTGACC
3242	AAGCTTACTCTTCAACTGGTATTTTCTTCGATTCTCTTATTTCTGTGATC
3243	AAGCTTACTCTTCAATTGATATTTTCTTCGAATCTCATCATCCATTGACC
3244	AAGCTTACTCTTGCGCTTTCTTACAATGAAACCTATTCGGTTATTA
3245	AAGCTTACTCTTGGGCTTCCTTA
3246	AAGCTTACTCTTGGGCTTCCTTATAATGAGCCCATTTATATATTGTTTCA
3247	AAGCTTACTCTTGGGCTTCCTTATAATGAGCCCATTTGTTTATTGTTTCA
3248	AAGCTTACTCTTGGGCTTTCCTGTAATGAGCCAATTTATTTATTTCTTTA
3249	AAGCTTACTCTTTCCAAAGGTTCCAAGAACTCCTCATTTGGTTGGCTACA
3250	AAGCTTACTGAACCGAGAGATAATTATAGAATCTACTTCTTTCTTACTCA
3251	AAGCTTACTGAAGAGGAAACATGAGATTATATGACAAATGCATATATTCA
3252	AAGCTTACTGAAGCTATATTAGTAAGTGTTGTAACCTTATGAGGCTAAGA
3253	AAGCTTACTGAAGCTGGGTTCATTCCAAGATCTCTAAGCTGGAGAATTTT
3254	AAGCTTACTGAATTGTATATTTATGAGATTGTGAAATTGCATGGCATTCC
3256	AAGCTTACTGACTGATCTTGTTGTGGAATACCTTTACCAAATAATGGCAA
3257	AAGCTTACTGACTGTTATGGTTTGGGTTCAGGTGACCTTCATTCCATTAT
3258	AAGCTTACTGAGACAACCAATGGAGTCCGGCAAGGACTTGATCTTGTTGT
3259	AAGCTTACTGAGCAACGTCTTGTAAATTTTA
3260	AAGCTTACTGAGCAGGATCAAGCACGAGCCAAAGCAAGAACAAGTGAATC
3262	AAGCTTACTGAGTTCATATGGAAAGGATTTGGACGTGTACATGAAATGGA
3263	AAGCTTACTGAGTTTTGACACAATCAGTTTATGTTCAGTCAAAGTCTGAT
3264	AAGCTTACTGATCTCCAAGATGGATCCAGTCAAATACATATTCGAGAAGC
3265	AAGCTTACTGATGTTAGATCAGAGATTTGCATTCTCCTTCTCCAACACTC
3266	AAGCTTACTGCAAACAGGTTTA
3267	AAGCTTACTGCAGACATTATTAGAGAAAAGCATACAAAGAAATCATAATA
3268	AAGCTTACTGCTAAACAAGGGATGAAAAGTATTCCTCAACCTTCATCATC
3269	AAGCTTACTGCTAAAGAAGGGATGAAAAGTACTCCTTA
3270	AAGCTTACTGCTGAACGCATGCATCTCGTGGAAATCATGTCTTTGCTACA
3272	AAGCTTACTGGACCATCTTGAGAAGTGATTACAAGATGTTTCTGACCTTT
3274	AAGCTTACTGGGGAATCATCCTCAATCCGGCTGAGGAATTCCTGATCTTG
3276	AAGCTTACTGGGTTGAGATGAGAATCCAATTGGGTAGAAGAAAAGGAAAT
3277	AAGCTTACTGGGTTTGGGAACTGTTCTCCATCCATAGTTGTAAGAATCAA
3279	AAGCTTACTGGTTCAAGCTGTTGCACTTTACAGTTTATCCAATTTTTCCA
3280	AAGCTTACTGTAAATTCGATGTAAGGGAGGAATTGTTCATGATATGGGTG
3281	AAGCTTACTGTAAGACCCCAATTTTGTCCCTAAGATCCCTCATGGCATCA
3282	AAGCTTACTGTACGCGATAAACCCTAACCCTCCTTGAAGCTGCCCAGAAT
3283	AAGCTTACTGTCAAATACTTTCATGTGTTTGGAAGTAAATGTTACATTTT
3284	AAGCTTACTGTGCTTTGGCCTGGGCTGCTCGCCGACTAAGACAGTATATG
3285	AAGCTTACTGTGTCTACTTCAAATGTGATGTTGAGAAAAATTTCAAAATC
3288	AAGCTTACTGTTGCAAGATGGCAACCTACATCCACAACGATAAACTCTTA
3290	AAGCTTACTGTTGCTTGAAAACCCTAGTTTCCTGCCCAGAAACACGTTTC
3291	AAGCTTACTGTTTTTCAAACTGCTGTTGATATTCCTTTA
3292	AAGCTTACTTACAAAAAGGGAAAAAGGAAAAAGGAACGATATCACCTTTC
3293	AAGCTTACTTACAAAAAGGTAAAATGGAAAAAGGAACGATATTACCTTTC
3294	AAGCTTACTTACAAAAAGTGAAAATAGAAAAAGGAATGGTATTACCTTTC
3295	AAGCTTACTTACAAAAGGGAAAATGGAACAATATTACCTCGCTTATGAAT
3296	AAGCTTACTTACAGGATCGACCAGATAATCCTAGGACATAATGCTAAAAA
3297	AAGCTTACTTACCTTGGAAGCCCTAATTCATTTGGGTATCTTGTGTGACT
3299	AAGCTTACTTACTGAAGGCATTTTTGGAAAACGGTTACAAAAGGGACGAA
3300	AAGCTTACTTAGAGAACAAGCTAACTTA
3301	AAGCTTACTTAGAGCCTTCTTGGGCAACACATTCAAAGAAGAACCAGTAT
3302	AAGCTTACTTAGATAGGCTTGCATATCCATATTCTTCAATTTCAAAGAGT
3303	AAGCTTACTTAGGCTTCAGGCAATGAGTGTTGATATGTCTTGGTTTACCA
3304	AAGCTTACTTATACAAGTTTCCAACATCTGCAATGAAGTCTTGCCATATT
3305	AAGCTTACTTATAGTGTTTGGTCTTTTTGACATGCAGTATGTTTTTGTGT
3306	AAGCTTACTTATCAGGTGACCACTCCGCCAGTCCCAAAGGTAAATATAAA
3308	AAGCTTACTTATTTGAAAGTTTTCATTTACTAGAATATATTACTAGATAT
3309	AAGCTTACTTCAAACCACATGATAATCAATTATGGACCTCAAGCTATCAT
3310	AAGCTTACTTCAAACCATATGATAATCAATTATGGACCTCAAGCTATCAT
3311	AAGCTTACTTCAAACCATCTGATACTCAATTTTGGACCTTA
3312	AAGCTTACTTCAAACTATCTGATATGTAATTATGGACTTCAAGCTATCAT
3313	AAGCTTACTTCAAAGCATCTGATATTCAATTTTGGACCTCAAGCAATCAT
3314	AAGCTTACTTCAAAGCATCTGATATTCAATTTTGGACCTTA
3315	AAGCTTACTTCAAAGCATTTGATATGCATTTGTGAACTTCAAGCAATCAT
3316	AAGCTTACTTCAACACATCCGATATGCAACTTTGGACCTCAAGCAATCAT
3317	AAGCTTACTTCAAGAGTTTTCAAGTCAAGTTTCAGAGAAGAAAGGCTTAT
3319	AAGCTTACTTCAATCCATAGATTGATCTTTGTAACTTACATATCTTTTAG
3320	AAGCTTACTTCAATCCATAGATTGATCTTTGTAACTTACCTATCTTTTGG
3321	AAGCTTACTTCAATCCATAGATTGATTTTTGTAACTTACATATCTTTTGG
3323	AAGCTTACTTCAATCCTAGATTGATTGTTGTAACTTGCATACCTTTTGGA
3324	AAGCTTACTTCAATCTATAGATGTATAGTTACAATTGCATACCTTTTCTC
3325	AAGCTTACTTCAATCTATAGATTGACCTTTGTAACTTACACATCTTTTGG
3326	AAGCTTACTTCACTTGCAGCGAGCCGTTTTA
3327	AAGCTTACTTCAGACCATCTGGTATTCATTTGTGGACCTCAAACAATCAT
3328	AAGCTTACTTCAGAGCATATGATATTCAATTATGGACCTCAAACAATCAT
3330	AAGCTTACTTCAGAGCATCTGATATTCAAATTCGGACCTCTAGCAATCAT
3331	AAGCTTACTTCAGAGCATCTGATCTTCAAATTTGGACCTCTAGTAATCAT
3332	AAGCTTACTTCAGAGCATCTGATCTTCAAATTTGGATCACTAGCAATCAT
3333	AAGCTTACTTCATCATCACTTGAGTCTTCATCAGAACCCTATCTTCCAGT
3334	AAGCTTACTTCATGTGCAAGTAAACCACATTTCTTCAAATTCTTA
3335	AAGCTTACTTCCACTAACTATACAAAAGTCTATATGTTTCAACTAACTCT
3336	AAGCTTACTTCCCCAGTCTTTGCGAGATGAGTTA
3338	AAGCTTACTTCCGCAAGATGATCGCGTATTCTGACGATGAAAAGTTGCTT
3339	AAGCTTACTTCCGCAAGATGATCGCGTATTCTGATGATAAGAAGCTGCTT
3340	AAGCTTACTTCCTCCACATAGAAGAAGGGTGGTGGTTATGAGTCTTAGGA
3341	AAGCTTACTTCCTCCTGTGAGAAGAAGGGTGATGGTTCTGAGTGTTTGAA
3342	AAGCTTACTTCGATCAGGTTTGCCGAGACATAAACCCTAGAAGGACATAT
3343	AAGCTTACTTCTAGAAACTATCTCAACTCTCGAGATAAGGGTTTCCTTA
3344	AAGCTTACTTGAAATACAAAGATCAACAAAGCTCAGAAGACTGGAGTCAT
3345	AAGCTTACTTGAGATAAGAGAGGTTGAGTAGTATGGGTCCCCGGGGAACT
3346	AAGCTTACTTGAGGTGAAGTGTCCAAACTCTTGTATTCAAAGCTCCAGAA
3347	AAGCTTACTTGATAACGATGTTA
3348	AAGCTTACTTGATGATGTAAACTTGAGGAGAAGACCTTTCCATTTTTGGC
3349	AAGCTTACTTGATGATGTAAGATCAAGTTGAATTTGAACCAAAACCTTTC
3351	AAGCTTACTTGATTTGAAGAAATTCGCGATGCAGTGTTGTTTTGGTGGTT
3353	AAGCTTACTTGCAACCTCTGCTCTACCAGCTTTACATAATCCACCAATAA
3354	AAGCTTACTTGCAAGTATCCACCAACTAAGTCTCAATCTCATACAAAACC
3355	AAGCTTACTTGCAGTCACCACTACCATCAATGCGAGCCTTTCTATCTTCT
3356	AAGCTTACTTGCCCAGCCTTTGCAAGATGAGTTGACCGTCTTCTCTAGAA
3357	AAGCTTACTTGCTAAAGGATAAAAGGAAAAAGAGTTTA
3358	AAGCTTACTTGCTCGAGTATTTGTCTTCCACTTA
3359	AAGCTTACTTGGAATTATCTAGTGTACATAGTGGAGCTTGTGGAGCACAC
3360	AAGCTTACTTGGACACGTGGTCTTGAGGTCAAAAACTTTCCATTTTTGGA
3361	AAGCTTACTTGGAGTTGTAAAACAATCACCGATATTGGGAAGATAGATGC
3362	AAGCTTACTTGGCATTATCTAGTGTACACAGTGGAGCTTGTGGAGCACAT
3363	AAGCTTACTTGGCCATATCTGAAGTACACAGTGGAGCCTGTGGGGCACAC
3364	AAGCTTACTTGGCGTTATCTAGTGTACATAATGGAGCCTGTGGAGCACAC
3365	AAGCTTACTTGGGCGATGGAGTGCTAACCTTGCAGGTACATCCCCATGCC
3366	AAGCTTACTTGGGGTTACAAAATAATCGCCAATATTGGGAAGAGAGATGC
3367	AAGCTTACTTGTAAATATCTGAGGTACACAGTGGAACCTGTGGGGCACAC
3368	AAGCTTACTTGTACTCTTGATTGTTCAATCCTTTTTA
3369	AAGCTTACTTGTACTCTTGATTGTTTAGTCATTTTTA
3370	AAGCTTACTTGTGAGAGAGTAACCAAGAAATATACCTTGATCGGATTTCT
3372	AAGCTTACTTGTTCCCTTGATTTCACCCTTTCCTCCATCACTAAAGGTTA
3374	AAGCTTACTTTACGTAGAGACGGTTGACCAAGGATTTGGTCATATACAAA
3375	AAGCTTACTTTAGAGCATCTGATGTTCATTTTTGGACCTCTAGAAATCAT
3376	AAGCTTACTTTATGGGGCTTGAAGATGCCATTGATCTCAGAATCAAGTAT
3377	AAGCTTACTTTCAAAAAGGGATAATGGAATAATATTACATTTCTTATGAA
3379	AAGCTTACTTTCAAAGATGAAAAATGGAATAATATTACCTCGCTTATGAA
3380	AAGCTTACTTTCCGGAAATTCCTCAGTATTCGTGAAACGAAATCTAGGAC
3381	AAGCTTACTTTCCGGTACAATACGCAAAGACACCAACAAGTCATCATGGA
3382	AAGCTTACTTTCGAAAGATGGTTGCATATTCTGATGACGAGAAGGTACTT
3383	AAGCTTACTTTCTCTTTGCCTTTGTCATGAAACTCTGGAACTCTTCTATT
[truncated: 998,000+ more rows]
