# Supplementary material for: Development of a Sequence-Based Reference Physical Map of Pea (Pisum sativum L.)
Source: Front Plant Sci. 2019 Mar 15;10:323. doi: 10.3389/fpls.2019.00323 (PMC6428963; doi:10.3389/fpls.2019.00323)
Supplement: TABLE S2 — BAC clones corresponding to the unique sequence tags identified by sequencing ends of restriction fragments of 295,680 BAC clones. [file Data_Sheet_2.ZIP]

Archive with 1 entries (1 files):
- Table S2 - Physical map of pea.txt
