# Supplementary material for: Development of a Sequence-Based Reference Physical Map of Pea (Pisum sativum L.)
Source: Front Plant Sci. 2019 Mar 15;10:323. doi: 10.3389/fpls.2019.00323 (PMC6428963; doi:10.3389/fpls.2019.00323)
Supplement: TABLE S2 — BAC clones corresponding to the unique sequence tags identified by sequencing ends of restriction fragments of 295,680 BAC clones. [file Data_Sheet_2.ZIP › Table S2 - Physical map of pea.txt]

Tag ID	Bac No.
1004	82294
	82295
	124128
1005	125653
	134246
	171165
1006	54531
	77358
	77359
	77363
	138103
	138105
1007	69995
	69997
	70000
	70001
1009	83774
	83775
	83777
	83779
	83782
1010	88076
	103095
	103096
	177077
	177079
	182623
	193402
1011	37930
	175186
1012	4034
1014	22424
	124717
1015	82973
	82975
1016	87343
	179561
	179562
	184054
1017	178059
	194958
1018	59494
	59495
	59497
1019	8178
	19178
	30209
	47339
	47340
	58007
	99241
	129768
	129829
	161246
	175526
	175617
	178758
1021	171351
	171353
	178741
	178742
1023	30511
1024	107647
	132189
	132190
1025	67243
	67245
	67246
	109722
	109728
	136821
	136829
	142328
	142329
	174073
	174076
	193575
	205057
1026	67114
	67115
1027	118491
	118492
	118493
	118494
1028	11308
	11311
	12696
	20396
	20404
	41210
	51808
	61565
	81637
	89756
	98447
	120069
	120071
	124911
	137538
1029	8276
	8280
	8290
	144766
1031	101155
	101156
	201166
1032	120919
	165910
	168905
	168906
1033	39901
	39902
	39903
	39904
	39905
	39907
	39909
	39910
	116965
	210301
	218632
1034	4720
	101341
	108371
	174442
	187842
	188166
1035	10954
	82973
	82974
	82975
	82978
	106373
	106374
	107460
	160464
	172675
	214610
1038	18367
	60060
	60068
	117121
	117122
	203410
1040	52353
	95620
	173708
	173709
	173710
1042	25405
	32293
	143326
1044	74109
	74110
	74111
	74112
	79815
1045	114681
	114683
	114684
	163393
	165083
	165084
	165085
	165086
1047	144665
	154831
	154832
1048	50235
	50240
	77504
1051	29622
	117735
	117737
	117739
	150712
	210458
1052	191536
	192273
1054	60786
	68688
	68689
	68691
	86808
1055	13714
	13715
	13716
	47901
	47902
	109870
	109871
	109872
	140891
	160438
	160442
	160444
	184791
1056	51970
	87890
	87891
	87892
1058	76617
	92140
	92141
	99927
1059	146527
	147602
	147605
	147606
	147608
	171781
1060	165379
1061	99217
1062	73419
	146663
	146664
	146665
	146666
	146669
	153847
1064	193337
1065	142190
	171081
	214407
	214797
1066	178236
	178237
	212440
1067	131544
	131549
1068	28624
	28628
	28629
	51912
	51917
	51918
	115595
1069	16398
	16399
	16402
1071	11465
1072	121176
	121181
	153394
1073	90633
	90635
1075	3967
	3969
	10384
	143501
	143503
1078	57331
	81829
	145029
	165521
	168994
	189666
	189667
	214172
1079	45017
	45018
	45019
	45020
1080	45017
	45019
	45023
1081	125165
	125166
	192880
	192881
	192883
	192884
	199665
1082	154344
	154345
	196473
	196474
1083	49835
	153058
1084	25805
	42186
	42187
	42189
	42190
	42191
	67751
	67752
	67756
	67758
	68905
	68907
	91205
	162040
	173118
1085	25805
	172390
	173118
1086	146814
1087	56876
	56880
1088	4612
1089	55058
	55059
	55060
	147508
1090	69546
	99329
	173230
	180376
	180377
	180379
	180380
1092	64678
	91510
	186503
	186504
	186506
	186509
	207395
	216498
1093	49729
	49731
	49733
1094	12330
	67949
	166426
	166428
	166429
	166430
	166432
1095	146848
	146849
	158477
	158480
	163769
	194658
	194659
	194660
	194661
	194662
	194663
	209191
	209192
	209193
1097	21986
	21987
	43541
	145151
	202595
1098	84036
	187490
	187491
	187492
	213909
1100	215173
	215180
1103	22531
1104	22531
1105	37201
	37206
	37211
	103315
	103317
	103318
	123118
	190049
	210972
1106	37608
	37609
	37613
	67268
	144860
1107	87195
	126805
1109	10549
	10550
	10551
1110	116898
	116899
	116900
	116901
	134541
	138510
1111	21669
	21670
1113	12350
	12352
	60219
	70754
	141473
	141474
	146052
	146053
	146054
	146055
	146056
	146057
	146058
	146059
1114	23412
	23421
	30572
	36854
	43804
	50694
	50696
	67123
	116470
	150446
	164688
	164689
	164690
	164691
	166780
	176452
	192796
	214640
1115	31249
	38539
	38542
	38544
	105561
1118	35828
	53551
	53552
	75743
	116195
	116197
	116199
	119625
	147208
	151958
	152732
	187301
1119	150481
	150482
	150483
	150484
	150485
1120	11932
	168247
	168258
1121	37680
	130361
	130364
	130365
	130367
	162829
1122	30749
	30751
	30755
	30756
	30758
	42610
	42611
	192974
	193381
	209975
1123	36219
	36220
	115444
	115445
	115446
1124	65840
1126	43084
	43086
	80291
1127	151599
	189938
1128	2781
	2782
1129	15990
	15991
	15993
	15995
	32152
	96800
	96804
	96805
	164503
1131	146650
	149840
	179727
	179728
1134	35078
	35079
	35082
	35084
	173970
	174345
	174346
1135	137082
	137084
	179804
1137	98311
	98312
	98314
	98315
	171501
1140	37722
	154063
1142	37993
	37995
1143	80226
	80227
	207392
	210802
	210804
	215044
	217080
	217083
1144	45587
	45595
	82166
	82169
	82170
	82173
	82174
	211386
1145	67639
	76434
	102175
	137777
	137778
	139111
	139112
	153845
	169807
	169808
	169809
	172553
	172554
	172555
1146	21
	125165
	125166
1147	24460
	24462
	26684
	32975
	63911
	63913
	63914
	123408
	159282
	167646
	172193
	181189
	181190
	186091
	191715
1148	188883
1149	203859
	205101
	209130
1150	10549
	54598
	63708
	74956
	110061
	119829
	119831
	120608
	203265
	203266
1151	11897
	11901
	102316
	130592
1152	97831
	136281
1153	103503
	160382
	195668
1154	26632
	32007
	151798
1155	12239
	183172
1157	39835
	39837
	52786
1158	194236
	194237
	194238
	194239
	199312
	217151
1159	180164
	185940
	185941
	185942
1161	60196
	60197
	60199
	105290
	112365
1165	56650
	187129
1166	75980
	75986
1169	89651
1170	8788
	187522
	187524
	187525
1171	133308
	133309
	133310
	133311
	133312
	133313
	133314
1172	30815
	30820
	38047
	38052
	38054
	136788
	136789
1173	98697
	141996
	141997
	198322
1175	63337
	171406
1176	15811
	15813
	15815
	114173
1177	92382
	92383
1178	42927
	81178
	81179
	90815
	90816
	90817
1179	95923
	113257
	113258
	145273
	158568
	158569
1180	91414
	123121
1181	87001
	175988
	175989
1182	91414
	91419
	91420
	123121
1183	12632
	12634
	70261
	99963
1184	190805
1185	70057
	70059
	98657
	98658
	98659
	122451
	123296
	123297
	123298
	123299
	123300
	123301
	128259
1186	3658
	122408
	182975
	182978
1187	93417
	93418
	93419
	93421
	93424
	162155
	164007
	164008
1188	55058
	55059
	55060
1189	115927
	115928
	121176
	171269
1191	86928
	86929
	86931
	93141
	114649
1192	131692
	131693
	133979
	133980
	171312
	210946
1193	83775
	83776
	83777
	83779
	218203
1197	64807
	147762
	175106
	175107
1198	56264
	143155
1199	3055
	3057
	3059
	3061
1200	202928
1201	30420
	30422
	79130
	198763
1202	121176
	121181
1204	103224
	103231
	103232
1205	93603
	112936
1206	173939
	201366
1207	41681
	187904
	187905
1208	58599
	58601
	58602
1209	117026
	122661
	179768
1211	10780
	45248
	164230
	164231
1212	28755
	28756
1214	84752
	84754
	140554
	140555
	144120
	148646
	148647
	178571
	178573
	194561
	197055
1215	31522
	190905
	190906
	190907
1217	32126
	36873
1218	188063
	188068
	188069
	188070
	188071
	188072
	200903
	200906
1219	50796
	50798
	197939
1220	101028
	101029
	101030
	144612
	144613
1221	35078
	35080
	35082
	35083
	35084
	173970
	174345
	174346
	174347
1223	54665
	121170
1224	122455
	122456
	122458
	122461
	122462
1225	34905
	34906
	34912
	68135
	101168
	114632
	114633
	132579
1226	101975
	101976
	101978
	101979
	101981
	127523
	127527
1227	86929
	131804
1228	30821
	30823
	30826
1235	23061
	23065
	23067
1236	77805
	77806
	106877
1237	87892
	179803
1238	73025
	80361
1239	56973
	102265
1240	11236
	11238
	129692
	198300
	198301
1241	11208
	31568
	31569
	31570
	36808
	36811
	36813
	36814
	64654
	110557
	110558
	110992
	110997
	162929
1243	26142
	26145
	39957
	49851
	101824
1244	26968
	26969
	26970
	26971
	26972
	26974
	26979
	26980
	216807
1245	5315
	5316
	5317
	191035
1246	48770
	48771
1247	174880
	203601
	203603
1248	41165
	41169
	114888
1249	111211
	111215
	181872
	181874
1250	35080
	35081
	35082
	35083
	35084
	174347
	212434
1251	19117
	19120
	19122
	19123
	82175
1252	22531
1255	23864
	23865
	23866
	134913
	134914
1256	92178
	92179
	92180
	92181
	92182
	92185
	162268
	164394
	219922
1257	157014
	157015
1258	166410
	166411
	199963
	199964
1259	49912
	49913
	49915
	49917
	49918
	49919
	133335
1260	55145
	55146
	133831
	133833
	133834
	133835
	134208
1261	3314
	3316
	3318
	59093
1263	25805
	25807
	25808
	25809
	25810
1264	39048
	67374
1265	12677
	12749
	12754
	13377
	47596
	47597
	47600
	85757
	167621
1266	73025
	184981
1267	87081
	87084
	87086
	87087
	149099
1268	29446
	136599
	144893
	144894
	144897
	180480
	180481
	180482
	210626
1269	121575
	121576
	121579
	126501
	126502
1270	124842
	173262
1271	95256
	95257
	95259
	95260
	95261
	95262
	95263
1272	48809
	48811
1273	3175
	3176
	3177
	3178
	3179
	3180
	3181
	3182
	3183
	5311
	5312
1274	64587
	64588
	64589
	64590
	64591
	64592
	64595
	123005
1275	82294
	82295
1276	77656
	77657
	77660
	169822
	169823
	169824
1277	118886
	148099
1278	75327
	75336
	87851
1279	68347
	68348
	68350
	116397
	136032
	136036
1280	165084
	165085
1281	177325
	177326
	177327
	177328
	177329
1283	112111
	127802
	127803
	127804
	127805
	136496
	214794
1284	82973
	82974
	82975
	82976
	82978
	82979
	106378
	126952
1285	38047
	38048
	38050
	38051
	38052
1286	124124
	124125
	124126
	124127
1287	45498
	45499
	45500
	45501
	45502
	45503
	45505
	45506
	54176
	215632
1288	11153
	11154
	11155
	81502
	128024
	128025
	168190
	168191
1289	26141
	26142
	26143
	26145
	26147
1290	5042
	5046
	23664
	23665
	23666
	69586
	153584
	184168
1292	37991
	37993
	37995
1293	31575
	31576
	31577
	72606
	72607
	72608
	72609
	72610
	145506
1294	51564
	51566
	65224
	170824
	216908
1295	81603
	81605
	167890
	167891
	194633
1296	50955
	69757
	193172
	193173
	201416
	207982
1299	7825
	62800
	101255
	101258
	101263
	145178
	145180
1300	119070
	171898
	171899
	171901
	171902
	171903
	171907
	171908
1301	19853
	81837
	81838
	81839
	81842
	87001
	154590
	175988
	175989
	209250
1303	28549
	131644
	131645
	131646
	131648
	131649
	131652
	150160
1304	60524
	64407
	64408
	64415
1306	12372
	12373
	114473
	161172
	161173
	184143
	184144
1307	146176
	146177
	146178
	146179
	202257
	209381
1308	59383
	59384
	59385
	158574
	193484
1309	86803
	86804
	209831
1310	125301
	125302
	125303
	147443
	206491
1311	102873
	102876
	135942
	188451
1313	51719
1314	17602
	17603
	17604
	17605
	17607
	17608
	17609
	17610
1315	95307
	95308
	95309
	95310
	95311
	95312
	95313
	100333
	135750
	135751
	135754
	216224
1316	57422
	57423
	57424
	57425
	165784
	165788
	165790
	165791
	206768
1318	140157
	140161
	140162
	140163
	215202
1320	36557
	39354
	45977
	52336
	53609
	62847
	70176
	74214
	76843
	109778
	131564
	178723
	210331
1321	112257
	112258
	112259
	174667
1322	11409
	11410
	49912
	49916
	49918
	49919
	51897
	153300
	153301
	153304
	179031
	179354
	179356
	181232
1323	55619
	55620
	55621
	104352
	112232
1324	57556
	154326
	154327
	154328
	154330
1325	852
	857
	859
	216177
1326	213336
	213337
1327	134798
	134800
	138600
	138602
	138603
	153367
1328	58310
	77805
	77806
1329	117765
	190667
	201781
	201783
	201784
	201785
	210839
	217116
1330	122525
1331	119953
	119954
1333	20261
	103884
	126859
	149234
	162424
	166882
1334	5809
	5810
	5811
	5812
	5813
	206700
1335	99696
	99697
	99700
	99701
	99702
	99703
	99706
	99707
	100174
	127169
1336	56679
	56680
	56681
1337	3063
	3064
	3065
	3066
	3067
	3068
	3069
	3070
	3071
	3072
1338	29869
	29874
	40819
	40821
1339	8125
	8128
	8129
	8130
	8133
	51389
	148323
	149868
1340	53432
	53433
	53434
	53435
	76340
	76343
	76344
	76345
	76347
	76348
	76349
	76350
	76352
	76354
	76356
	114409
	114411
1341	133570
	133571
	170350
	178923
1342	2400
	2406
	50973
	50974
	50976
	155055
	155056
	155058
	155059
	155060
1343	7732
	7735
	36702
	36703
	36705
	36706
	36707
	36708
	42328
1344	39530
	116180
	116182
1345	13478
	13480
	13482
	13484
	13486
	122449
	122450
1346	20170
	20173
	20176
	20178
	140799
1347	125165
	125166
	192880
	192881
	192882
	192883
	192884
	199664
	199665
	199666
1348	45543
	45544
	133890
	133891
	133892
	160968
	160969
1350	28530
	38773
	98103
	98105
	169665
	183552
	186301
	186305
	186306
	196501
	206360
1351	17643
	17644
	48333
	65551
	98279
	98280
	151125
	171454
	171461
	179636
	183607
1352	19549
	127012
	192680
	192681
1353	42610
	42611
1354	52766
	52769
	52775
	77312
	77315
	77317
	182942
	182943
	182944
	182945
	182946
1355	30129
	30130
	187361
1356	72218
	72219
	72221
	72224
	72226
1357	85497
	105482
1358	8062
	8063
	24688
	24691
	24692
	24695
	24697
	74001
1359	41469
	41470
	41471
	68376
	68377
	88897
	100462
1360	30420
	30422
	30423
	79130
	79131
1361	3182
	6560
	21286
	45497
	45499
	45507
	45897
	115811
	115816
	127002
	128740
	136767
	193289
1362	91976
	91977
	91978
	91979
	151497
	187904
	187905
1363	81787
	102278
	102279
	102280
	130318
	130319
	130320
	130321
	130322
	130323
	130324
1364	67856
	67858
	67859
	67860
	67862
	67863
	168292
	186126
1365	28628
	51912
	51917
	51918
	115594
	115595
1366	60524
	60528
	64407
	64408
	64410
	64411
	64415
1368	4336
	4342
	113236
	115414
1369	12039
	12040
	41871
	100499
	100501
	129253
	160094
	160095
	172063
1370	60194
	60195
	60196
	60197
	60198
	60199
	112364
	112365
	112368
	112370
1371	37608
	37612
	37613
	67268
	144860
1372	65133
	65134
	65135
	65136
	169306
1373	65133
	65134
	65135
	65136
	144034
	169306
1374	122608
	122609
	122610
	122611
	129612
1375	29885
	107354
	107355
	161149
	161152
	178853
1376	156859
	156861
	186420
1377	17372
	46915
	59651
	59652
	59653
1381	28242
	28244
	39926
	170970
	170972
	194420
	201458
	201459
	201460
	201461
	215453
1382	39315
	39316
	39318
	98895
	193619
1383	83213
	91548
	112597
	112599
	181709
	181710
	187426
	191518
	212626
	212680
1384	2511
	64252
	64253
	79225
	79226
	85788
	91402
	200965
1386	141008
1387	92371
	92374
	113273
1388	47467
	47469
	47470
	153470
	153471
1389	35638
	109074
	109075
	109076
	109077
	164757
	165972
	191441
	216369
1390	31137
	31138
	31141
	31143
	31146
	31147
	31148
	41731
	203255
	209256
	215595
1391	96724
	96726
	102062
	102064
	102066
	202093
1392	18369
	18374
	18375
1393	86054
	87217
	87218
1394	93194
	93195
	93197
	93198
	136629
	136631
	136633
	144193
	173105
	198665
1395	93198
	119786
1396	188272
	188273
1398	3921
	3922
	3923
1399	149320
1400	4924
	30087
	30090
	40750
	41519
	41521
	46552
	49086
	67661
	87410
	88682
	103965
	115135
	126152
	146512
	207738
	207742
1401	39530
	39536
1402	135216
	135219
	155845
1403	15271
	15275
	77803
	77804
	121396
1404	87720
	87721
	101582
	101583
	101584
	101585
	101586
1405	73025
	80361
1407	122454
	122455
	122456
	122457
	122458
	122459
	122460
	122461
	122462
	159664
1408	108129
	108130
	129591
1409	22557
	22558
	22559
	64211
	64212
	64214
1410	66456
	175521
	175523
	190831
1411	89964
	89965
1412	20272
	75667
	75668
1413	91633
	165484
	165485
	165486
	165487
	165488
	165489
	165490
	176798
	176799
1416	65229
	65232
	65233
1417	85466
	86802
	86803
	86804
	209831
1419	84846
	84847
1421	102194
	102196
	152968
	204483
1422	24564
	43082
	43084
	43085
	59595
	59597
	59599
	80291
	110452
	142219
	151462
	169729
	172942
	176464
	176466
	203510
1423	124685
	124690
	130342
	130343
	130344
	199593
	216323
1424	57101
	57105
	91675
	91676
	91677
	153995
	172466
1425	102061
	102062
	102063
	102064
	102065
	102066
1426	30444
	30450
	30451
	30453
	30454
1427	20360
	20361
	131432
	131433
	187879
	187880
1428	33676
	33678
	33680
	33681
	40214
	49209
	69500
	69505
	88711
	100444
	160322
	160323
	160325
1429	50018
	193725
	209277
1432	9623
	9627
	9629
	33113
	33114
	33115
	131344
	158177
	179329
	179330
	179331
	198755
	198756
	214520
1433	114581
	173484
	173486
	173489
	173490
1434	57344
	167812
	210121
	210122
1435	31819
	32841
	34319
	76175
	76176
	76177
	147292
1436	52353
	95620
	173708
	173709
1437	3760
	3761
	3762
	3763
	24592
	110799
	110806
	110807
1438	147157
	147159
	147160
	147163
1439	76743
	120547
	180542
1440	88421
	88422
	88423
	88424
	149960
	149961
	149963
	173358
	173359
	173360
	181337
1441	58556
	58558
	89774
	89775
	89776
	89777
1442	58556
	58558
	89774
	89775
	89777
1443	43316
	43318
	43319
	43320
	66704
	66707
	66708
1444	3076
	3078
	33043
	78939
	78945
	78946
	155669
	160841
1445	66460
	66461
	66462
	74725
	74727
	74728
	74729
	74731
1446	98308
	98312
	98316
	171501
1447	134179
	178765
	178766
	178767
	196832
	196833
1448	113768
	113769
	113772
	113774
	159611
1450	28972
	101256
	101257
	101260
	101262
	101263
	101264
	160543
	160550
	172556
	172557
	172558
	182830
	182832
	185972
1451	121626
	158396
1452	163467
1453	15854
	27404
	27407
	57920
	68715
	95266
	107368
	107372
	107378
	125373
	141228
	208610
	213263
	213264
	215441
1454	105006
	105007
	123125
	123126
	149706
	149707
	149708
	165515
1456	21427
	21430
	108130
	108131
	129591
1457	138668
1458	28378
	28381
	28382
	73850
	73851
	73857
	91663
	91664
	91665
	91666
	91667
	91670
	91671
	123011
1459	62876
	113435
	152716
	165917
	168371
	194206
	194207
	215652
1460	14294
	36926
	36927
	36928
	36931
	169945
	169946
	169947
[truncated: 998,000+ more rows]
