# Supplementary material for: Development of a Sequence-Based Reference Physical Map of Pea (Pisum sativum L.)
Source: Front Plant Sci. 2019 Mar 15;10:323. doi: 10.3389/fpls.2019.00323 (PMC6428963; doi:10.3389/fpls.2019.00323)
Supplement: FILE S1 — Fingerprinted Contig output file to visualize all the BAC contigs and overlap of each BAC in the reported contigs. [file Data_Sheet_3.ZIP]

Archive with 1 entries (1 files):
- Supplementary F1.fpc
