# Supplementary material for: Development of a Sequence-Based Reference Physical Map of Pea (Pisum sativum L.)
Source: Front Plant Sci. 2019 Mar 15;10:323. doi: 10.3389/fpls.2019.00323 (PMC6428963; doi:10.3389/fpls.2019.00323)
Supplement: FILE S1 — Fingerprinted Contig output file to visualize all the BAC contigs and overlap of each BAC in the reported contigs. [file Data_Sheet_3.ZIP › Supplementary F1.fpc]

// fpc project Pea_WGP2_BAC_SBctg_E50_sendE01
// 9.3  Date: 11:14 Fri 11 Apr 2014  User: dw
// Contigs 13040  Clones 220013  Markers 0  Bands 6324642
// Genome                    0  AvgBand 4096  AvgInsert 150000
// Configure 429 EQ3 Tol 0 Cut 1e-01 Apx 0.100 Gel 3300 End 15 SeqEnd 100 Kill -1 Bad 15 Best 100 Log 0 Std 1 Page 3000 Match 1 agarose
// CpM Off 50 1 0 0 TBL 1 1e+00 2 1e+01 3 1e+02
// Build 24/2/14 10:2 Cut 1e-01 Off 50 1 0 0 TBL 1 1e-54 2 1e-53 3 1e-52 
// Clip(0 4600) MinMax(0 2147483647)  UseSeq DQer(5%,9)
// MTP Mndtry 1 MinOlap -5 MaxOlap 20 MinShared 3 MinScore 400 Identity 97 MaxSeqOlap 50000 CtgRatio 0 MultBES
// SEQ_min_clones 5 SEQ_min_ctgs 2 SEQ_winsize 250 SEQ_topn 0 SEQ_endmatch 1
  
BAC : "Psa.0001.A02"
Map "ctg1423" Ends Left 256.000
Map "ctg1423" Ends Right 296.000 Oldctg 1423
Gel_number    BAC_WGP
Bands  618616 41
Approximate_match_to_cosmid "Psa.0558.C24"
Creation_date 114 2 18 9 23 
Modified_date 114 4 11 10 48 
  
BAC : "Psa.0001.A03"
Map "ctg1129" Ends Left 471.000
Map "ctg1129" Ends Right 497.000 Oldctg 1129
Gel_number    BAC_WGP
Bands  618794 27
Creation_date 114 2 18 9 23 
Modified_date 114 4 11 10 47 
  
BAC : "Psa.0001.A04"
Map "ctg11861" Ends Left 1.000
Map "ctg11861" Ends Right 25.000 Oldctg 11861
Gel_number    BAC_WGP
Bands  618930 25
Creation_date 114 2 18 9 23 
Modified_date 114 4 11 11 6 
  
BAC : "Psa.0001.A07"
Map "ctg10664" Ends Left 15.000
Map "ctg10664" Ends Right 22.000 Oldctg 3183
Gel_number    BAC_WGP
Bands  1 8
Exact_match_to_cosmid "Psa.0337.H16"
Creation_date 114 2 18 9 23 
Modified_date 114 4 11 11 2 
  
BAC : "Psa.0001.A08"
Map "ctg419" Ends Left 403.000
Map "ctg419" Ends Right 452.000 Oldctg 419
Gel_number    BAC_WGP
Bands  619016 50
Approximate_match_to_cosmid "Psa.0482.L17"
Creation_date 114 2 18 9 23 
Modified_date 114 4 11 10 43 
  
BAC : "Psa.0001.A09"
Map "ctg11843" Ends Left 26.000
Map "ctg11843" Ends Right 54.000 Oldctg 10450
Gel_number    BAC_WGP
Bands  619254 29
Approximate_match_to_cosmid "Psa.0030.M17"
Creation_date 114 2 18 9 23 
Modified_date 114 4 11 11 6 
  
BAC : "Psa.0001.A10"
Map "ctg11618" Ends Left 297.000
Map "ctg11618" Ends Right 341.000 Oldctg 10174
Gel_number    BAC_WGP
Bands  619494 45
Creation_date 114 2 18 9 23 
Modified_date 114 2 24 10 2 
  
BAC : "Psa.0001.A11"
Map "ctg242" Ends Left 465.000
Map "ctg242" Ends Right 479.000 Oldctg 242
Gel_number    BAC_WGP
Bands  619618 15
Exact_match_to_cosmid "Psa.0663.G05"
Creation_date 114 2 18 9 23 
Modified_date 114 4 11 10 41 
  
BAC : "Psa.0001.A12"
Map "ctg838" Ends Left 174.000
Map "ctg838" Ends Right 200.000 Oldctg 3486
Gel_number    BAC_WGP
Bands  619824 27
Approximate_match_to_cosmid "Psa.0183.E10"
Creation_date 114 2 18 9 23 
Modified_date 114 4 11 10 45 
  
BAC : "Psa.0001.A13"
Map "ctg498" Ends Left 163.000
Map "ctg498" Ends Right 181.000 Oldctg 498
Gel_number    BAC_WGP
Bands  9 19
Creation_date 114 2 18 9 23 
Modified_date 114 2 25 13 42 
  
BAC : "Psa.0001.A14"
Map "ctg11862" Ends Left 0.000
Map "ctg11862" Ends Right 37.000 Oldctg 11862
Gel_number    BAC_WGP
Bands  619962 38
Creation_date 114 2 18 9 23 
Modified_date 114 4 11 11 6 
  
BAC : "Psa.0001.A15"
Map "ctg2486" Ends Left 53.000
Map "ctg2486" Ends Right 60.000 Oldctg 2486
Gel_number    BAC_WGP
Bands  6181397 8
Creation_date 114 2 18 9 23 
Modified_date 114 2 24 10 2 
  
BAC : "Psa.0001.A16"
Map "ctg2742" Ends Left 412.000
Map "ctg2742" Ends Right 441.000 Oldctg 4603
Gel_number    BAC_WGP
Bands  620050 30
Creation_date 114 2 18 9 23 
Modified_date 114 4 11 10 52 
  
BAC : "Psa.0001.A19"
Map "ctg11156" Ends Left 8.000
Map "ctg11156" Ends Right 21.000 Oldctg 283
Gel_number    BAC_WGP
Bands  620209 14
Creation_date 114 2 18 9 23 
Modified_date 114 4 11 11 4 
  
BAC : "Psa.0001.A21"
Map "ctg10021" Ends Left 431.000
Map "ctg10021" Ends Right 463.000 Oldctg 219
Gel_number    BAC_WGP
Bands  620242 33
Creation_date 114 2 18 9 23 
Modified_date 114 2 24 10 2 
  
BAC : "Psa.0001.A22"
Map "ctg10685" Ends Left 0.000
Map "ctg10685" Ends Right 41.000 Oldctg 3406
Gel_number    BAC_WGP
Bands  620313 42
Creation_date 114 2 18 9 23 
Modified_date 114 2 25 8 24 
  
BAC : "Psa.0001.A24"
Map "ctg10037" Ends Left 28.000
Map "ctg10037" Ends Right 33.000 Oldctg 259
Gel_number    BAC_WGP
Bands  28 6
Creation_date 114 2 18 9 23 
Modified_date 114 4 11 10 59 
  
BAC : "Psa.0001.B01"
Map "ctg2124" Ends Left 56.000
Map "ctg2124" Ends Right 80.000 Oldctg 2124
Gel_number    BAC_WGP
Bands  620530 25
Creation_date 114 2 18 9 23 
Modified_date 114 4 11 10 50 
  
BAC : "Psa.0001.B02"
Map "ctg11407" Ends Left 12.000
Map "ctg11407" Ends Right 61.000 Oldctg 2599
Gel_number    BAC_WGP
Bands  620704 50
Creation_date 114 2 18 9 23 
Modified_date 114 4 11 11 5 
  
BAC : "Psa.0001.B03"
Map "ctg1141" Ends Left 486.000
Map "ctg1141" Ends Right 517.000 Oldctg 7833
Gel_number    BAC_WGP
Bands  620883 32
Creation_date 114 2 18 9 23 
Modified_date 114 4 11 10 47 
  
BAC : "Psa.0001.B04"
Map "ctg10299" Ends Left 0.000
Map "ctg10299" Ends Right 45.000 Oldctg 1085
Gel_number    BAC_WGP
Bands  621091 46
Creation_date 114 2 18 9 23 
Modified_date 114 4 11 11 1 
  
BAC : "Psa.0001.B07"
Map "ctg10917" Ends Left 47.000
Map "ctg10917" Ends Right 61.000 Oldctg 7395
Gel_number    BAC_WGP
Bands  621283 15
Creation_date 114 2 18 9 23 
Modified_date 114 2 26 20 14 
  
BAC : "Psa.0001.B08"
Map "ctg3590" Ends Left 303.000
Map "ctg3590" Ends Right 335.000 Oldctg 3590
Gel_number    BAC_WGP
Bands  621357 33
Approximate_match_to_cosmid "Psa.0492.F08"
Creation_date 114 2 18 9 23 
Modified_date 114 4 11 10 53 
  
BAC : "Psa.0001.B09"
Gel_number    BAC_WGP
Bands  34 16
Creation_date 114 2 18 9 23 
Modified_date 114 2 27 9 29 
  
BAC : "Psa.0001.B10"
Map "ctg2185" Ends Left 17.000
Map "ctg2185" Ends Right 40.000 Oldctg 2185
Gel_number    BAC_WGP
Bands  621633 24
Creation_date 114 2 18 9 23 
Modified_date 114 4 11 10 50 
  
BAC : "Psa.0001.B11"
Map "ctg348" Ends Left 7.000
Map "ctg348" Ends Right 48.000 Oldctg 348
Gel_number    BAC_WGP
Bands  621912 42
Approximate_match_to_cosmid "Psa.0766.I08"
Creation_date 114 2 18 9 23 
Modified_date 114 4 11 10 42 
  
BAC : "Psa.0001.B12"
Map "ctg11863" Ends Left 5.000
Map "ctg11863" Ends Right 23.000 Oldctg 11863
Gel_number    BAC_WGP
Bands  622100 19
Creation_date 114 2 18 9 23 
Modified_date 114 2 18 9 23 
  
BAC : "Psa.0001.B13"
Gel_number    BAC_WGP
Bands  50 6
Creation_date 114 2 18 9 23 
Modified_date 114 2 18 9 23 
  
BAC : "Psa.0001.B14"
Map "ctg10127" Ends Left 6.000
Map "ctg10127" Ends Right 41.000 Oldctg 500
Gel_number    BAC_WGP
Bands  622189 36
Approximate_match_to_cosmid "Psa.0183.L04"
Creation_date 114 2 18 9 23 
Modified_date 114 4 11 11 0 
  
BAC : "Psa.0001.B15"
Gel_number    BAC_WGP
Bands  56 27
Creation_date 114 2 18 9 23 
Modified_date 114 2 18 9 23 
  
BAC : "Psa.0001.B16"
Map "ctg1567" Ends Left 176.000
Map "ctg1567" Ends Right 202.000 Oldctg 2663
Gel_number    BAC_WGP
Bands  622426 27
Approximate_match_to_cosmid "Psa.0717.B12"
Creation_date 114 2 18 9 23 
Modified_date 114 4 11 10 48 
  
BAC : "Psa.0001.B19"
Map "ctg10509" Ends Left 41.000
Map "ctg10509" Ends Right 60.000 Oldctg 2077
Gel_number    BAC_WGP
Bands  622576 20
Creation_date 114 2 18 9 23 
Modified_date 114 4 11 11 2 
  
BAC : "Psa.0001.B20"
Map "ctg2754" Ends Left 272.000
Map "ctg2754" Ends Right 315.000 Oldctg 2754
Gel_number    BAC_WGP
Bands  622673 44
Creation_date 114 2 18 9 23 
Modified_date 114 4 11 10 52 
  
BAC : "Psa.0001.B21"
Map "ctg2337" Ends Left 34.000
Map "ctg2337" Ends Right 56.000 Oldctg 2337
Gel_number    BAC_WGP
Bands  622785 23
Approximate_match_to_cosmid "Psa.0431.K16"
Creation_date 114 2 18 9 23 
Modified_date 114 4 11 10 51 
  
BAC : "Psa.0001.B22"
Map "ctg1596" Ends Left 461.000
Map "ctg1596" Ends Right 486.000 Oldctg 1596
Gel_number    BAC_WGP
Bands  623075 26
Creation_date 114 2 18 9 23 
Modified_date 114 4 11 10 48 
  
BAC : "Psa.0001.B24"
Map "ctg2149" Ends Left 129.000
Map "ctg2149" Ends Right 164.000 Oldctg 2149
Gel_number    BAC_WGP
Bands  623296 36
Creation_date 114 2 18 9 23 
Modified_date 114 2 25 9 13 
  
BAC : "Psa.0001.C01"
Map "ctg7138" Ends Left 101.000
Map "ctg7138" Ends Right 129.000 Oldctg 7138
Gel_number    BAC_WGP
Bands  623607 29
Creation_date 114 2 18 9 23 
Modified_date 114 4 11 10 56 
  
BAC : "Psa.0001.C02"
Map "ctg774" Ends Left 319.000
Map "ctg774" Ends Right 324.000 Oldctg 774
Gel_number    BAC_WGP
Bands  83 6
Exact_match_to_cosmid "Psa.0448.P14"
Creation_date 114 2 18 9 23 
Modified_date 114 4 11 10 45 
  
BAC : "Psa.0001.C03"
Map "ctg344" Ends Left 172.000
Map "ctg344" Ends Right 184.000 Oldctg 344
Gel_number    BAC_WGP
Bands  623811 13
Creation_date 114 2 18 9 23 
Modified_date 114 4 11 10 42 
  
BAC : "Psa.0001.C04"
Map "ctg11864" Ends Left 7.000
Map "ctg11864" Ends Right 39.000 Oldctg 11864
Gel_number    BAC_WGP
Bands  624002 33
Creation_date 114 2 18 9 23 
Modified_date 114 2 18 9 23 
  
BAC : "Psa.0001.C07"
Map "ctg767" Ends Left 41.000
Map "ctg767" Ends Right 62.000 Oldctg 767
Gel_number    BAC_WGP
Bands  89 22
Creation_date 114 2 18 9 23 
Modified_date 114 2 26 10 51 
  
BAC : "Psa.0001.C08"
Map "ctg5717" Ends Left 114.000
Map "ctg5717" Ends Right 138.000 Oldctg 5717
Gel_number    BAC_WGP
Bands  624106 25
Exact_match_to_cosmid "Psa.0089.B12"
Creation_date 114 2 18 9 23 
Modified_date 114 4 11 10 56 
  
BAC : "Psa.0001.C09"
Map "ctg6067" Ends Left 93.000
Map "ctg6067" Ends Right 117.000 Oldctg 6067
Gel_number    BAC_WGP
Bands  624273 25
Approximate_match_to_cosmid "Psa.0452.J20"
Creation_date 114 2 18 9 23 
Modified_date 114 4 11 10 56 
  
BAC : "Psa.0001.C10"
Map "ctg162" Ends Left 273.000
Map "ctg162" Ends Right 280.000 Oldctg 162
Gel_number    BAC_WGP
Bands  5338075 8
Creation_date 114 2 18 9 23 
Modified_date 114 2 24 17 5 
  
BAC : "Psa.0001.C11"
Map "ctg7394" Ends Left 6.000
Map "ctg7394" Ends Right 50.000 Oldctg 7394
Gel_number    BAC_WGP
Bands  624530 45
Creation_date 114 2 18 9 23 
Modified_date 114 2 26 20 14 
  
BAC : "Psa.0001.C13"
Map "ctg11865" Ends Left 9.000
Map "ctg11865" Ends Right 28.000 Oldctg 11865
Gel_number    BAC_WGP
Bands  624623 20
Exact_match_to_cosmid "Psa.0035.B06"
Creation_date 114 2 18 9 23 
Modified_date 114 4 11 11 6 
  
BAC : "Psa.0001.C14"
Map "ctg5232" Ends Left 59.000
Map "ctg5232" Ends Right 85.000 Oldctg 5232
Gel_number    BAC_WGP
Bands  624728 27
Exact_match_to_cosmid "Psa.0441.I18"
Creation_date 114 2 18 9 23 
Modified_date 114 4 11 10 55 
  
BAC : "Psa.0001.C15"
Map "ctg11866" Ends Left 8.000
Map "ctg11866" Ends Right 42.000 Oldctg 11866
Gel_number    BAC_WGP
Bands  624882 35
Approximate_match_to_cosmid "Psa.0435.F13"
Creation_date 114 2 18 9 23 
Modified_date 114 4 11 11 6 
  
BAC : "Psa.0001.C16"
Map "ctg11867" Ends Left 0.000
Map "ctg11867" Ends Right 20.000 Oldctg 11867
Gel_number    BAC_WGP
Bands  624999 21
Approximate_match_to_cosmid "Psa.0742.G09"
Creation_date 114 2 18 9 23 
Modified_date 114 4 11 11 6 
  
BAC : "Psa.0001.C19"
Map "ctg11251" Ends Left 101.000
Map "ctg11251" Ends Right 118.000 Oldctg 258
Gel_number    BAC_WGP
Bands  625149 18
Creation_date 114 2 18 9 23 
Modified_date 114 2 24 10 0 
  
BAC : "Psa.0001.C20"
Map "ctg1231" Ends Left 204.000
Map "ctg1231" Ends Right 230.000 Oldctg 1231
Gel_number    BAC_WGP
Bands  625213 27
Creation_date 114 2 18 9 23 
Modified_date 114 4 11 10 47 
  
BAC : "Psa.0001.C21"
Map "ctg11103" Ends Left 61.000
Map "ctg11103" Ends Right 70.000 Oldctg 6067
Gel_number    BAC_WGP
Bands  625467 10
Exact_match_to_cosmid "Psa.0485.E08"
Creation_date 114 2 18 9 23 
Modified_date 114 4 11 11 4 
  
BAC : "Psa.0001.C22"
Map "ctg1363" Ends Left 4.000
Map "ctg1363" Ends Right 20.000 Oldctg 2239
Gel_number    BAC_WGP
Bands  625568 17
Creation_date 114 2 18 9 23 
Modified_date 114 4 11 10 48 
  
BAC : "Psa.0001.D01"
Map "ctg1364" Ends Left 562.000
Map "ctg1364" Ends Right 598.000 Oldctg 1598
Gel_number    BAC_WGP
Bands  625658 37
Creation_date 114 2 18 9 23 
Modified_date 114 4 11 10 48 
  
BAC : "Psa.0001.D02"
Map "ctg11868" Ends Left 0.000
Map "ctg11868" Ends Right 15.000 Oldctg 11868
Gel_number    BAC_WGP
Bands  625910 16
Creation_date 114 2 18 9 23 
Modified_date 114 4 11 11 6 
  
BAC : "Psa.0001.D03"
Map "ctg4169" Ends Left 142.000
Map "ctg4169" Ends Right 175.000 Oldctg 4169
Gel_number    BAC_WGP
Bands  625952 34
Creation_date 114 2 18 9 23 
Modified_date 114 4 11 10 54 
  
BAC : "Psa.0001.D04"
Map "ctg11420" Ends Left 85.000
Map "ctg11420" Ends Right 114.000 Oldctg 3183
Gel_number    BAC_WGP
Bands  626085 30
Approximate_match_to_cosmid "Psa.0488.F12"
Creation_date 114 2 18 9 23 
Modified_date 114 4 11 11 5 
  
BAC : "Psa.0001.D08"
Map "ctg802" Ends Left 659.000
Map "ctg802" Ends Right 689.000 Oldctg 802
Gel_number    BAC_WGP
Bands  626184 31
Creation_date 114 2 18 9 23 
Modified_date 114 2 24 10 2 
  
BAC : "Psa.0001.D10"
Map "ctg116" Ends Left 77.000
Map "ctg116" Ends Right 112.000 Oldctg 9796
Gel_number    BAC_WGP
Bands  626350 36
Creation_date 114 2 18 9 23 
Modified_date 114 4 11 10 40 
  
BAC : "Psa.0001.D11"
Map "ctg2814" Ends Left 67.000
Map "ctg2814" Ends Right 89.000 Oldctg 2814
Gel_number    BAC_WGP
Bands  626497 23
Approximate_match_to_cosmid "Psa.0727.I10"
Creation_date 114 2 18 9 23 
Modified_date 114 4 11 10 52 
  
BAC : "Psa.0001.D12"
Map "ctg11869" Ends Left 0.000
Map "ctg11869" Ends Right 36.000 Oldctg 11869
Gel_number    BAC_WGP
Bands  626567 37
Creation_date 114 2 18 9 23 
Modified_date 114 2 18 9 23 
  
BAC : "Psa.0001.D13"
Map "ctg6440" Ends Left 65.000
Map "ctg6440" Ends Right 91.000 Oldctg 6440
Gel_number    BAC_WGP
Bands  626642 27
Approximate_match_to_cosmid "Psa.0469.G17"
Creation_date 114 2 18 9 23 
Modified_date 114 4 11 10 56 
  
BAC : "Psa.0001.D15"
Map "ctg719" Ends Left 40.000
Map "ctg719" Ends Right 60.000 Oldctg 719
Gel_number    BAC_WGP
Bands  626750 21
Approximate_match_to_cosmid "Psa.0436.J04"
Creation_date 114 2 18 9 23 
Modified_date 114 4 11 10 44 
  
BAC : "Psa.0001.D16"
Map "ctg2177" Ends Left 134.000
Map "ctg2177" Ends Right 177.000 Oldctg 2177
Gel_number    BAC_WGP
Bands  626892 44
Creation_date 114 2 18 9 23 
Modified_date 114 2 24 13 13 
  
BAC : "Psa.0001.D20"
Map "ctg241" Ends Left 213.000
Map "ctg241" Ends Right 262.000 Oldctg 241
Gel_number    BAC_WGP
Bands  627090 50
Creation_date 114 2 18 9 23 
Modified_date 114 2 24 10 0 
  
BAC : "Psa.0001.D21"
Map "ctg11532" Ends Left 52.000
Map "ctg11532" Ends Right 81.000 Oldctg 5026
Gel_number    BAC_WGP
Bands  627450 30
Creation_date 114 2 18 9 23 
Modified_date 114 4 11 11 5 
  
BAC : "Psa.0001.D24"
Map "ctg1248" Ends Left 9.000
Map "ctg1248" Ends Right 17.000 Oldctg 1248
Gel_number    BAC_WGP
Bands  1584155 9
Creation_date 114 2 18 9 23 
Modified_date 114 2 27 8 39 
  
BAC : "Psa.0001.E01"
Map "ctg5388" Ends Left 293.000
Map "ctg5388" Ends Right 326.000 Oldctg 8246
Gel_number    BAC_WGP
Bands  627580 34
Creation_date 114 2 18 9 23 
Modified_date 114 4 11 10 55 
  
BAC : "Psa.0001.E02"
Map "ctg11870" Ends Left 4.000
Map "ctg11870" Ends Right 28.000 Oldctg 11870
Gel_number    BAC_WGP
Bands  627660 25
Approximate_match_to_cosmid "Psa.0188.F07"
Creation_date 114 2 18 9 23 
Modified_date 114 4 11 11 6 
  
BAC : "Psa.0001.E03"
Map "ctg238" Ends Left 65.000
Map "ctg238" Ends Right 85.000 Oldctg 238
Gel_number    BAC_WGP
Bands  627872 21
Approximate_match_to_cosmid "Psa.0673.J14"
Creation_date 114 2 18 9 23 
Modified_date 114 4 11 10 41 
  
BAC : "Psa.0001.E04"
Map "ctg5952" Ends Left 67.000
Map "ctg5952" Ends Right 86.000 Oldctg 5952
Gel_number    BAC_WGP
Bands  628030 20
Approximate_match_to_cosmid "Psa.0235.A13"
Creation_date 114 2 18 9 23 
Modified_date 114 4 11 10 56 
  
BAC : "Psa.0001.E07"
Map "ctg2404" Ends Left 0.000
Map "ctg2404" Ends Right 4.000 Oldctg 2847
Gel_number    BAC_WGP
Bands  4958288 5
Exact_match_to_cosmid "Psa.0258.M23"
Creation_date 114 2 18 9 23 
Modified_date 114 4 11 10 51 
  
BAC : "Psa.0001.E09"
Gel_number    BAC_WGP
Bands  111 6
Creation_date 114 2 18 9 23 
Modified_date 114 2 27 9 29 
  
BAC : "Psa.0001.E10"
Map "ctg53" Ends Left 176.000
Map "ctg53" Ends Right 237.000 Oldctg 53
Gel_number    BAC_WGP
Bands  4708579 62
Creation_date 114 2 18 9 23 
Modified_date 114 4 11 10 40 
  
BAC : "Psa.0001.E11"
Map "ctg11726" Ends Left 15.000
Map "ctg11726" Ends Right 41.000 Oldctg 10282
Gel_number    BAC_WGP
Bands  628133 27
Approximate_match_to_cosmid "Psa.0532.M03"
Creation_date 114 2 18 9 23 
Modified_date 114 4 11 11 5 
  
BAC : "Psa.0001.E12"
Map "ctg647" Ends Left 214.000
Map "ctg647" Ends Right 231.000 Oldctg 647
Gel_number    BAC_WGP
Bands  628288 18
Approximate_match_to_cosmid "Psa.0112.D07"
Creation_date 114 2 18 9 23 
Modified_date 114 4 11 10 44 
  
BAC : "Psa.0001.E13"
Map "ctg654" Ends Left 0.000
Map "ctg654" Ends Right 38.000 Oldctg 654
Gel_number    BAC_WGP
Bands  628464 39
Creation_date 114 2 18 9 23 
Modified_date 114 2 24 9 59 
  
BAC : "Psa.0001.E14"
Map "ctg893" Ends Left 0.000
Map "ctg893" Ends Right 26.000 Oldctg 893
Gel_number    BAC_WGP
Bands  628607 27
Creation_date 114 2 18 9 23 
Modified_date 114 4 11 10 46 
  
BAC : "Psa.0001.E16"
Map "ctg9405" Ends Left 74.000
Map "ctg9405" Ends Right 98.000 Oldctg 9405
Gel_number    BAC_WGP
Bands  628766 25
Approximate_match_to_cosmid "Psa.0053.B04"
Creation_date 114 2 18 9 23 
Modified_date 114 4 11 10 59 
  
BAC : "Psa.0001.E19"
Map "ctg10544" Ends Left 19.000
Map "ctg10544" Ends Right 46.000 Oldctg 2359
Gel_number    BAC_WGP
Bands  628952 28
Creation_date 114 2 18 9 23 
Modified_date 114 4 11 11 2 
  
BAC : "Psa.0001.E20"
Map "ctg240" Ends Left 64.000
Map "ctg240" Ends Right 79.000 Oldctg 240
Gel_number    BAC_WGP
Bands  629045 16
Creation_date 114 2 18 9 23 
Modified_date 114 4 11 10 41 
  
BAC : "Psa.0001.E21"
Map "ctg11241" Ends Left 195.000
Map "ctg11241" Ends Right 212.000 Oldctg 116
Gel_number    BAC_WGP
Bands  629152 18
Creation_date 114 2 18 9 23 
Modified_date 114 2 24 10 1 
  
BAC : "Psa.0001.E22"
Map "ctg4011" Ends Left 332.000
Map "ctg4011" Ends Right 356.000 Oldctg 4011
Gel_number    BAC_WGP
Bands  629283 25
Approximate_match_to_cosmid "Psa.0605.C03"
Creation_date 114 2 18 9 23 
Modified_date 114 4 11 10 54 
  
BAC : "Psa.0001.E23"
Gel_number    BAC_WGP
Bands  117 24
Creation_date 114 2 18 9 23 
Modified_date 114 2 18 9 23 
  
BAC : "Psa.0001.E24"
Map "ctg10021" Ends Left 24.000
Map "ctg10021" Ends Right 62.000 Oldctg 219
Gel_number    BAC_WGP
Bands  629408 39
Creation_date 114 2 18 9 23 
Modified_date 114 4 11 10 59 
  
BAC : "Psa.0001.F01"
Map "ctg959" Ends Left 141.000
Map "ctg959" Ends Right 151.000 Oldctg 9239
Gel_number    BAC_WGP
Bands  629557 11
Exact_match_to_cosmid "Psa.0549.J13"
Creation_date 114 2 18 9 23 
Modified_date 114 4 11 10 46 
  
BAC : "Psa.0001.F02"
Map "ctg1849" Ends Left 176.000
Map "ctg1849" Ends Right 210.000 Oldctg 1849
Gel_number    BAC_WGP
Bands  629617 35
Creation_date 114 2 18 9 23 
Modified_date 114 4 11 10 49 
  
BAC : "Psa.0001.F04"
Map "ctg6316" Ends Left 22.000
Map "ctg6316" Ends Right 65.000 Oldctg 6316
Gel_number    BAC_WGP
Bands  629747 44
Creation_date 114 2 18 9 23 
Modified_date 114 4 11 10 56 
  
BAC : "Psa.0001.F07"
Map "ctg2953" Ends Left 258.000
Map "ctg2953" Ends Right 292.000 Oldctg 2953
Gel_number    BAC_WGP
Bands  630030 35
Approximate_match_to_cosmid "Psa.0454.H02"
Creation_date 114 2 18 9 23 
Modified_date 114 4 11 10 52 
  
BAC : "Psa.0001.F08"
Map "ctg628" Ends Left 633.000
Map "ctg628" Ends Right 643.000 Oldctg 7687
Gel_number    BAC_WGP
Bands  630293 11
Exact_match_to_cosmid "Psa.0753.H23"
Creation_date 114 2 18 9 23 
Modified_date 114 4 11 10 44 
  
BAC : "Psa.0001.F09"
Map "ctg5159" Ends Left 279.000
Map "ctg5159" Ends Right 309.000 Oldctg 5159
Gel_number    BAC_WGP
Bands  630599 31
Approximate_match_to_cosmid "Psa.0082.I01"
Creation_date 114 2 18 9 23 
Modified_date 114 4 11 10 55 
  
BAC : "Psa.0001.F10"
Map "ctg10783" Ends Left 64.000
Map "ctg10783" Ends Right 88.000 Oldctg 4564
Gel_number    BAC_WGP
Bands  630787 25
Creation_date 114 2 18 9 23 
Modified_date 114 2 26 20 14 
  
BAC : "Psa.0001.F11"
Map "ctg11871" Ends Left 0.000
Map "ctg11871" Ends Right 32.000 Oldctg 11871
Gel_number    BAC_WGP
Bands  630857 33
Creation_date 114 2 18 9 23 
Modified_date 114 4 11 11 6 
  
BAC : "Psa.0001.F13"
Map "ctg11872" Ends Left 0.000
Map "ctg11872" Ends Right 20.000 Oldctg 11872
Gel_number    BAC_WGP
Bands  630935 21
Creation_date 114 2 18 9 23 
Modified_date 114 2 18 9 23 
  
BAC : "Psa.0001.F14"
Map "ctg762" Ends Left 185.000
Map "ctg762" Ends Right 204.000 Oldctg 762
Gel_number    BAC_WGP
Bands  630977 20
Exact_match_to_cosmid "Psa.0677.B08"
Creation_date 114 2 18 9 23 
Modified_date 114 4 11 10 45 
  
BAC : "Psa.0001.F15"
Map "ctg1786" Ends Left 307.000
Map "ctg1786" Ends Right 339.000 Oldctg 1786
Gel_number    BAC_WGP
Bands  631135 33
Creation_date 114 2 18 9 23 
Modified_date 114 2 25 20 54 
  
BAC : "Psa.0001.F16"
Map "ctg10429" Ends Left 0.000
Map "ctg10429" Ends Right 24.000 Oldctg 1647
Gel_number    BAC_WGP
Bands  631199 25
Creation_date 114 2 18 9 23 
Modified_date 114 4 11 11 1 
  
BAC : "Psa.0001.F19"
Map "ctg3365" Ends Left 68.000
Map "ctg3365" Ends Right 90.000 Oldctg 3365
Gel_number    BAC_WGP
Bands  631341 23
Approximate_match_to_cosmid "Psa.0327.P21"
Creation_date 114 2 18 9 23 
Modified_date 114 4 11 10 53 
  
BAC : "Psa.0001.F20"
Map "ctg2918" Ends Left 163.000
Map "ctg2918" Ends Right 185.000 Oldctg 2918
Gel_number    BAC_WGP
Bands  141 23
Creation_date 114 2 18 9 23 
Modified_date 114 2 25 11 7 
  
BAC : "Psa.0001.F21"
Map "ctg11873" Ends Left 7.000
Map "ctg11873" Ends Right 29.000 Oldctg 11873
Gel_number    BAC_WGP
Bands  631567 23
Creation_date 114 2 18 9 23 
Modified_date 114 2 18 9 23 
  
BAC : "Psa.0001.F23"
Map "ctg2116" Ends Left 162.000
Map "ctg2116" Ends Right 173.000 Oldctg 9798
Gel_number    BAC_WGP
Bands  631656 12
Approximate_match_to_cosmid "Psa.0665.E14"
Creation_date 114 2 18 9 23 
Modified_date 114 4 11 10 50 
  
BAC : "Psa.0001.F24"
Map "ctg210" Ends Left 129.000
Map "ctg210" Ends Right 148.000 Oldctg 210
Gel_number    BAC_WGP
Bands  631749 20
Creation_date 114 2 18 9 23 
Modified_date 114 2 25 9 13 
  
BAC : "Psa.0001.G01"
Map "ctg1337" Ends Left 302.000
Map "ctg1337" Ends Right 331.000 Oldctg 1337
Gel_number    BAC_WGP
Bands  631851 30
Creation_date 114 2 18 9 23 
Modified_date 114 4 11 10 48 
  
BAC : "Psa.0001.G03"
Map "ctg1616" Ends Left 465.000
Map "ctg1616" Ends Right 474.000 Oldctg 8210
Gel_number    BAC_WGP
Bands  164 10
Creation_date 114 2 18 9 23 
Modified_date 114 4 11 10 49 
  
BAC : "Psa.0001.G04"
Map "ctg1510" Ends Left 33.000
Map "ctg1510" Ends Right 69.000 Oldctg 1510
Gel_number    BAC_WGP
Bands  631936 37
Creation_date 114 2 18 9 23 
Modified_date 114 2 26 20 14 
  
BAC : "Psa.0001.G07"
Map "ctg10096" Ends Left 291.000
Map "ctg10096" Ends Right 327.000 Oldctg 424
Gel_number    BAC_WGP
Bands  632017 37
Creation_date 114 2 18 9 23 
Modified_date 114 4 11 11 0 
  
BAC : "Psa.0001.G08"
Map "ctg1093" Ends Left 58.000
Map "ctg1093" Ends Right 85.000 Oldctg 1093
Gel_number    BAC_WGP
Bands  632281 28
Creation_date 114 2 18 9 23 
Modified_date 114 4 11 10 47 
  
BAC : "Psa.0001.G09"
Map "ctg11874" Ends Left 18.000
Map "ctg11874" Ends Right 30.000 Oldctg 11874
Gel_number    BAC_WGP
Bands  632421 13
Exact_match_to_cosmid "Psa.0435.M03"
Creation_date 114 2 18 9 23 
Modified_date 114 4 11 11 6 
  
BAC : "Psa.0001.G10"
Map "ctg3341" Ends Left 53.000
Map "ctg3341" Ends Right 59.000 Oldctg 6510
Gel_number    BAC_WGP
Bands  174 7
Creation_date 114 2 18 9 23 
Modified_date 114 2 25 20 25 
  
BAC : "Psa.0001.G11"
Map "ctg11838" Ends Left 12.000
Map "ctg11838" Ends Right 28.000 Oldctg 11566
Gel_number    BAC_WGP
Bands  181 17
Creation_date 114 2 18 9 23 
Modified_date 114 4 11 11 6 
  
BAC : "Psa.0001.G12"
Map "ctg11875" Ends Left 2.000
Map "ctg11875" Ends Right 17.000 Oldctg 11875
Gel_number    BAC_WGP
Bands  632633 16
Approximate_match_to_cosmid "Psa.0075.E23"
Creation_date 114 2 18 9 23 
Modified_date 114 4 11 11 6 
  
BAC : "Psa.0001.G13"
Map "ctg10024" Ends Left 49.000
Map "ctg10024" Ends Right 58.000 Oldctg 229
Gel_number    BAC_WGP
Bands  632707 10
Approximate_match_to_cosmid "Psa.0482.M08"
Creation_date 114 2 18 9 23 
Modified_date 114 4 11 10 59 
  
BAC : "Psa.0001.G14"
Map "ctg799" Ends Left 279.000
Map "ctg799" Ends Right 310.000 Oldctg 799
Gel_number    BAC_WGP
Bands  632897 32
Creation_date 114 2 18 9 23 
Modified_date 114 4 11 10 45 
  
BAC : "Psa.0001.G15"
Map "ctg1031" Ends Left 79.000
Map "ctg1031" Ends Right 110.000 Oldctg 1031
Gel_number    BAC_WGP
Bands  633078 32
Approximate_match_to_cosmid "Psa.0474.A24"
Creation_date 114 2 18 9 23 
Modified_date 114 4 11 10 46 
  
BAC : "Psa.0001.G19"
Map "ctg9986" Ends Left 239.000
Map "ctg9986" Ends Right 262.000 Oldctg 161
Gel_number    BAC_WGP
Bands  633404 24
Creation_date 114 2 18 9 23 
Modified_date 114 2 24 9 59 
  
BAC : "Psa.0001.G20"
Map "ctg1080" Ends Left 53.000
Map "ctg1080" Ends Right 85.000 Oldctg 1080
Gel_number    BAC_WGP
Bands  633481 33
Creation_date 114 2 18 9 23 
Modified_date 114 2 24 9 59 
  
BAC : "Psa.0001.G22"
Map "ctg176" Ends Left 26.000
Map "ctg176" Ends Right 64.000 Oldctg 176
Gel_number    BAC_WGP
Bands  633631 39
Approximate_match_to_cosmid "Psa.0498.L02"
Creation_date 114 2 18 9 23 
Modified_date 114 4 11 10 41 
  
BAC : "Psa.0001.G24"
Map "ctg2990" Ends Left 161.000
Map "ctg2990" Ends Right 179.000 Oldctg 2990
Gel_number    BAC_WGP
Bands  633905 19
Creation_date 114 2 18 9 23 
Modified_date 114 2 25 14 18 
  
BAC : "Psa.0001.H02"
Map "ctg1182" Ends Left 104.000
Map "ctg1182" Ends Right 124.000 Oldctg 9596
Gel_number    BAC_WGP
Bands  198 21
Creation_date 114 2 18 9 23 
Modified_date 114 2 25 16 6 
  
BAC : "Psa.0001.H03"
Map "ctg3028" Ends Left 285.000
Map "ctg3028" Ends Right 309.000 Oldctg 3028
Gel_number    BAC_WGP
Bands  634026 25
Creation_date 114 2 18 9 23 
Modified_date 114 2 24 20 32 
  
BAC : "Psa.0001.H04"
Map "ctg1141" Ends Left 669.000
Map "ctg1141" Ends Right 702.000 Oldctg 2042
Gel_number    BAC_WGP
Bands  634124 34
Creation_date 114 2 18 9 23 
Modified_date 114 4 11 10 47 
  
BAC : "Psa.0001.H09"
Map "ctg11876" Ends Left 0.000
Map "ctg11876" Ends Right 28.000 Oldctg 11876
Gel_number    BAC_WGP
Bands  634221 29
Creation_date 114 2 18 9 23 
Modified_date 114 2 18 9 23 
  
BAC : "Psa.0001.H11"
Map "ctg486" Ends Left 341.000
Map "ctg486" Ends Right 358.000 Oldctg 2853
Gel_number    BAC_WGP
Bands  634295 18
Exact_match_to_cosmid "Psa.0215.H11"
Creation_date 114 2 18 9 23 
Modified_date 114 4 11 10 43 
  
BAC : "Psa.0001.H13"
Map "ctg1692" Ends Left 108.000
Map "ctg1692" Ends Right 118.000 Oldctg 1692
Gel_number    BAC_WGP
Bands  634502 11
Exact_match_to_cosmid "Psa.0052.E08"
Creation_date 114 2 18 9 23 
Modified_date 114 4 11 10 49 
  
BAC : "Psa.0001.H15"
Map "ctg8662" Ends Left 30.000
Map "ctg8662" Ends Right 51.000 Oldctg 8662
Gel_number    BAC_WGP
Bands  634650 22
Creation_date 114 2 18 9 23 
Modified_date 114 2 24 10 1 
  
BAC : "Psa.0001.H19"
Map "ctg11240" Ends Left 212.000
Map "ctg11240" Ends Right 263.000 Oldctg 113
Gel_number    BAC_WGP
Bands  219 52
Approximate_match_to_cosmid "Psa.0160.B16"
Creation_date 114 2 18 9 23 
Modified_date 114 4 11 11 4 
  
BAC : "Psa.0001.H21"
Map "ctg11877" Ends Left 3.000
Map "ctg11877" Ends Right 23.000 Oldctg 11877
Gel_number    BAC_WGP
Bands  634744 21
Approximate_match_to_cosmid "Psa.0183.J11"
Creation_date 114 2 18 9 23 
Modified_date 114 4 11 11 6 
  
BAC : "Psa.0001.H22"
Map "ctg11878" Ends Left 0.000
Map "ctg11878" Ends Right 28.000 Oldctg 11878
Gel_number    BAC_WGP
Bands  634843 29
Creation_date 114 2 18 9 23 
Modified_date 114 2 18 9 23 
  
BAC : "Psa.0001.H23"
Map "ctg11413" Ends Left 0.000
Map "ctg11413" Ends Right 34.000 Oldctg 2925
Gel_number    BAC_WGP
Bands  634908 35
Creation_date 114 2 18 9 23 
Modified_date 114 4 11 11 5 
  
BAC : "Psa.0001.H24"
Map "ctg7696" Ends Left 55.000
Map "ctg7696" Ends Right 117.000 Oldctg 7696
Gel_number    BAC_WGP
Bands  6319353 63
Creation_date 114 2 18 9 23 
Modified_date 114 2 24 9 59 
  
BAC : "Psa.0001.I02"
Map "ctg1809" Ends Left 59.000
Map "ctg1809" Ends Right 85.000 Oldctg 1809
Gel_number    BAC_WGP
Bands  271 27
Creation_date 114 2 18 9 23 
Modified_date 114 2 25 11 7 
  
BAC : "Psa.0001.I10"
Map "ctg912" Ends Left 382.000
Map "ctg912" Ends Right 408.000 Oldctg 7445
Gel_number    BAC_WGP
Bands  634992 27
Creation_date 114 2 18 9 23 
Modified_date 114 4 11 10 46 
  
BAC : "Psa.0001.I15"
Map "ctg10620" Ends Left 8.000
Map "ctg10620" Ends Right 41.000 Oldctg 2762
Gel_number    BAC_WGP
Bands  635065 34
Approximate_match_to_cosmid "Psa.0496.P02"
Creation_date 114 2 18 9 23 
Modified_date 114 4 11 11 2 
  
BAC : "Psa.0001.I21"
Map "ctg756" Ends Left 243.000
Map "ctg756" Ends Right 259.000 Oldctg 7163
Gel_number    BAC_WGP
Bands  635162 17
Creation_date 114 2 18 9 23 
Modified_date 114 2 24 10 0 
  
BAC : "Psa.0001.I23"
Map "ctg11879" Ends Left 7.000
Map "ctg11879" Ends Right 25.000 Oldctg 11879
Gel_number    BAC_WGP
Bands  635252 19
Creation_date 114 2 18 9 23 
Modified_date 114 2 18 9 23 
  
BAC : "Psa.0001.I24"
Map "ctg2247" Ends Left 383.000
Map "ctg2247" Ends Right 412.000 Oldctg 2247
Gel_number    BAC_WGP
Bands  635321 30
Creation_date 114 2 18 9 23 
Modified_date 114 4 11 10 51 
  
BAC : "Psa.0001.K01"
Map "ctg1264" Ends Left 10.000
Map "ctg1264" Ends Right 27.000 Oldctg 1264
Gel_number    BAC_WGP
Bands  298 18
Creation_date 114 2 18 9 23 
Modified_date 114 2 26 10 51 
  
BAC : "Psa.0001.K04"
Map "ctg1392" Ends Left 301.000
Map "ctg1392" Ends Right 322.000 Oldctg 1392
Gel_number    BAC_WGP
Bands  635517 22
Exact_match_to_cosmid "Psa.0494.I14"
Creation_date 114 2 18 9 23 
Modified_date 114 4 11 10 48 
  
BAC : "Psa.0001.K07"
Map "ctg7489" Ends Left 87.000
Map "ctg7489" Ends Right 126.000 Oldctg 9443
Gel_number    BAC_WGP
Bands  635680 40
Creation_date 114 2 18 9 23 
Modified_date 114 2 24 9 58 
  
BAC : "Psa.0001.K08"
Map "ctg786" Ends Left 447.000
Map "ctg786" Ends Right 473.000 Oldctg 1576
Gel_number    BAC_WGP
Bands  635832 27
Creation_date 114 2 18 9 23 
Modified_date 114 4 11 10 45 
  
BAC : "Psa.0001.K11"
Map "ctg1945" Ends Left 47.000
Map "ctg1945" Ends Right 89.000 Oldctg 1945
Gel_number    BAC_WGP
Bands  635911 43
Approximate_match_to_cosmid "Psa.0446.G12"
Creation_date 114 2 18 9 23 
Modified_date 114 4 11 10 49 
  
BAC : "Psa.0001.K12"
Map "ctg146" Ends Left 30.000
Map "ctg146" Ends Right 41.000 Oldctg 146
Gel_number    BAC_WGP
Bands  636274 12
Exact_match_to_cosmid "Psa.0099.B22"
Creation_date 114 2 18 9 23 
Modified_date 114 4 11 10 40 
  
BAC : "Psa.0001.K13"
Map "ctg10078" Ends Left 132.000
Map "ctg10078" Ends Right 142.000 Oldctg 395
Gel_number    BAC_WGP
Bands  636420 11
Approximate_match_to_cosmid "Psa.0116.J23"
Creation_date 114 2 18 9 23 
Modified_date 114 4 11 11 0 
  
BAC : "Psa.0001.K15"
Map "ctg1137" Ends Left 15.000
Map "ctg1137" Ends Right 47.000 Oldctg 1137
Gel_number    BAC_WGP
Bands  636619 33
Approximate_match_to_cosmid "Psa.0666.K02"
Creation_date 114 2 18 9 23 
Modified_date 114 4 11 10 47 
  
BAC : "Psa.0001.K16"
Map "ctg4994" Ends Left 12.000
Map "ctg4994" Ends Right 37.000 Oldctg 4994
Gel_number    BAC_WGP
Bands  636838 26
Approximate_match_to_cosmid "Psa.0598.B04"
Creation_date 114 2 18 9 23 
Modified_date 114 4 11 10 55 
  
BAC : "Psa.0001.K20"
Map "ctg11071" Ends Left 4.000
Map "ctg11071" Ends Right 19.000 Oldctg 3275
Gel_number    BAC_WGP
Bands  637012 16
Creation_date 114 2 18 9 23 
Modified_date 114 4 11 11 3 
  
BAC : "Psa.0001.K21"
Map "ctg335" Ends Left 54.000
Map "ctg335" Ends Right 90.000 Oldctg 335
Gel_number    BAC_WGP
Bands  316 37
Creation_date 114 2 18 9 23 
Modified_date 114 2 24 12 33 
  
BAC : "Psa.0001.K22"
Map "ctg1874" Ends Left 15.000
Map "ctg1874" Ends Right 29.000 Oldctg 1874
Gel_number    BAC_WGP
Bands  637105 15
Creation_date 114 2 18 9 23 
Modified_date 114 4 11 10 49 
  
BAC : "Psa.0001.K23"
Gel_number    BAC_WGP
Bands  353 19
Creation_date 114 2 18 9 23 
Modified_date 114 2 18 9 23 
  
BAC : "Psa.0001.K24"
Map "ctg1304" Ends Left 170.000
Map "ctg1304" Ends Right 191.000 Oldctg 8240
Gel_number    BAC_WGP
Bands  637176 22
Creation_date 114 2 18 9 23 
Modified_date 114 2 26 11 17 
  
BAC : "Psa.0001.L02"
Map "ctg10922" Ends Left 10.000
Map "ctg10922" Ends Right 20.000 Oldctg 7546
Gel_number    BAC_WGP
Bands  637260 11
Approximate_match_to_cosmid "Psa.0567.I12"
Creation_date 114 2 18 9 23 
Modified_date 114 4 11 11 3 
  
BAC : "Psa.0001.L03"
Map "ctg10796" Ends Left 21.000
Map "ctg10796" Ends Right 46.000 Oldctg 4710
Gel_number    BAC_WGP
Bands  637359 26
Approximate_match_to_cosmid "Psa.0486.B08"
Creation_date 114 2 18 9 23 
Modified_date 114 4 11 11 3 
  
BAC : "Psa.0001.L04"
Map "ctg1282" Ends Left 214.000
Map "ctg1282" Ends Right 220.000 Oldctg 8953
Gel_number    BAC_WGP
Bands  372 7
Exact_match_to_cosmid "Psa.0474.J19"
Creation_date 114 2 18 9 23 
Modified_date 114 4 11 10 47 
  
BAC : "Psa.0001.L07"
Map "ctg1054" Ends Left 831.000
Map "ctg1054" Ends Right 840.000 Oldctg 5876
Gel_number    BAC_WGP
Bands  637468 10
Exact_match_to_cosmid "Psa.0673.K06"
Creation_date 114 2 18 9 23 
Modified_date 114 4 11 10 46 
  
BAC : "Psa.0001.L08"
Map "ctg643" Ends Left 171.000
Map "ctg643" Ends Right 196.000 Oldctg 643
Gel_number    BAC_WGP
Bands  637535 26
Exact_match_to_cosmid "Psa.0254.C18"
Creation_date 114 2 18 9 23 
Modified_date 114 4 11 10 44 
  
BAC : "Psa.0001.L09"
Map "ctg65" Ends Left 57.000
Map "ctg65" Ends Right 73.000 Oldctg 65
Gel_number    BAC_WGP
Bands  637693 17
Creation_date 114 2 18 9 23 
Modified_date 114 4 11 10 40 
  
BAC : "Psa.0001.L10"
Map "ctg8560" Ends Left 140.000
Map "ctg8560" Ends Right 158.000 Oldctg 8560
Gel_number    BAC_WGP
Bands  637811 19
Approximate_match_to_cosmid "Psa.0306.D20"
Creation_date 114 2 18 9 23 
Modified_date 114 4 11 10 58 
  
BAC : "Psa.0001.L11"
Map "ctg963" Ends Left 116.000
Map "ctg963" Ends Right 131.000 Oldctg 4218
Gel_number    BAC_WGP
Bands  637935 16
Approximate_match_to_cosmid "Psa.0174.F23"
Creation_date 114 2 18 9 23 
Modified_date 114 4 11 10 46 
  
BAC : "Psa.0001.L13"
Map "ctg2745" Ends Left 285.000
Map "ctg2745" Ends Right 301.000 Oldctg 2817
Gel_number    BAC_WGP
Bands  638045 17
Creation_date 114 2 18 9 23 
Modified_date 114 2 24 10 1 
  
BAC : "Psa.0001.L15"
Map "ctg11880" Ends Left 0.000
Map "ctg11880" Ends Right 28.000 Oldctg 11880
Gel_number    BAC_WGP
Bands  638149 29
Approximate_match_to_cosmid "Psa.0640.P17"
Creation_date 114 2 18 9 23 
Modified_date 114 4 11 11 6 
  
BAC : "Psa.0001.L22"
Map "ctg11881" Ends Left 3.000
Map "ctg11881" Ends Right 15.000 Oldctg 11881
Gel_number    BAC_WGP
Bands  638218 13
Exact_match_to_cosmid "Psa.0710.B04"
Creation_date 114 2 18 9 23 
Modified_date 114 4 11 11 6 
  
BAC : "Psa.0001.L23"
Map "ctg1392" Ends Left 264.000
Map "ctg1392" Ends Right 298.000 Oldctg 1392
Gel_number    BAC_WGP
Bands  638270 35
Creation_date 114 2 18 9 23 
Modified_date 114 4 11 10 48 
  
BAC : "Psa.0001.L24"
Map "ctg1511" Ends Left 340.000
Map "ctg1511" Ends Right 345.000 Oldctg 1511
Gel_number    BAC_WGP
Bands  6120105 6
Exact_match_to_cosmid "Psa.0555.B08"
Creation_date 114 2 18 9 23 
Modified_date 114 4 11 10 48 
  
BAC : "Psa.0001.M01"
Map "ctg1331" Ends Left 347.000
Map "ctg1331" Ends Right 390.000 Oldctg 1331
Gel_number    BAC_WGP
Bands  638408 44
Approximate_match_to_cosmid "Psa.0457.I16"
Creation_date 114 2 18 9 23 
Modified_date 114 4 11 10 48 
  
BAC : "Psa.0001.M03"
Map "ctg6070" Ends Left 161.000
Map "ctg6070" Ends Right 191.000 Oldctg 8437
Gel_number    BAC_WGP
Bands  638662 31
Creation_date 114 2 18 9 23 
Modified_date 114 4 11 10 56 
  
BAC : "Psa.0001.M04"
Map "ctg1850" Ends Left 70.000
Map "ctg1850" Ends Right 76.000 Oldctg 1850
Gel_number    BAC_WGP
Bands  5273161 7
Creation_date 114 2 18 9 23 
Modified_date 114 2 24 21 40 
  
BAC : "Psa.0001.M07"
Map "ctg1245" Ends Left 145.000
Map "ctg1245" Ends Right 152.000 Oldctg 2829
Gel_number    BAC_WGP
Bands  1430327 8
Creation_date 114 2 18 9 23 
Modified_date 114 2 24 10 0 
  
BAC : "Psa.0001.M08"
Map "ctg9921" Ends Left 17.000
Map "ctg9921" Ends Right 42.000 Oldctg 43
Gel_number    BAC_WGP
Bands  638818 26
Approximate_match_to_cosmid "Psa.0191.B19"
Creation_date 114 2 18 9 23 
Modified_date 114 4 11 10 59 
  
BAC : "Psa.0001.M09"
Map "ctg11882" Ends Left 0.000
Map "ctg11882" Ends Right 28.000 Oldctg 11882
Gel_number    BAC_WGP
Bands  638954 29
Creation_date 114 2 18 9 23 
Modified_date 114 4 11 11 6 
  
BAC : "Psa.0001.M10"
Map "ctg5307" Ends Left 173.000
Map "ctg5307" Ends Right 204.000 Oldctg 8190
Gel_number    BAC_WGP
Bands  639059 32
Creation_date 114 2 18 9 23 
Modified_date 114 2 26 11 17 
  
BAC : "Psa.0001.M11"
Map "ctg3361" Ends Left 268.000
Map "ctg3361" Ends Right 275.000 Oldctg 3361
Gel_number    BAC_WGP
Bands  2396688 8
Exact_match_to_cosmid "Psa.0480.E17"
Creation_date 114 2 18 9 23 
Modified_date 114 4 11 10 53 
  
BAC : "Psa.0001.M13"
Map "ctg2499" Ends Left 69.000
Map "ctg2499" Ends Right 89.000 Oldctg 2499
Gel_number    BAC_WGP
Bands  639168 21
Creation_date 114 2 18 9 23 
Modified_date 114 4 11 10 51 
  
BAC : "Psa.0001.M14"
Map "ctg10652" Ends Left 78.000
Map "ctg10652" Ends Right 106.000 Oldctg 3063
Gel_number    BAC_WGP
Bands  639415 29
Creation_date 114 2 18 9 23 
Modified_date 114 4 11 11 2 
  
BAC : "Psa.0001.M15"
Map "ctg3531" Ends Left 18.000
Map "ctg3531" Ends Right 27.000 Oldctg 3531
Gel_number    BAC_WGP
Bands  639494 10
Exact_match_to_cosmid "Psa.0062.B12"
Creation_date 114 2 18 9 23 
Modified_date 114 4 11 10 53 
  
BAC : "Psa.0001.M19"
Map "ctg2634" Ends Left 6.000
Map "ctg2634" Ends Right 62.000 Oldctg 2634
Gel_number    BAC_WGP
Bands  4879991 57
Approximate_match_to_cosmid "Psa.0457.I13"
Creation_date 114 2 18 9 23 
Modified_date 114 4 11 10 51 
  
BAC : "Psa.0001.M21"
Map "ctg11498" Ends Left 42.000
Map "ctg11498" Ends Right 59.000 Oldctg 10265
Gel_number    BAC_WGP
Bands  639623 18
Approximate_match_to_cosmid "Psa.0456.J11"
Creation_date 114 2 18 9 23 
Modified_date 114 4 11 11 5 
  
BAC : "Psa.0001.N01"
Map "ctg2599" Ends Left 108.000
Map "ctg2599" Ends Right 130.000 Oldctg 5392
Gel_number    BAC_WGP
Bands  639684 23
Exact_match_to_cosmid "Psa.0064.C19"
Creation_date 114 2 18 9 23 
Modified_date 114 4 11 10 51 
  
BAC : "Psa.0001.N02"
Map "ctg11883" Ends Left 2.000
Map "ctg11883" Ends Right 12.000 Oldctg 11883
Gel_number    BAC_WGP
Bands  639788 11
Creation_date 114 2 18 9 23 
Modified_date 114 2 18 9 23 
  
BAC : "Psa.0001.N03"
Map "ctg5509" Ends Left 352.000
Map "ctg5509" Ends Right 379.000 Oldctg 5509
Gel_number    BAC_WGP
Bands  639809 28
Creation_date 114 2 18 9 23 
Modified_date 114 2 26 20 14 
  
BAC : "Psa.0001.N04"
Map "ctg1769" Ends Left 232.000
Map "ctg1769" Ends Right 245.000 Oldctg 1769
Gel_number    BAC_WGP
Bands  639918 14
Creation_date 114 2 18 9 23 
Modified_date 114 4 11 10 49 
  
BAC : "Psa.0001.N07"
Map "ctg1127" Ends Left 203.000
Map "ctg1127" Ends Right 216.000 Oldctg 1127
Gel_number    BAC_WGP
Bands  639973 14
Creation_date 114 2 18 9 23 
Modified_date 114 4 11 10 47 
  
BAC : "Psa.0001.N08"
Map "ctg1644" Ends Left 23.000
Map "ctg1644" Ends Right 29.000 Oldctg 1644
Gel_number    BAC_WGP
Bands  1254975 7
Exact_match_to_cosmid "Psa.0039.B09"
Creation_date 114 2 18 9 23 
Modified_date 114 4 11 10 49 
  
BAC : "Psa.0001.N10"
Map "ctg16805" Ends Left 13.000
Map "ctg16805" Ends Right 20.000 Oldctg 16805
Gel_number    BAC_WGP
Bands  4596342 8
Creation_date 114 2 18 9 23 
Modified_date 114 2 18 9 23 
  
BAC : "Psa.0001.N12"
Map "ctg11214" Ends Left 59.000
Map "ctg11214" Ends Right 74.000 Oldctg 10786
Gel_number    BAC_WGP
Bands  640037 16
Creation_date 114 2 18 9 23 
Modified_date 114 4 11 11 4 
  
BAC : "Psa.0001.N13"
Map "ctg175" Ends Left 22.000
Map "ctg175" Ends Right 29.000 Oldctg 7514
Gel_number    BAC_WGP
Bands  379 8
Creation_date 114 2 18 9 23 
Modified_date 114 2 25 20 25 
  
BAC : "Psa.0001.N14"
Map "ctg6362" Ends Left 112.000
Map "ctg6362" Ends Right 133.000 Oldctg 6362
Gel_number    BAC_WGP
Bands  640129 22
Creation_date 114 2 18 9 23 
Modified_date 114 2 25 16 39 
  
BAC : "Psa.0001.N20"
Map "ctg10314" Ends Left 45.000
Map "ctg10314" Ends Right 70.000 Oldctg 1116
Gel_number    BAC_WGP
Bands  640211 26
Creation_date 114 2 18 9 23 
Modified_date 114 4 11 11 1 
  
BAC : "Psa.0001.N21"
Map "ctg8782" Ends Left 72.000
Map "ctg8782" Ends Right 99.000 Oldctg 8782
Gel_number    BAC_WGP
Bands  640328 28
Creation_date 114 2 18 9 23 
Modified_date 114 4 11 10 58 
  
BAC : "Psa.0001.N22"
Map "ctg11884" Ends Left 0.000
Map "ctg11884" Ends Right 39.000 Oldctg 11884
Gel_number    BAC_WGP
Bands  640378 40
Creation_date 114 2 18 9 23 
Modified_date 114 4 11 11 6 
  
BAC : "Psa.0001.O03"
Map "ctg1345" Ends Left 38.000
Map "ctg1345" Ends Right 61.000 Oldctg 1345
Gel_number    BAC_WGP
Bands  640481 24
Exact_match_to_cosmid "Psa.0441.P03"
Creation_date 114 2 18 9 23 
Modified_date 114 4 11 10 48 
  
BAC : "Psa.0001.O09"
Map "ctg219" Ends Left 377.000
Map "ctg219" Ends Right 385.000 Oldctg 219
Gel_number    BAC_WGP
Bands  5166691 9
Creation_date 114 2 18 9 23 
Modified_date 114 2 24 14 18 
  
BAC : "Psa.0001.O11"
Map "ctg1621" Ends Left 117.000
Map "ctg1621" Ends Right 140.000 Oldctg 1621
Gel_number    BAC_WGP
Bands  640688 24
Creation_date 114 2 18 9 23 
Modified_date 114 2 24 20 33 
  
BAC : "Psa.0001.O13"
Map "ctg11885" Ends Left 5.000
Map "ctg11885" Ends Right 44.000 Oldctg 11885
Gel_number    BAC_WGP
Bands  640810 40
Creation_date 114 2 18 9 23 
Modified_date 114 2 18 9 23 
  
BAC : "Psa.0001.O14"
Map "ctg11227" Ends Left 167.000
Map "ctg11227" Ends Right 182.000 Oldctg 7
Gel_number    BAC_WGP
Bands  640888 16
Creation_date 114 2 18 9 23 
Modified_date 114 4 11 11 4 
  
BAC : "Psa.0001.O15"
Map "ctg11886" Ends Left 0.000
Map "ctg11886" Ends Right 36.000 Oldctg 11886
Gel_number    BAC_WGP
Bands  641016 37
Creation_date 114 2 18 9 23 
Modified_date 114 2 18 9 23 
  
BAC : "Psa.0001.O22"
Map "ctg5206" Ends Left 51.000
Map "ctg5206" Ends Right 65.000 Oldctg 5206
Gel_number    BAC_WGP
Bands  641090 15
Approximate_match_to_cosmid "Psa.0098.J03"
Creation_date 114 2 18 9 23 
Modified_date 114 4 11 10 55 
  
BAC : "Psa.0001.O23"
Map "ctg11887" Ends Left 1.000
Map "ctg11887" Ends Right 14.000 Oldctg 11887
Gel_number    BAC_WGP
Bands  641305 14
Exact_match_to_cosmid "Psa.0255.A24"
Creation_date 114 2 18 9 23 
Modified_date 114 4 11 11 6 
  
BAC : "Psa.0001.O24"
Map "ctg11654" Ends Left 57.000
Map "ctg11654" Ends Right 83.000 Oldctg 5
Gel_number    BAC_WGP
Bands  641350 27
Creation_date 114 2 18 9 23 
Modified_date 114 4 11 11 5 
  
BAC : "Psa.0001.P02"
Map "ctg11888" Ends Left 0.000
Map "ctg11888" Ends Right 14.000 Oldctg 11888
Gel_number    BAC_WGP
Bands  641475 15
Approximate_match_to_cosmid "Psa.0506.M09"
Creation_date 114 2 18 9 23 
Modified_date 114 4 11 11 6 
  
BAC : "Psa.0001.P04"
Map "ctg11889" Ends Left 0.000
Map "ctg11889" Ends Right 17.000 Oldctg 11889
Gel_number    BAC_WGP
Bands  641514 18
Creation_date 114 2 18 9 23 
Modified_date 114 4 11 11 6 
  
BAC : "Psa.0001.P07"
Map "ctg8659" Ends Left 107.000
Map "ctg8659" Ends Right 124.000 Oldctg 8659
Gel_number    BAC_WGP
Bands  641547 18
Exact_match_to_cosmid "Psa.0106.F23"
Creation_date 114 2 18 9 23 
Modified_date 114 4 11 10 58 
  
BAC : "Psa.0001.P09"
Map "ctg11890" Ends Left 4.000
Map "ctg11890" Ends Right 25.000 Oldctg 11890
Gel_number    BAC_WGP
Bands  641776 22
Exact_match_to_cosmid "Psa.0477.B03"
Creation_date 114 2 18 9 23 
Modified_date 114 4 11 11 6 
  
BAC : "Psa.0001.P13"
Map "ctg416" Ends Left 174.000
Map "ctg416" Ends Right 192.000 Oldctg 416
Gel_number    BAC_WGP
Bands  641985 19
Creation_date 114 2 18 9 23 
Modified_date 114 4 11 10 43 
  
BAC : "Psa.0001.P16"
Map "ctg5556" Ends Left 258.000
Map "ctg5556" Ends Right 277.000 Oldctg 8578
Gel_number    BAC_WGP
Bands  642237 20
Creation_date 114 2 18 9 23 
Modified_date 114 2 25 16 39 
  
BAC : "Psa.0001.P21"
Map "ctg11891" Ends Left 6.000
Map "ctg11891" Ends Right 19.000 Oldctg 11891
Gel_number    BAC_WGP
Bands  642311 14
Exact_match_to_cosmid "Psa.0732.F20"
Creation_date 114 2 18 9 23 
Modified_date 114 4 11 11 6 
  
BAC : "Psa.0001.P23"
Map "ctg11331" Ends Left 32.000
Map "ctg11331" Ends Right 81.000 Oldctg 1101
Gel_number    BAC_WGP
Bands  642418 50
Creation_date 114 2 18 9 23 
Modified_date 114 4 11 11 4 
  
BAC : "Psa.0002.A01"
Map "ctg160" Ends Left 2.000
Map "ctg160" Ends Right 33.000 Oldctg 1955
Gel_number    BAC_WGP
Bands  642676 32
Approximate_match_to_cosmid "Psa.0474.O18"
Creation_date 114 2 18 9 23 
Modified_date 114 4 11 10 41 
  
BAC : "Psa.0002.A02"
Map "ctg11892" Ends Left 12.000
Map "ctg11892" Ends Right 38.000 Oldctg 11892
Gel_number    BAC_WGP
Bands  642876 27
Creation_date 114 2 18 9 23 
Modified_date 114 4 11 11 6 
  
BAC : "Psa.0002.A04"
Map "ctg11893" Ends Left 9.000
Map "ctg11893" Ends Right 42.000 Oldctg 11893
Gel_number    BAC_WGP
Bands  642995 34
Approximate_match_to_cosmid "Psa.0296.I08"
Creation_date 114 2 18 9 23 
Modified_date 114 4 11 11 6 
  
BAC : "Psa.0002.A08"
Map "ctg556" Ends Left 143.000
Map "ctg556" Ends Right 175.000 Oldctg 556
Gel_number    BAC_WGP
Bands  643232 33
Creation_date 114 2 18 9 23 
Modified_date 114 2 24 9 59 
  
BAC : "Psa.0002.A09"
Map "ctg48" Ends Left 563.000
Map "ctg48" Ends Right 588.000 Oldctg 901
Gel_number    BAC_WGP
Bands  643402 26
Approximate_match_to_cosmid "Psa.0455.N19"
Creation_date 114 2 18 9 23 
Modified_date 114 4 11 10 40 
  
BAC : "Psa.0002.A10"
Map "ctg2132" Ends Left 84.000
Map "ctg2132" Ends Right 98.000 Oldctg 2132
Gel_number    BAC_WGP
Bands  387 15
Creation_date 114 2 18 9 23 
Modified_date 114 2 25 20 25 
  
BAC : "Psa.0002.A11"
Map "ctg11894" Ends Left 0.000
Map "ctg11894" Ends Right 25.000 Oldctg 11894
Gel_number    BAC_WGP
Bands  643628 26
Approximate_match_to_cosmid "Psa.0489.B22"
Creation_date 114 2 18 9 23 
Modified_date 114 4 11 11 6 
  
BAC : "Psa.0002.A12"
Map "ctg11895" Ends Left 1.000
Map "ctg11895" Ends Right 29.000 Oldctg 11895
Gel_number    BAC_WGP
Bands  643737 29
Creation_date 114 2 18 9 23 
Modified_date 114 4 11 11 6 
  
BAC : "Psa.0002.A13"
Map "ctg896" Ends Left 2.000
Map "ctg896" Ends Right 11.000 Oldctg 5441
Gel_number    BAC_WGP
Bands  643825 10
Creation_date 114 2 18 9 23 
Modified_date 114 2 26 20 14 
  
BAC : "Psa.0002.A14"
Map "ctg3490" Ends Left 110.000
Map "ctg3490" Ends Right 150.000 Oldctg 3490
Gel_number    BAC_WGP
Bands  402 41
Creation_date 114 2 18 9 23 
Modified_date 114 2 24 15 18 
  
BAC : "Psa.0002.A16"
Map "ctg10487" Ends Left 23.000
Map "ctg10487" Ends Right 52.000 Oldctg 1960
Gel_number    BAC_WGP
Bands  643893 30
Approximate_match_to_cosmid "Psa.0355.L17"
Creation_date 114 2 18 9 23 
Modified_date 114 4 11 11 2 
  
BAC : "Psa.0002.A19"
Map "ctg1461" Ends Left 238.000
Map "ctg1461" Ends Right 260.000 Oldctg 7204
Gel_number    BAC_WGP
Bands  644056 23
Creation_date 114 2 18 9 23 
Modified_date 114 2 26 19 33 
  
BAC : "Psa.0002.A21"
Map "ctg10537" Ends Left 141.000
Map "ctg10537" Ends Right 172.000 Oldctg 2297
Gel_number    BAC_WGP
Bands  644135 32
Creation_date 114 2 18 9 23 
Modified_date 114 4 11 11 2 
  
BAC : "Psa.0002.A22"
Map "ctg56" Ends Left 11.000
Map "ctg56" Ends Right 23.000 Oldctg 56
Gel_number    BAC_WGP
Bands  644271 13
Creation_date 114 2 18 9 23 
Modified_date 114 2 26 11 17 
  
BAC : "Psa.0002.A23"
Map "ctg363" Ends Left 23.000
Map "ctg363" Ends Right 55.000 Oldctg 7295
Gel_number    BAC_WGP
Bands  644339 33
Approximate_match_to_cosmid "Psa.0496.C11"
Creation_date 114 2 18 9 23 
Modified_date 114 4 11 10 42 
  
BAC : "Psa.0002.A24"
Map "ctg191" Ends Left 136.000
Map "ctg191" Ends Right 158.000 Oldctg 191
Gel_number    BAC_WGP
Bands  644511 23
Creation_date 114 2 18 9 23 
Modified_date 114 2 24 9 58 
  
BAC : "Psa.0002.B01"
Map "ctg1297" Ends Left 224.000
Map "ctg1297" Ends Right 241.000 Oldctg 1297
Gel_number    BAC_WGP
Bands  644754 18
Exact_match_to_cosmid "Psa.0743.G23"
Creation_date 114 2 18 9 23 
Modified_date 114 4 11 10 47 
  
BAC : "Psa.0002.B02"
Map "ctg23" Ends Left 236.000
Map "ctg23" Ends Right 281.000 Oldctg 23
Gel_number    BAC_WGP
Bands  644848 46
Approximate_match_to_cosmid "Psa.0163.H20"
Creation_date 114 2 18 9 23 
Modified_date 114 4 11 10 39 
  
BAC : "Psa.0002.B03"
Map "ctg2397" Ends Left 6.000
Map "ctg2397" Ends Right 39.000 Oldctg 5268
Gel_number    BAC_WGP
Bands  645066 34
Approximate_match_to_cosmid "Psa.0122.C18"
Creation_date 114 2 18 9 23 
Modified_date 114 4 11 10 51 
  
BAC : "Psa.0002.B04"
Map "ctg11896" Ends Left 2.000
Map "ctg11896" Ends Right 31.000 Oldctg 11896
Gel_number    BAC_WGP
Bands  645254 30
Creation_date 114 2 18 9 23 
Modified_date 114 4 11 11 6 
  
BAC : "Psa.0002.B07"
Map "ctg8954" Ends Left 108.000
Map "ctg8954" Ends Right 150.000 Oldctg 8954
Gel_number    BAC_WGP
Bands  645376 43
Creation_date 114 2 18 9 23 
Modified_date 114 4 11 10 58 
  
BAC : "Psa.0002.B08"
Map "ctg1315" Ends Left 0.000
Map "ctg1315" Ends Right 59.000 Oldctg 1315
Gel_number    BAC_WGP
Bands  443 60
Creation_date 114 2 18 9 23 
Modified_date 114 4 11 10 47 
  
BAC : "Psa.0002.B10"
Map "ctg1451" Ends Left 271.000
Map "ctg1451" Ends Right 300.000 Oldctg 1451
Gel_number    BAC_WGP
Bands  645559 30
Creation_date 114 2 18 9 23 
Modified_date 114 2 25 11 44 
  
BAC : "Psa.0002.B12"
Map "ctg1183" Ends Left 78.000
Map "ctg1183" Ends Right 107.000 Oldctg 1183
Gel_number    BAC_WGP
Bands  645723 30
Approximate_match_to_cosmid "Psa.0297.B17"
Creation_date 114 2 18 9 23 
Modified_date 114 4 11 10 47 
  
BAC : "Psa.0002.B13"
Map "ctg11897" Ends Left 2.000
Map "ctg11897" Ends Right 25.000 Oldctg 11897
Gel_number    BAC_WGP
Bands  645961 24
Approximate_match_to_cosmid "Psa.0615.E07"
Creation_date 114 2 18 9 23 
Modified_date 114 4 11 11 6 
  
BAC : "Psa.0002.B15"
Map "ctg351" Ends Left 275.000
Map "ctg351" Ends Right 280.000 Oldctg 351
Gel_number    BAC_WGP
Bands  5934217 6
Exact_match_to_cosmid "Psa.0484.J20"
Creation_date 114 2 18 9 23 
Modified_date 114 4 11 10 42 
  
BAC : "Psa.0002.B16"
Map "ctg4369" Ends Left 24.000
Map "ctg4369" Ends Right 57.000 Oldctg 9562
Gel_number    BAC_WGP
Bands  646030 34
Creation_date 114 2 18 9 23 
Modified_date 114 4 11 10 54 
  
BAC : "Psa.0002.B20"
Map "ctg9395" Ends Left 22.000
Map "ctg9395" Ends Right 36.000 Oldctg 9395
Gel_number    BAC_WGP
Bands  646140 15
Approximate_match_to_cosmid "Psa.0436.H16"
Creation_date 114 2 18 9 23 
Modified_date 114 4 11 10 59 
  
BAC : "Psa.0002.B21"
Map "ctg536" Ends Left 212.000
Map "ctg536" Ends Right 225.000 Oldctg 9573
Gel_number    BAC_WGP
Bands  646212 14
Exact_match_to_cosmid "Psa.0471.M24"
Creation_date 114 2 18 9 23 
Modified_date 114 4 11 10 43 
  
BAC : "Psa.0002.B22"
Map "ctg162" Ends Left 102.000
Map "ctg162" Ends Right 122.000 Oldctg 162
Gel_number    BAC_WGP
Bands  646368 21
Creation_date 114 2 18 9 23 
Modified_date 114 4 11 10 41 
  
BAC : "Psa.0002.B23"
Map "ctg11898" Ends Left 2.000
Map "ctg11898" Ends Right 36.000 Oldctg 11898
Gel_number    BAC_WGP
Bands  646527 35
Creation_date 114 2 18 9 23 
Modified_date 114 2 18 9 23 
  
BAC : "Psa.0002.B24"
Map "ctg1046" Ends Left 317.000
Map "ctg1046" Ends Right 342.000 Oldctg 1046
Gel_number    BAC_WGP
Bands  646708 26
Creation_date 114 2 18 9 23 
Modified_date 114 2 25 20 54 
  
BAC : "Psa.0002.C01"
Map "ctg4293" Ends Left 162.000
Map "ctg4293" Ends Right 171.000 Oldctg 4293
Gel_number    BAC_WGP
Bands  646814 10
Exact_match_to_cosmid "Psa.0442.C17"
Creation_date 114 2 18 9 23 
Modified_date 114 4 11 10 54 
  
BAC : "Psa.0002.C02"
Map "ctg10753" Ends Left 10.000
Map "ctg10753" Ends Right 19.000 Oldctg 4216
Gel_number    BAC_WGP
Bands  646959 10
Approximate_match_to_cosmid "Psa.0630.L22"
Creation_date 114 2 18 9 23 
Modified_date 114 4 11 11 3 
  
BAC : "Psa.0002.C03"
Map "ctg10591" Ends Left 66.000
Map "ctg10591" Ends Right 96.000 Oldctg 2656
Gel_number    BAC_WGP
Bands  647061 31
Creation_date 114 2 18 9 23 
Modified_date 114 4 11 11 2 
  
BAC : "Psa.0002.C04"
Map "ctg11072" Ends Left 12.000
Map "ctg11072" Ends Right 36.000 Oldctg 3406
Gel_number    BAC_WGP
Bands  647137 25
Creation_date 114 2 18 9 23 
Modified_date 114 4 11 11 3 
  
BAC : "Psa.0002.C08"
Map "ctg516" Ends Left 23.000
Map "ctg516" Ends Right 53.000 Oldctg 2355
Gel_number    BAC_WGP
Bands  503 31
Creation_date 114 2 18 9 23 
Modified_date 114 2 24 15 18 
  
BAC : "Psa.0002.C09"
Map "ctg10382" Ends Left 76.000
Map "ctg10382" Ends Right 90.000 Oldctg 1431
Gel_number    BAC_WGP
Bands  534 15
Creation_date 114 2 18 9 23 
Modified_date 114 2 27 8 46 
  
BAC : "Psa.0002.C11"
Map "ctg10369" Ends Left 19.000
Map "ctg10369" Ends Right 64.000 Oldctg 1381
Gel_number    BAC_WGP
Bands  647359 46
Creation_date 114 2 18 9 23 
Modified_date 114 2 24 10 2 
  
BAC : "Psa.0002.C12"
Gel_number    BAC_WGP
Bands  549 29
Creation_date 114 2 18 9 23 
Modified_date 114 2 18 9 23 
  
BAC : "Psa.0002.C13"
Map "ctg536" Ends Left 622.000
Map "ctg536" Ends Right 643.000 Oldctg 872
Gel_number    BAC_WGP
Bands  647441 22
Creation_date 114 2 18 9 23 
Modified_date 114 4 11 10 43 
  
BAC : "Psa.0002.C14"
Map "ctg3337" Ends Left 184.000
Map "ctg3337" Ends Right 205.000 Oldctg 8474
Gel_number    BAC_WGP
Bands  647553 22
Creation_date 114 2 18 9 23 
Modified_date 114 2 26 20 14 
  
BAC : "Psa.0002.C15"
Map "ctg7610" Ends Left 39.000
Map "ctg7610" Ends Right 107.000 Oldctg 7610
Gel_number    BAC_WGP
Bands  5209193 69
Creation_date 114 2 18 9 23 
Modified_date 114 2 24 17 3 
  
BAC : "Psa.0002.C19"
Map "ctg10793" Ends Left 36.000
Map "ctg10793" Ends Right 69.000 Oldctg 4708
Gel_number    BAC_WGP
Bands  647658 34
Creation_date 114 2 18 9 23 
Modified_date 114 2 25 9 14 
  
BAC : "Psa.0002.C20"
Map "ctg10735" Ends Left 242.000
Map "ctg10735" Ends Right 266.000 Oldctg 4000
Gel_number    BAC_WGP
Bands  647787 25
Approximate_match_to_cosmid "Psa.0247.L23"
Creation_date 114 2 18 9 23 
Modified_date 114 4 11 11 3 
  
BAC : "Psa.0002.C21"
Map "ctg5696" Ends Left 146.000
Map "ctg5696" Ends Right 150.000 Oldctg 9289
Gel_number    BAC_WGP
Bands  3306883 5
Exact_match_to_cosmid "Psa.0671.B10"
Creation_date 114 2 18 9 23 
Modified_date 114 4 11 10 56 
  
BAC : "Psa.0002.C22"
Map "ctg9993" Ends Left 187.000
Map "ctg9993" Ends Right 192.000 Oldctg 180
Gel_number    BAC_WGP
Bands  1287310 6
Exact_match_to_cosmid "Psa.0456.I03"
Creation_date 114 2 18 9 23 
Modified_date 114 4 11 10 59 
  
BAC : "Psa.0002.C23"
Map "ctg8223" Ends Left 99.000
Map "ctg8223" Ends Right 118.000 Oldctg 8223
Gel_number    BAC_WGP
Bands  647943 20
Approximate_match_to_cosmid "Psa.0760.D13"
Creation_date 114 2 18 9 23 
Modified_date 114 4 11 10 58 
  
BAC : "Psa.0002.C24"
Map "ctg70" Ends Left 68.000
Map "ctg70" Ends Right 88.000 Oldctg 70
Gel_number    BAC_WGP
Bands  648006 21
Approximate_match_to_cosmid "Psa.0057.D14"
Creation_date 114 2 18 9 23 
Modified_date 114 4 11 10 40 
  
BAC : "Psa.0002.D01"
Map "ctg11715" Ends Left 5.000
Map "ctg11715" Ends Right 27.000 Oldctg 7267
Gel_number    BAC_WGP
Bands  648066 23
Creation_date 114 2 18 9 23 
Modified_date 114 4 11 11 5 
  
BAC : "Psa.0002.D02"
Map "ctg11126" Ends Left 19.000
Map "ctg11126" Ends Right 74.000 Oldctg 10083
Gel_number    BAC_WGP
Bands  578 56
Creation_date 114 2 18 9 23 
Modified_date 114 4 11 11 4 
  
BAC : "Psa.0002.D03"
Map "ctg10268" Ends Left 571.000
Map "ctg10268" Ends Right 608.000 Oldctg 961
Gel_number    BAC_WGP
Bands  634 38
Creation_date 114 2 18 9 23 
Modified_date 114 2 25 8 35 
  
BAC : "Psa.0002.D04"
Map "ctg9542" Ends Left 140.000
Map "ctg9542" Ends Right 176.000 Oldctg 9542
Gel_number    BAC_WGP
Bands  648132 37
Creation_date 114 2 18 9 23 
Modified_date 114 4 11 10 59 
  
BAC : "Psa.0002.D07"
Map "ctg10372" Ends Left 40.000
Map "ctg10372" Ends Right 61.000 Oldctg 1395
Gel_number    BAC_WGP
Bands  648329 22
Creation_date 114 2 18 9 23 
Modified_date 114 2 24 10 1 
  
BAC : "Psa.0002.D09"
Map "ctg11899" Ends Left 3.000
Map "ctg11899" Ends Right 15.000 Oldctg 11899
Gel_number    BAC_WGP
Bands  648455 13
Approximate_match_to_cosmid "Psa.0249.M01"
Creation_date 114 2 18 9 23 
Modified_date 114 4 11 11 6 
  
BAC : "Psa.0002.D10"
Map "ctg2999" Ends Left 177.000
Map "ctg2999" Ends Right 186.000 Oldctg 5357
Gel_number    BAC_WGP
Bands  648532 10
Exact_match_to_cosmid "Psa.0241.H10"
Creation_date 114 2 18 9 23 
Modified_date 114 4 11 10 52 
  
BAC : "Psa.0002.D11"
Map "ctg4098" Ends Left 0.000
Map "ctg4098" Ends Right 29.000 Oldctg 4098
Gel_number    BAC_WGP
Bands  648688 30
Creation_date 114 2 18 9 23 
Modified_date 114 4 11 10 54 
  
BAC : "Psa.0002.D12"
Map "ctg1498" Ends Left 0.000
Map "ctg1498" Ends Right 32.000 Oldctg 1498
Gel_number    BAC_WGP
Bands  648810 33
Creation_date 114 2 18 9 23 
Modified_date 114 4 11 10 48 
  
BAC : "Psa.0002.D13"
Map "ctg11900" Ends Left 0.000
Map "ctg11900" Ends Right 28.000 Oldctg 11900
Gel_number    BAC_WGP
Bands  648913 29
Creation_date 114 2 18 9 23 
Modified_date 114 2 18 9 23 
  
BAC : "Psa.0002.D14"
Gel_number    BAC_WGP
Bands  672 11
Creation_date 114 2 18 9 23 
Modified_date 114 2 18 9 23 
  
BAC : "Psa.0002.D15"
Map "ctg10443" Ends Left 40.000
Map "ctg10443" Ends Right 86.000 Oldctg 1697
Gel_number    BAC_WGP
Bands  649000 47
Approximate_match_to_cosmid "Psa.0468.G24"
Creation_date 114 2 18 9 23 
Modified_date 114 4 11 11 1 
  
BAC : "Psa.0002.D16"
Map "ctg11136" Ends Left 122.000
Map "ctg11136" Ends Right 155.000 Oldctg 10454
Gel_number    BAC_WGP
Bands  649188 34
Creation_date 114 2 18 9 23 
Modified_date 114 4 11 11 4 
  
BAC : "Psa.0002.D19"
Gel_number    BAC_WGP
Bands  683 6
Creation_date 114 2 18 9 23 
Modified_date 114 2 18 9 23 
  
BAC : "Psa.0002.D20"
Map "ctg534" Ends Left 49.000
Map "ctg534" Ends Right 67.000 Oldctg 534
Gel_number    BAC_WGP
Bands  649293 19
Approximate_match_to_cosmid "Psa.0374.E15"
Creation_date 114 2 18 9 23 
Modified_date 114 4 11 10 43 
  
BAC : "Psa.0002.D21"
Map "ctg11901" Ends Left 27.000
Map "ctg11901" Ends Right 51.000 Oldctg 11901
Gel_number    BAC_WGP
Bands  649508 25
Approximate_match_to_cosmid "Psa.0446.O17"
Creation_date 114 2 18 9 23 
Modified_date 114 4 11 11 6 
  
BAC : "Psa.0002.D24"
Map "ctg3090" Ends Left 78.000
Map "ctg3090" Ends Right 88.000 Oldctg 3090
Gel_number    BAC_WGP
Bands  649721 11
Creation_date 114 2 18 9 23 
Modified_date 114 4 11 10 52 
  
BAC : "Psa.0002.E01"
Map "ctg1023" Ends Left 222.000
Map "ctg1023" Ends Right 242.000 Oldctg 1023
Gel_number    BAC_WGP
Bands  649802 21
Approximate_match_to_cosmid "Psa.0254.C02"
Creation_date 114 2 18 9 23 
Modified_date 114 4 11 10 46 
  
BAC : "Psa.0002.E02"
Map "ctg10284" Ends Left 95.000
Map "ctg10284" Ends Right 165.000 Oldctg 1011
Gel_number    BAC_WGP
Bands  5751476 71
Approximate_match_to_cosmid "Psa.0472.A20"
Creation_date 114 2 18 9 23 
Modified_date 114 4 11 11 1 
  
BAC : "Psa.0002.E03"
Map "ctg5734" Ends Left 167.000
Map "ctg5734" Ends Right 185.000 Oldctg 9445
Gel_number    BAC_WGP
Bands  649962 19
Approximate_match_to_cosmid "Psa.0319.N13"
Creation_date 114 2 18 9 23 
Modified_date 114 4 11 10 56 
  
BAC : "Psa.0002.E04"
Map "ctg11377" Ends Left 243.000
Map "ctg11377" Ends Right 264.000 Oldctg 1832
Gel_number    BAC_WGP
Bands  650086 22
Creation_date 114 2 18 9 23 
Modified_date 114 4 11 11 4 
  
BAC : "Psa.0002.E07"
Map "ctg1538" Ends Left 161.000
Map "ctg1538" Ends Right 178.000 Oldctg 1538
Gel_number    BAC_WGP
Bands  650162 18
Creation_date 114 2 18 9 23 
Modified_date 114 4 11 10 48 
  
BAC : "Psa.0002.E08"
Map "ctg2236" Ends Left 715.000
Map "ctg2236" Ends Right 747.000 Oldctg 4982
Gel_number    BAC_WGP
Bands  650375 33
Creation_date 114 2 18 9 23 
Modified_date 114 2 26 20 14 
  
BAC : "Psa.0002.E09"
Map "ctg7619" Ends Left 414.000
Map "ctg7619" Ends Right 463.000 Oldctg 7619
Gel_number    BAC_WGP
Bands  650471 50
Approximate_match_to_cosmid "Psa.0357.L07"
Creation_date 114 2 18 9 23 
Modified_date 114 4 11 10 57 
  
BAC : "Psa.0002.E10"
Map "ctg1000" Ends Left 22.000
Map "ctg1000" Ends Right 60.000 Oldctg 1000
Gel_number    BAC_WGP
Bands  650606 39
Creation_date 114 2 18 9 23 
Modified_date 114 2 24 9 59 
  
BAC : "Psa.0002.E11"
Map "ctg10669" Ends Left 51.000
Map "ctg10669" Ends Right 70.000 Oldctg 3268
Gel_number    BAC_WGP
Bands  650835 20
Creation_date 114 2 18 9 23 
Modified_date 114 2 27 8 39 
  
BAC : "Psa.0002.E12"
Map "ctg205" Ends Left 45.000
Map "ctg205" Ends Right 69.000 Oldctg 3887
Gel_number    BAC_WGP
Bands  650892 25
Creation_date 114 2 18 9 23 
Modified_date 114 2 26 11 17 
  
BAC : "Psa.0002.E15"
Map "ctg3280" Ends Left 23.000
Map "ctg3280" Ends Right 37.000 Oldctg 9105
Gel_number    BAC_WGP
Bands  650979 15
Creation_date 114 2 18 9 23 
Modified_date 114 4 11 10 53 
  
BAC : "Psa.0002.E16"
Map "ctg4423" Ends Left 288.000
Map "ctg4423" Ends Right 309.000 Oldctg 4669
Gel_number    BAC_WGP
Bands  651011 22
Approximate_match_to_cosmid "Psa.0064.H20"
Creation_date 114 2 18 9 23 
Modified_date 114 4 11 10 54 
  
BAC : "Psa.0002.E20"
Map "ctg11430" Ends Left 33.000
Map "ctg11430" Ends Right 70.000 Oldctg 3831
Gel_number    BAC_WGP
Bands  651119 38
Creation_date 114 2 18 9 23 
Modified_date 114 4 11 11 5 
  
BAC : "Psa.0002.E22"
Map "ctg515" Ends Left 70.000
Map "ctg515" Ends Right 91.000 Oldctg 515
Gel_number    BAC_WGP
Bands  651218 22
Creation_date 114 2 18 9 23 
Modified_date 114 2 25 9 14 
  
BAC : "Psa.0002.E23"
Map "ctg17244" Ends Left 19.000
Map "ctg17244" Ends Right 26.000 Oldctg 17244
Gel_number    BAC_WGP
Bands  4925928 8
Creation_date 114 2 18 9 23 
Modified_date 114 2 18 9 23 
  
BAC : "Psa.0002.F01"
Map "ctg10353" Ends Left 96.000
Map "ctg10353" Ends Right 118.000 Oldctg 1277
Gel_number    BAC_WGP
Bands  651267 23
Creation_date 114 2 18 9 23 
Modified_date 114 2 26 11 17 
  
BAC : "Psa.0002.F04"
Map "ctg20" Ends Left 458.000
Map "ctg20" Ends Right 474.000 Oldctg 4463
Gel_number    BAC_WGP
Bands  651309 17
Creation_date 114 2 18 9 23 
Modified_date 114 2 24 10 2 
  
BAC : "Psa.0002.F07"
Map "ctg11290" Ends Left 264.000
Map "ctg11290" Ends Right 279.000 Oldctg 677
Gel_number    BAC_WGP
Bands  651371 16
Creation_date 114 2 18 9 23 
Modified_date 114 4 11 11 4 
  
BAC : "Psa.0002.F08"
Map "ctg15579" Ends Left 2.000
Map "ctg15579" Ends Right 7.000 Oldctg 15579
Gel_number    BAC_WGP
Bands  3594490 6
Exact_match_to_cosmid "Psa.0137.E17"
Creation_date 114 2 18 9 23 
Modified_date 114 4 11 11 8 
  
BAC : "Psa.0002.F10"
Map "ctg3322" Ends Left 279.000
Map "ctg3322" Ends Right 289.000 Oldctg 3322
Gel_number    BAC_WGP
Bands  651455 11
Creation_date 114 2 18 9 23 
Modified_date 114 2 25 11 44 
  
BAC : "Psa.0002.F11"
Map "ctg228" Ends Left 59.000
Map "ctg228" Ends Right 99.000 Oldctg 6333
Gel_number    BAC_WGP
Bands  651492 41
Creation_date 114 2 18 9 23 
Modified_date 114 4 11 10 41 
  
BAC : "Psa.0002.F12"
Map "ctg9152" Ends Left 7.000
Map "ctg9152" Ends Right 25.000 Oldctg 9152
Gel_number    BAC_WGP
Bands  651650 19
Creation_date 114 2 18 9 23 
Modified_date 114 4 11 10 58 
  
BAC : "Psa.0002.F14"
Map "ctg10431" Ends Left 93.000
Map "ctg10431" Ends Right 112.000 Oldctg 1654
Gel_number    BAC_WGP
Bands  651700 20
Creation_date 114 2 18 9 23 
Modified_date 114 2 24 9 59 
  
BAC : "Psa.0002.F15"
Map "ctg11902" Ends Left 7.000
Map "ctg11902" Ends Right 32.000 Oldctg 11902
Gel_number    BAC_WGP
Bands  651762 26
Approximate_match_to_cosmid "Psa.0503.O23"
Creation_date 114 2 18 9 23 
Modified_date 114 4 11 11 6 
  
BAC : "Psa.0002.F16"
Map "ctg11903" Ends Left 1.000
Map "ctg11903" Ends Right 39.000 Oldctg 11903
Gel_number    BAC_WGP
Bands  651902 39
Creation_date 114 2 18 9 23 
Modified_date 114 4 11 11 6 
  
BAC : "Psa.0002.F21"
Map "ctg338" Ends Left 524.000
Map "ctg338" Ends Right 558.000 Oldctg 338
Gel_number    BAC_WGP
Bands  652055 35
Creation_date 114 2 18 9 23 
Modified_date 114 2 25 11 44 
  
BAC : "Psa.0002.F23"
Map "ctg5734" Ends Left 433.000
Map "ctg5734" Ends Right 449.000 Oldctg 5734
Gel_number    BAC_WGP
Bands  652143 17
Exact_match_to_cosmid "Psa.0754.N08"
Creation_date 114 2 18 9 23 
Modified_date 114 4 11 10 56 
  
BAC : "Psa.0002.F24"
Map "ctg11904" Ends Left 2.000
Map "ctg11904" Ends Right 29.000 Oldctg 11904
Gel_number    BAC_WGP
Bands  652336 28
Approximate_match_to_cosmid "Psa.0453.O17"
Creation_date 114 2 18 9 23 
Modified_date 114 4 11 11 6 
  
BAC : "Psa.0002.G01"
Map "ctg385" Ends Left 229.000
Map "ctg385" Ends Right 256.000 Oldctg 9718
Gel_number    BAC_WGP
Bands  652523 28
Exact_match_to_cosmid "Psa.0268.L01"
Creation_date 114 2 18 9 23 
Modified_date 114 4 11 10 42 
  
BAC : "Psa.0002.G02"
Map "ctg749" Ends Left 81.000
Map "ctg749" Ends Right 107.000 Oldctg 4799
Gel_number    BAC_WGP
Bands  652886 27
Creation_date 114 2 18 9 23 
Modified_date 114 2 25 16 40 
  
BAC : "Psa.0002.G03"
Map "ctg10665" Ends Left 183.000
Map "ctg10665" Ends Right 213.000 Oldctg 3192
Gel_number    BAC_WGP
Bands  652935 31
Approximate_match_to_cosmid "Psa.0449.G16"
Creation_date 114 2 18 9 23 
Modified_date 114 4 11 11 2 
  
BAC : "Psa.0002.G04"
Map "ctg10650" Ends Left 12.000
Map "ctg10650" Ends Right 46.000 Oldctg 3042
Gel_number    BAC_WGP
Bands  653154 35
Creation_date 114 2 18 9 23 
Modified_date 114 4 11 11 2 
  
BAC : "Psa.0002.G07"
Map "ctg4932" Ends Left 54.000
Map "ctg4932" Ends Right 68.000 Oldctg 4932
Gel_number    BAC_WGP
Bands  653318 15
Approximate_match_to_cosmid "Psa.0285.F21"
Creation_date 114 2 18 9 23 
Modified_date 114 4 11 10 55 
  
BAC : "Psa.0002.G10"
Map "ctg961" Ends Left 66.000
Map "ctg961" Ends Right 76.000 Oldctg 961
Gel_number    BAC_WGP
Bands  653492 11
Creation_date 114 2 18 9 23 
Modified_date 114 2 24 9 59 
  
BAC : "Psa.0002.G13"
Map "ctg10346" Ends Left 14.000
Map "ctg10346" Ends Right 30.000 Oldctg 1235
Gel_number    BAC_WGP
Bands  689 17
Creation_date 114 2 18 9 23 
Modified_date 114 2 26 10 51 
  
BAC : "Psa.0002.G15"
Map "ctg99" Ends Left 353.000
Map "ctg99" Ends Right 371.000 Oldctg 99
Gel_number    BAC_WGP
Bands  653539 19
Creation_date 114 2 18 9 23 
Modified_date 114 4 11 10 40 
  
BAC : "Psa.0002.G16"
Map "ctg1108" Ends Left 11.000
Map "ctg1108" Ends Right 19.000 Oldctg 1108
Gel_number    BAC_WGP
Bands  5770585 9
Exact_match_to_cosmid "Psa.0754.C06"
Creation_date 114 2 18 9 23 
Modified_date 114 4 11 10 47 
  
BAC : "Psa.0002.G19"
Map "ctg10770" Ends Left 55.000
Map "ctg10770" Ends Right 84.000 Oldctg 4479
Gel_number    BAC_WGP
Bands  653688 30
Approximate_match_to_cosmid "Psa.0119.M09"
Creation_date 114 2 18 9 23 
Modified_date 114 4 11 11 3 
  
BAC : "Psa.0002.G21"
Map "ctg11905" Ends Left 0.000
Map "ctg11905" Ends Right 19.000 Oldctg 11905
Gel_number    BAC_WGP
Bands  653774 20
Approximate_match_to_cosmid "Psa.0055.N19"
Creation_date 114 2 18 9 23 
Modified_date 114 4 11 11 6 
  
BAC : "Psa.0002.G22"
Map "ctg11906" Ends Left 4.000
Map "ctg11906" Ends Right 24.000 Oldctg 11906
Gel_number    BAC_WGP
Bands  653870 21
Exact_match_to_cosmid "Psa.0081.D01"
Creation_date 114 2 18 9 23 
Modified_date 114 4 11 11 6 
  
BAC : "Psa.0002.G24"
Map "ctg773" Ends Left 83.000
Map "ctg773" Ends Right 111.000 Oldctg 3707
Gel_number    BAC_WGP
Bands  653967 29
Creation_date 114 2 18 9 23 
Modified_date 114 2 24 10 1 
  
BAC : "Psa.0002.H01"
Map "ctg11290" Ends Left 40.000
Map "ctg11290" Ends Right 63.000 Oldctg 677
Gel_number    BAC_WGP
Bands  654270 24
Creation_date 114 2 18 9 23 
Modified_date 114 2 24 20 33 
  
BAC : "Psa.0002.H02"
Map "ctg11907" Ends Left 1.000
Map "ctg11907" Ends Right 38.000 Oldctg 11907
Gel_number    BAC_WGP
Bands  654344 38
Creation_date 114 2 18 9 23 
Modified_date 114 4 11 11 6 
  
BAC : "Psa.0002.H03"
Map "ctg3159" Ends Left 59.000
Map "ctg3159" Ends Right 83.000 Oldctg 3159
Gel_number    BAC_WGP
Bands  654457 25
Creation_date 114 2 18 9 23 
Modified_date 114 2 24 20 33 
  
BAC : "Psa.0002.H04"
Gel_number    BAC_WGP
Bands  706 21
Creation_date 114 2 18 9 23 
Modified_date 114 2 18 9 23 
  
BAC : "Psa.0002.H09"
Map "ctg17532" Ends Left 11.000
Map "ctg17532" Ends Right 15.000 Oldctg 17532
Gel_number    BAC_WGP
Bands  5141199 5
Creation_date 114 2 18 9 23 
Modified_date 114 2 18 9 23 
  
BAC : "Psa.0002.H22"
Map "ctg11760" Ends Left 0.000
Map "ctg11760" Ends Right 20.000 Oldctg 10319
Gel_number    BAC_WGP
Bands  654612 21
Creation_date 114 2 18 9 23 
Modified_date 114 4 11 11 5 
  
BAC : "Psa.0002.I01"
Map "ctg10063" Ends Left 32.000
Map "ctg10063" Ends Right 43.000 Oldctg 363
Gel_number    BAC_WGP
Bands  654679 12
Approximate_match_to_cosmid "Psa.0687.K08"
Creation_date 114 2 18 9 23 
Modified_date 114 4 11 11 0 
  
BAC : "Psa.0002.I03"
Map "ctg1635" Ends Left 204.000
Map "ctg1635" Ends Right 232.000 Oldctg 1635
Gel_number    BAC_WGP
Bands  654812 29
Approximate_match_to_cosmid "Psa.0476.E22"
Creation_date 114 2 18 9 23 
Modified_date 114 4 11 10 49 
  
BAC : "Psa.0002.I09"
Map "ctg11483" Ends Left 0.000
Map "ctg11483" Ends Right 31.000 Oldctg 9902
Gel_number    BAC_WGP
Bands  655026 32
Fpc_remark "DQer From ctg12"
Creation_date 114 2 18 9 23 
Modified_date 114 2 25 14 18 
  
BAC : "Psa.0002.I15"
Map "ctg1326" Ends Left 21.000
Map "ctg1326" Ends Right 37.000 Oldctg 1326
Gel_number    BAC_WGP
Bands  655126 17
Creation_date 114 2 18 9 23 
Modified_date 114 2 25 9 14 
  
BAC : "Psa.0002.I19"
Map "ctg10418" Ends Left 0.000
Map "ctg10418" Ends Right 13.000 Oldctg 1570
Gel_number    BAC_WGP
Bands  655229 14
Creation_date 114 2 18 9 23 
Modified_date 114 4 11 11 1 
  
BAC : "Psa.0002.I22"
Map "ctg1488" Ends Left 59.000
Map "ctg1488" Ends Right 89.000 Oldctg 1488
Gel_number    BAC_WGP
Bands  655292 31
Approximate_match_to_cosmid "Psa.0719.O16"
Creation_date 114 2 18 9 23 
Modified_date 114 4 11 10 48 
  
BAC : "Psa.0002.I23"
Map "ctg1331" Ends Left 582.000
Map "ctg1331" Ends Right 603.000 Oldctg 5868
Gel_number    BAC_WGP
Bands  655508 22
Approximate_match_to_cosmid "Psa.0323.N05"
Creation_date 114 2 18 9 23 
Modified_date 114 4 11 10 48 
  
BAC : "Psa.0002.I24"
Map "ctg7138" Ends Left 245.000
Map "ctg7138" Ends Right 254.000 Oldctg 7138
Gel_number    BAC_WGP
Bands  727 10
Creation_date 114 2 18 9 23 
Modified_date 114 4 11 10 56 
  
BAC : "Psa.0002.K02"
Gel_number    BAC_WGP
Bands  737 9
Creation_date 114 2 18 9 23 
Modified_date 114 2 18 9 23 
  
BAC : "Psa.0002.K03"
Map "ctg11908" Ends Left 4.000
Map "ctg11908" Ends Right 27.000 Oldctg 11908
Gel_number    BAC_WGP
Bands  655803 24
Creation_date 114 2 18 9 23 
Modified_date 114 2 18 9 23 
  
BAC : "Psa.0002.K08"
Map "ctg2380" Ends Left 1.000
Map "ctg2380" Ends Right 5.000 Oldctg 2380
Gel_number    BAC_WGP
Bands  746 5
Creation_date 114 2 18 9 23 
Modified_date 114 2 27 9 38 
  
BAC : "Psa.0002.K11"
Map "ctg11909" Ends Left 5.000
Map "ctg11909" Ends Right 30.000 Oldctg 11909
Gel_number    BAC_WGP
Bands  655886 26
Creation_date 114 2 18 9 23 
Modified_date 114 2 18 9 23 
  
BAC : "Psa.0002.K13"
Map "ctg1196" Ends Left 4.000
Map "ctg1196" Ends Right 77.000 Oldctg 2548
Gel_number    BAC_WGP
Bands  5838651 74
Creation_date 114 2 18 9 23 
Modified_date 114 4 11 10 47 
  
BAC : "Psa.0002.K19"
Map "ctg10376" Ends Left 122.000
Map "ctg10376" Ends Right 145.000 Oldctg 1415
Gel_number    BAC_WGP
Bands  656006 24
Creation_date 114 2 18 9 23 
Modified_date 114 2 25 20 54 
  
BAC : "Psa.0002.K23"
Map "ctg2764" Ends Left 38.000
Map "ctg2764" Ends Right 49.000 Oldctg 2764
Gel_number    BAC_WGP
Bands  656116 12
Creation_date 114 2 18 9 23 
Modified_date 114 2 25 20 54 
  
BAC : "Psa.0002.L03"
Map "ctg10735" Ends Left 214.000
Map "ctg10735" Ends Right 233.000 Oldctg 4000
Gel_number    BAC_WGP
Bands  656216 20
Creation_date 114 2 18 9 23 
Modified_date 114 4 11 11 2 
  
BAC : "Psa.0002.L09"
Map "ctg10262" Ends Left 258.000
Map "ctg10262" Ends Right 281.000 Oldctg 954
Gel_number    BAC_WGP
Bands  656323 24
Creation_date 114 2 18 9 23 
Modified_date 114 2 24 15 57 
  
BAC : "Psa.0002.L10"
Map "ctg6396" Ends Left 45.000
Map "ctg6396" Ends Right 62.000 Oldctg 6396
Gel_number    BAC_WGP
Bands  656463 18
Creation_date 114 2 18 9 23 
Modified_date 114 4 11 10 56 
  
BAC : "Psa.0002.L13"
Gel_number    BAC_WGP
Bands  751 7
Creation_date 114 2 18 9 23 
Modified_date 114 2 18 9 23 
  
BAC : "Psa.0002.L14"
Map "ctg2875" Ends Left 65.000
Map "ctg2875" Ends Right 78.000 Oldctg 2875
Gel_number    BAC_WGP
Bands  656607 14
Creation_date 114 2 18 9 23 
Modified_date 114 2 24 10 0 
  
BAC : "Psa.0002.L15"
Map "ctg11910" Ends Left 32.000
Map "ctg11910" Ends Right 53.000 Oldctg 11910
Gel_number    BAC_WGP
Bands  656673 22
Creation_date 114 2 18 9 23 
Modified_date 114 2 18 9 23 
  
BAC : "Psa.0002.L19"
Map "ctg4704" Ends Left 43.000
Map "ctg4704" Ends Right 48.000 Oldctg 4704
Gel_number    BAC_WGP
Bands  4256892 6
Exact_match_to_cosmid "Psa.0544.B17"
Creation_date 114 2 18 9 23 
Modified_date 114 4 11 10 55 
  
BAC : "Psa.0002.L20"
Map "ctg11090" Ends Left 23.000
Map "ctg11090" Ends Right 37.000 Oldctg 4613
Gel_number    BAC_WGP
Bands  656800 15
Creation_date 114 2 18 9 23 
Modified_date 114 4 11 11 4 
  
BAC : "Psa.0002.L22"
Map "ctg11911" Ends Left 7.000
Map "ctg11911" Ends Right 50.000 Oldctg 11911
Gel_number    BAC_WGP
Bands  656886 44
Creation_date 114 2 18 9 23 
Modified_date 114 4 11 11 6 
  
BAC : "Psa.0002.L23"
Map "ctg1105" Ends Left 53.000
Map "ctg1105" Ends Right 62.000 Oldctg 7896
Gel_number    BAC_WGP
Bands  657171 10
Approximate_match_to_cosmid "Psa.0280.H07"
Creation_date 114 2 18 9 23 
Modified_date 114 4 11 10 47 
  
BAC : "Psa.0002.L24"
Map "ctg10859" Ends Left 136.000
Map "ctg10859" Ends Right 151.000 Oldctg 5696
Gel_number    BAC_WGP
Bands  657237 16
Creation_date 114 2 18 9 23 
Modified_date 114 2 25 16 40 
  
BAC : "Psa.0002.M02"
Map "ctg3116" Ends Left 206.000
Map "ctg3116" Ends Right 228.000 Oldctg 7285
Gel_number    BAC_WGP
Bands  657276 23
Approximate_match_to_cosmid "Psa.0705.N16"
Creation_date 114 2 18 9 23 
Modified_date 114 4 11 10 52 
  
BAC : "Psa.0002.M03"
Gel_number    BAC_WGP
Bands  758 22
Creation_date 114 2 18 9 23 
Modified_date 114 2 18 9 23 
  
BAC : "Psa.0002.M04"
Map "ctg7973" Ends Left 170.000
Map "ctg7973" Ends Right 186.000 Oldctg 7973
Gel_number    BAC_WGP
Bands  657353 17
Exact_match_to_cosmid "Psa.0150.B19"
Creation_date 114 2 18 9 23 
Modified_date 114 4 11 10 57 
  
BAC : "Psa.0002.M09"
Map "ctg1876" Ends Left 2.000
Map "ctg1876" Ends Right 47.000 Oldctg 9549
Gel_number    BAC_WGP
Bands  657461 46
Creation_date 114 2 18 9 23 
Modified_date 114 4 11 10 49 
  
BAC : "Psa.0002.M21"
Map "ctg9988" Ends Left 89.000
Map "ctg9988" Ends Right 121.000 Oldctg 168
Gel_number    BAC_WGP
Bands  657782 33
Approximate_match_to_cosmid "Psa.0157.C02"
Creation_date 114 2 18 9 23 
Modified_date 114 4 11 10 59 
  
BAC : "Psa.0002.M23"
Map "ctg385" Ends Left 6.000
Map "ctg385" Ends Right 17.000 Oldctg 9388
Gel_number    BAC_WGP
Bands  657994 12
Approximate_match_to_cosmid "Psa.0477.I08"
Creation_date 114 2 18 9 23 
Modified_date 114 4 11 10 42 
  
BAC : "Psa.0002.M24"
Map "ctg502" Ends Left 37.000
Map "ctg502" Ends Right 55.000 Oldctg 502
Gel_number    BAC_WGP
Bands  658126 19
Creation_date 114 2 18 9 23 
Modified_date 114 4 11 10 43 
  
BAC : "Psa.0002.N01"
Map "ctg237" Ends Left 294.000
Map "ctg237" Ends Right 303.000 Oldctg 237
Gel_number    BAC_WGP
Bands  658221 10
Exact_match_to_cosmid "Psa.0417.M15"
Creation_date 114 2 18 9 23 
Modified_date 114 4 11 10 41 
  
BAC : "Psa.0002.N02"
Map "ctg11299" Ends Left 290.000
Map "ctg11299" Ends Right 303.000 Oldctg 784
Gel_number    BAC_WGP
Bands  658367 14
Exact_match_to_cosmid "Psa.0431.G04"
Creation_date 114 2 18 9 23 
Modified_date 114 4 11 11 4 
  
BAC : "Psa.0002.N03"
Map "ctg7485" Ends Left 244.000
Map "ctg7485" Ends Right 267.000 Oldctg 7485
Gel_number    BAC_WGP
Bands  658533 24
Creation_date 114 2 18 9 23 
Modified_date 114 4 11 10 57 
  
BAC : "Psa.0002.N04"
Map "ctg11053" Ends Left 28.000
Map "ctg11053" Ends Right 50.000 Oldctg 2403
Gel_number    BAC_WGP
Bands  658656 23
Approximate_match_to_cosmid "Psa.0119.K01"
Creation_date 114 2 18 9 23 
Modified_date 114 4 11 11 3 
  
BAC : "Psa.0002.N08"
Map "ctg10740" Ends Left 4.000
Map "ctg10740" Ends Right 12.000 Oldctg 4065
Gel_number    BAC_WGP
Bands  6127380 9
Creation_date 114 2 18 9 23 
Modified_date 114 2 26 21 3 
  
BAC : "Psa.0002.N10"
Map "ctg10432" Ends Left 139.000
Map "ctg10432" Ends Right 155.000 Oldctg 1654
Gel_number    BAC_WGP
Bands  658810 17
Creation_date 114 2 18 9 23 
Modified_date 114 4 11 11 1 
  
BAC : "Psa.0002.N11"
Map "ctg4043" Ends Left 107.000
Map "ctg4043" Ends Right 116.000 Oldctg 4043
Gel_number    BAC_WGP
Bands  658991 10
Approximate_match_to_cosmid "Psa.0163.E04"
Creation_date 114 2 18 9 23 
Modified_date 114 4 11 10 54 
  
BAC : "Psa.0002.N13"
Map "ctg10681" Ends Left 1.000
Map "ctg10681" Ends Right 35.000 Oldctg 3377
Gel_number    BAC_WGP
Bands  659088 35
Creation_date 114 2 18 9 23 
Modified_date 114 2 25 14 18 
  
BAC : "Psa.0002.N20"
Map "ctg10540" Ends Left 47.000
Map "ctg10540" Ends Right 74.000 Oldctg 2328
Gel_number    BAC_WGP
Bands  780 28
Creation_date 114 2 18 9 23 
Modified_date 114 2 25 11 7 
  
BAC : "Psa.0002.N22"
Map "ctg10128" Ends Left 58.000
Map "ctg10128" Ends Right 110.000 Oldctg 502
Gel_number    BAC_WGP
Bands  1677845 53
Creation_date 114 2 18 9 23 
Modified_date 114 2 24 9 59 
  
BAC : "Psa.0002.O03"
Map "ctg10028" Ends Left 12.000
Map "ctg10028" Ends Right 28.000 Oldctg 249
Gel_number    BAC_WGP
Bands  659243 17
Creation_date 114 2 18 9 23 
Modified_date 114 2 26 20 14 
  
BAC : "Psa.0002.O07"
Map "ctg1690" Ends Left 59.000
Map "ctg1690" Ends Right 81.000 Oldctg 1690
Gel_number    BAC_WGP
Bands  659366 23
Creation_date 114 2 18 9 23 
Modified_date 114 2 26 20 14 
  
BAC : "Psa.0002.O10"
Map "ctg455" Ends Left 104.000
Map "ctg455" Ends Right 149.000 Oldctg 455
Gel_number    BAC_WGP
Bands  808 46
Creation_date 114 2 18 9 23 
Modified_date 114 2 24 12 33 
  
BAC : "Psa.0002.O11"
Map "ctg920" Ends Left 323.000
Map "ctg920" Ends Right 346.000 Oldctg 920
Gel_number    BAC_WGP
Bands  659414 24
Creation_date 114 2 18 9 23 
Modified_date 114 4 11 10 46 
  
BAC : "Psa.0002.O12"
Map "ctg10688" Ends Left 130.000
Map "ctg10688" Ends Right 150.000 Oldctg 3438
Gel_number    BAC_WGP
Bands  659478 21
Creation_date 114 2 18 9 23 
Modified_date 114 2 25 9 14 
  
BAC : "Psa.0002.O13"
Map "ctg5159" Ends Left 81.000
Map "ctg5159" Ends Right 104.000 Oldctg 6560
Gel_number    BAC_WGP
Bands  659543 24
Approximate_match_to_cosmid "Psa.0320.N20"
Creation_date 114 2 18 9 23 
Modified_date 114 4 11 10 55 
  
BAC : "Psa.0002.O14"
Map "ctg2236" Ends Left 366.000
Map "ctg2236" Ends Right 380.000 Oldctg 4982
Gel_number    BAC_WGP
Bands  659672 15
Creation_date 114 2 18 9 23 
Modified_date 114 2 26 11 17 
  
BAC : "Psa.0002.O15"
Map "ctg794" Ends Left 109.000
Map "ctg794" Ends Right 137.000 Oldctg 4521
Gel_number    BAC_WGP
Bands  854 29
Creation_date 114 2 18 9 23 
Modified_date 114 2 26 10 51 
  
BAC : "Psa.0002.O16"
Map "ctg5388" Ends Left 255.000
Map "ctg5388" Ends Right 280.000 Oldctg 8246
Gel_number    BAC_WGP
Bands  659739 26
Creation_date 114 2 18 9 23 
Modified_date 114 2 26 20 14 
  
BAC : "Psa.0002.O23"
Map "ctg11912" Ends Left 5.000
Map "ctg11912" Ends Right 21.000 Oldctg 11912
Gel_number    BAC_WGP
Bands  659872 17
Creation_date 114 2 18 9 23 
Modified_date 114 2 18 9 23 
  
BAC : "Psa.0002.P01"
Map "ctg1313" Ends Left 32.000
Map "ctg1313" Ends Right 68.000 Oldctg 1313
Gel_number    BAC_WGP
Bands  659946 37
Approximate_match_to_cosmid "Psa.0498.H05"
Creation_date 114 2 18 9 23 
Modified_date 114 4 11 10 47 
  
BAC : "Psa.0002.P02"
Map "ctg52" Ends Left 0.000
Map "ctg52" Ends Right 53.000 Oldctg 52
Gel_number    BAC_WGP
Bands  6272553 54
Creation_date 114 2 18 9 23 
Modified_date 114 4 11 10 40 
  
BAC : "Psa.0002.P04"
Map "ctg2961" Ends Left 96.000
Map "ctg2961" Ends Right 106.000 Oldctg 2961
Gel_number    BAC_WGP
Bands  660156 11
Approximate_match_to_cosmid "Psa.0461.P08"
Creation_date 114 2 18 9 23 
Modified_date 114 4 11 10 52 
  
BAC : "Psa.0002.P09"
Map "ctg11365" Ends Left 111.000
Map "ctg11365" Ends Right 129.000 Oldctg 1646
Gel_number    BAC_WGP
Bands  660224 19
Creation_date 114 2 18 9 23 
Modified_date 114 2 24 15 58 
  
BAC : "Psa.0002.P11"
Gel_number    BAC_WGP
Bands  883 6
Creation_date 114 2 18 9 23 
Modified_date 114 2 18 9 23 
  
BAC : "Psa.0002.P15"
Map "ctg11678" Ends Left 214.000
Map "ctg11678" Ends Right 222.000 Oldctg 2311
Gel_number    BAC_WGP
Bands  3658584 9
Exact_match_to_cosmid "Psa.0507.L17"
Creation_date 114 2 18 9 23 
Modified_date 114 4 11 11 5 
  
BAC : "Psa.0002.P21"
Map "ctg11582" Ends Left 50.000
Map "ctg11582" Ends Right 83.000 Oldctg 213
Gel_number    BAC_WGP
Bands  660279 34
Creation_date 114 2 18 9 23 
Modified_date 114 4 11 11 5 
  
BAC : "Psa.0002.P22"
Map "ctg24" Ends Left 934.000
Map "ctg24" Ends Right 981.000 Oldctg 24
Gel_number    BAC_WGP
Bands  660540 48
Approximate_match_to_cosmid "Psa.0046.D06"
Creation_date 114 2 18 9 23 
Modified_date 114 4 11 10 40 
  
BAC : "Psa.0002.P23"
Map "ctg485" Ends Left 495.000
Map "ctg485" Ends Right 503.000 Oldctg 485
Gel_number    BAC_WGP
Bands  5083326 9
Creation_date 114 2 18 9 23 
Modified_date 114 2 26 20 50 
  
BAC : "Psa.0002.P24"
Map "ctg11144" Ends Left 2.000
Map "ctg11144" Ends Right 23.000 Oldctg 10662
Gel_number    BAC_WGP
Bands  660859 22
Creation_date 114 2 18 9 23 
Modified_date 114 2 24 10 44 
  
BAC : "Psa.0003.A01"
Map "ctg1913" Ends Left 129.000
Map "ctg1913" Ends Right 152.000 Oldctg 1913
Gel_number    BAC_WGP
Bands  660989 24
Creation_date 114 2 18 9 23 
Modified_date 114 4 11 10 49 
  
BAC : "Psa.0003.A02"
Map "ctg10475" Ends Left 119.000
Map "ctg10475" Ends Right 142.000 Oldctg 1879
Gel_number    BAC_WGP
Bands  661080 24
Approximate_match_to_cosmid "Psa.0719.P15"
Creation_date 114 2 18 9 23 
Modified_date 114 4 11 11 2 
  
BAC : "Psa.0003.A03"
Map "ctg11913" Ends Left 8.000
Map "ctg11913" Ends Right 29.000 Oldctg 11913
Gel_number    BAC_WGP
Bands  661227 22
Approximate_match_to_cosmid "Psa.0440.A23"
Creation_date 114 2 18 9 23 
Modified_date 114 4 11 11 6 
  
BAC : "Psa.0003.A04"
Map "ctg11914" Ends Left 10.000
Map "ctg11914" Ends Right 32.000 Oldctg 11914
Gel_number    BAC_WGP
Bands  661556 23
Exact_match_to_cosmid "Psa.0106.K07"
Creation_date 114 2 18 9 23 
Modified_date 114 4 11 11 6 
  
BAC : "Psa.0003.A07"
Map "ctg1734" Ends Left 70.000
Map "ctg1734" Ends Right 118.000 Oldctg 1734
Gel_number    BAC_WGP
Bands  661739 49
Creation_date 114 2 18 9 23 
Modified_date 114 4 11 10 49 
  
BAC : "Psa.0003.A08"
Map "ctg670" Ends Left 416.000
Map "ctg670" Ends Right 443.000 Oldctg 670
Gel_number    BAC_WGP
Bands  661968 28
Exact_match_to_cosmid "Psa.0449.C23"
Creation_date 114 2 18 9 23 
Modified_date 114 4 11 10 44 
  
BAC : "Psa.0003.A09"
Map "ctg1692" Ends Left 140.000
Map "ctg1692" Ends Right 159.000 Oldctg 1692
Gel_number    BAC_WGP
Bands  662082 20
Approximate_match_to_cosmid "Psa.0392.N15"
Creation_date 114 2 18 9 23 
Modified_date 114 4 11 10 49 
  
BAC : "Psa.0003.A10"
Map "ctg167" Ends Left 131.000
Map "ctg167" Ends Right 159.000 Oldctg 167
Gel_number    BAC_WGP
Bands  662319 29
Creation_date 114 2 18 9 23 
Modified_date 114 2 25 11 44 
  
BAC : "Psa.0003.A11"
Map "ctg609" Ends Left 181.000
Map "ctg609" Ends Right 230.000 Oldctg 7518
Gel_number    BAC_WGP
Bands  662377 50
Creation_date 114 2 18 9 23 
Modified_date 114 4 11 10 44 
  
BAC : "Psa.0003.A12"
Map "ctg2720" Ends Left 310.000
Map "ctg2720" Ends Right 338.000 Oldctg 2720
Gel_number    BAC_WGP
Bands  662655 29
Exact_match_to_cosmid "Psa.0512.E07"
Creation_date 114 2 18 9 23 
Modified_date 114 4 11 10 52 
  
BAC : "Psa.0003.A13"
Map "ctg4128" Ends Left 59.000
Map "ctg4128" Ends Right 78.000 Oldctg 7985
Gel_number    BAC_WGP
Bands  662927 20
Approximate_match_to_cosmid "Psa.0260.J14"
Creation_date 114 2 18 9 23 
Modified_date 114 4 11 10 54 
  
BAC : "Psa.0003.A14"
Map "ctg686" Ends Left 13.000
Map "ctg686" Ends Right 30.000 Oldctg 5493
Gel_number    BAC_WGP
Bands  663042 18
Approximate_match_to_cosmid "Psa.0352.F17"
Creation_date 114 2 18 9 23 
Modified_date 114 4 11 10 44 
  
BAC : "Psa.0003.A15"
Map "ctg9110" Ends Left 67.000
Map "ctg9110" Ends Right 77.000 Oldctg 9110
Gel_number    BAC_WGP
Bands  663109 11
Approximate_match_to_cosmid "Psa.0054.F07"
Creation_date 114 2 18 9 23 
Modified_date 114 4 11 10 58 
  
BAC : "Psa.0003.A19"
Map "ctg533" Ends Left 36.000
Map "ctg533" Ends Right 73.000 Oldctg 533
Gel_number    BAC_WGP
Bands  663303 38
Creation_date 114 2 18 9 23 
Modified_date 114 4 11 10 43 
  
BAC : "Psa.0003.A20"
Map "ctg11513" Ends Left 79.000
Map "ctg11513" Ends Right 112.000 Oldctg 1210
Gel_number    BAC_WGP
Bands  663477 34
Approximate_match_to_cosmid "Psa.0101.P14"
Creation_date 114 2 18 9 23 
Modified_date 114 4 11 11 5 
  
BAC : "Psa.0003.A21"
Map "ctg11915" Ends Left 10.000
Map "ctg11915" Ends Right 35.000 Oldctg 11915
Gel_number    BAC_WGP
Bands  663742 26
Exact_match_to_cosmid "Psa.0286.C19"
Creation_date 114 2 18 9 23 
Modified_date 114 4 11 11 6 
  
BAC : "Psa.0003.A23"
Map "ctg11916" Ends Left 2.000
Map "ctg11916" Ends Right 33.000 Oldctg 11916
Gel_number    BAC_WGP
Bands  663877 32
Creation_date 114 2 18 9 23 
Modified_date 114 4 11 11 6 
  
BAC : "Psa.0003.B01"
Map "ctg11363" Ends Left 87.000
Map "ctg11363" Ends Right 110.000 Oldctg 1644
Gel_number    BAC_WGP
Bands  664013 24
Creation_date 114 2 18 9 23 
Modified_date 114 2 26 20 14 
  
BAC : "Psa.0003.B02"
Map "ctg10169" Ends Left 0.000
Map "ctg10169" Ends Right 5.000 Oldctg 675
Gel_number    BAC_WGP
Bands  889 6
Creation_date 114 2 18 9 23 
Modified_date 114 2 26 19 51 
  
BAC : "Psa.0003.B03"
Map "ctg11917" Ends Left 10.000
Map "ctg11917" Ends Right 23.000 Oldctg 11917
Gel_number    BAC_WGP
Bands  664105 14
Creation_date 114 2 18 9 23 
Modified_date 114 2 18 9 23 
  
BAC : "Psa.0003.B07"
Map "ctg9126" Ends Left 52.000
Map "ctg9126" Ends Right 72.000 Oldctg 9126
Gel_number    BAC_WGP
Bands  664165 21
Creation_date 114 2 18 9 23 
Modified_date 114 2 26 20 14 
  
BAC : "Psa.0003.B08"
Map "ctg266" Ends Left 159.000
Map "ctg266" Ends Right 174.000 Oldctg 9069
Gel_number    BAC_WGP
Bands  664250 16
Exact_match_to_cosmid "Psa.0478.O08"
Creation_date 114 2 18 9 23 
Modified_date 114 4 11 10 41 
  
BAC : "Psa.0003.B09"
Gel_number    BAC_WGP
Bands  895 13
Creation_date 114 2 18 9 23 
Modified_date 114 2 18 9 23 
  
BAC : "Psa.0003.B10"
Map "ctg4511" Ends Left 265.000
Map "ctg4511" Ends Right 295.000 Oldctg 4511
Gel_number    BAC_WGP
Bands  664500 31
Creation_date 114 2 18 9 23 
Modified_date 114 2 24 20 33 
  
BAC : "Psa.0003.B11"
Map "ctg11918" Ends Left 9.000
Map "ctg11918" Ends Right 45.000 Oldctg 11918
Gel_number    BAC_WGP
Bands  664615 37
Creation_date 114 2 18 9 23 
Modified_date 114 4 11 11 6 
  
BAC : "Psa.0003.B13"
Map "ctg1995" Ends Left 106.000
Map "ctg1995" Ends Right 119.000 Oldctg 1995
Gel_number    BAC_WGP
Bands  664780 14
Approximate_match_to_cosmid "Psa.0379.C15"
Creation_date 114 2 18 9 23 
Modified_date 114 4 11 10 50 
  
BAC : "Psa.0003.B14"
Map "ctg10153" Ends Left 70.000
Map "ctg10153" Ends Right 99.000 Oldctg 588
Gel_number    BAC_WGP
Bands  664887 30
Creation_date 114 2 18 9 23 
Modified_date 114 2 24 10 1 
  
BAC : "Psa.0003.B16"
Map "ctg114" Ends Left 241.000
Map "ctg114" Ends Right 300.000 Oldctg 114
Gel_number    BAC_WGP
Bands  4750277 60
Creation_date 114 2 18 9 23 
Modified_date 114 2 24 9 58 
  
BAC : "Psa.0003.B19"
Map "ctg11731" Ends Left 0.000
Map "ctg11731" Ends Right 37.000 Oldctg 10473
Gel_number    BAC_WGP
Bands  665055 38
Creation_date 114 2 18 9 23 
Modified_date 114 4 11 11 5 
  
BAC : "Psa.0003.B21"
Map "ctg6311" Ends Left 0.000
Map "ctg6311" Ends Right 29.000 Oldctg 6311
Gel_number    BAC_WGP
Bands  665195 30
Creation_date 114 2 18 9 23 
Modified_date 114 4 11 10 56 
  
BAC : "Psa.0003.B22"
Map "ctg4684" Ends Left 122.000
Map "ctg4684" Ends Right 160.000 Oldctg 4684
Gel_number    BAC_WGP
Bands  665359 39
Approximate_match_to_cosmid "Psa.0323.D16"
Creation_date 114 2 18 9 23 
Modified_date 114 4 11 10 55 
  
BAC : "Psa.0003.B23"
Map "ctg3390" Ends Left 47.000
Map "ctg3390" Ends Right 64.000 Oldctg 3390
Gel_number    BAC_WGP
Bands  665668 18
Approximate_match_to_cosmid "Psa.0120.E06"
Creation_date 114 2 18 9 23 
Modified_date 114 4 11 10 53 
  
BAC : "Psa.0003.B24"
Map "ctg805" Ends Left 135.000
Map "ctg805" Ends Right 179.000 Oldctg 805
Gel_number    BAC_WGP
Bands  665874 45
Creation_date 114 2 18 9 23 
Modified_date 114 4 11 10 45 
  
BAC : "Psa.0003.C01"
Map "ctg1204" Ends Left 25.000
Map "ctg1204" Ends Right 38.000 Oldctg 6605
Gel_number    BAC_WGP
Bands  666043 14
Exact_match_to_cosmid "Psa.0643.H16"
Creation_date 114 2 18 9 23 
Modified_date 114 4 11 10 47 
  
BAC : "Psa.0003.C02"
Map "ctg11919" Ends Left 2.000
Map "ctg11919" Ends Right 21.000 Oldctg 11919
Gel_number    BAC_WGP
Bands  666108 20
Creation_date 114 2 18 9 23 
Modified_date 114 2 18 9 23 
  
BAC : "Psa.0003.C07"
Map "ctg10708" Ends Left 114.000
Map "ctg10708" Ends Right 145.000 Oldctg 3630
Gel_number    BAC_WGP
Bands  666214 32
Creation_date 114 2 18 9 23 
Modified_date 114 2 25 16 40 
  
BAC : "Psa.0003.C08"
Map "ctg11019" Ends Left 6.000
Map "ctg11019" Ends Right 28.000 Oldctg 1105
Gel_number    BAC_WGP
Bands  666287 23
Creation_date 114 2 18 9 23 
Modified_date 114 4 11 11 3 
  
BAC : "Psa.0003.C10"
Map "ctg10329" Ends Left 222.000
Map "ctg10329" Ends Right 257.000 Oldctg 1181
Gel_number    BAC_WGP
Bands  666346 36
Creation_date 114 2 18 9 23 
Modified_date 114 2 25 14 18 
  
BAC : "Psa.0003.C11"
Map "ctg1423" Ends Left 791.000
Map "ctg1423" Ends Right 839.000 Oldctg 4124
Gel_number    BAC_WGP
Bands  666417 49
Approximate_match_to_cosmid "Psa.0436.E16"
Creation_date 114 2 18 9 23 
Modified_date 114 4 11 10 48 
  
BAC : "Psa.0003.C12"
Map "ctg3394" Ends Left 39.000
Map "ctg3394" Ends Right 64.000 Oldctg 3394
Gel_number    BAC_WGP
Bands  666746 26
Creation_date 114 2 18 9 23 
Modified_date 114 2 25 11 44 
  
BAC : "Psa.0003.C13"
Map "ctg10779" Ends Left 77.000
Map "ctg10779" Ends Right 115.000 Oldctg 4563
Gel_number    BAC_WGP
Bands  666795 39
Creation_date 114 2 18 9 23 
Modified_date 114 4 11 11 3 
  
BAC : "Psa.0003.C14"
Map "ctg4293" Ends Left 98.000
Map "ctg4293" Ends Right 128.000 Oldctg 4293
Gel_number    BAC_WGP
Bands  666926 31
Creation_date 114 2 18 9 23 
Modified_date 114 2 25 16 40 
  
BAC : "Psa.0003.C15"
Map "ctg3256" Ends Left 0.000
Map "ctg3256" Ends Right 27.000 Oldctg 3256
Gel_number    BAC_WGP
Bands  667089 28
Creation_date 114 2 18 9 23 
Modified_date 114 4 11 10 53 
  
BAC : "Psa.0003.C19"
Map "ctg464" Ends Left 145.000
Map "ctg464" Ends Right 178.000 Oldctg 464
Gel_number    BAC_WGP
Bands  667236 34
Approximate_match_to_cosmid "Psa.0616.J17"
Creation_date 114 2 18 9 23 
Modified_date 114 4 11 10 43 
  
BAC : "Psa.0003.C20"
Map "ctg10313" Ends Left 73.000
Map "ctg10313" Ends Right 105.000 Oldctg 1111
Gel_number    BAC_WGP
Bands  667434 33
Creation_date 114 2 18 9 23 
Modified_date 114 2 26 20 14 
  
BAC : "Psa.0003.C21"
Map "ctg2110" Ends Left 139.000
Map "ctg2110" Ends Right 168.000 Oldctg 2110
Gel_number    BAC_WGP
Bands  667589 30
Approximate_match_to_cosmid "Psa.0556.M22"
Creation_date 114 2 18 9 23 
Modified_date 114 4 11 10 50 
  
BAC : "Psa.0003.C22"
Map "ctg7510" Ends Left 56.000
Map "ctg7510" Ends Right 90.000 Oldctg 9665
Gel_number    BAC_WGP
Bands  667808 35
Approximate_match_to_cosmid "Psa.0523.N11"
Creation_date 114 2 18 9 23 
Modified_date 114 4 11 10 57 
  
BAC : "Psa.0003.C24"
Map "ctg191" Ends Left 87.000
Map "ctg191" Ends Right 93.000 Oldctg 191
Gel_number    BAC_WGP
Bands  2996174 7
Exact_match_to_cosmid "Psa.0459.L03"
Creation_date 114 2 18 9 23 
Modified_date 114 4 11 10 41 
  
BAC : "Psa.0003.D02"
Map "ctg164" Ends Left 11.000
Map "ctg164" Ends Right 21.000 Oldctg 164
Gel_number    BAC_WGP
Bands  667898 11
Approximate_match_to_cosmid "Psa.0355.E20"
Creation_date 114 2 18 9 23 
Modified_date 114 4 11 10 41 
  
BAC : "Psa.0003.D03"
Map "ctg7254" Ends Left 117.000
Map "ctg7254" Ends Right 124.000 Oldctg 7254
Gel_number    BAC_WGP
Bands  6241060 8
Creation_date 114 2 18 9 23 
Modified_date 114 2 24 22 1 
  
BAC : "Psa.0003.D04"
Map "ctg10675" Ends Left 114.000
Map "ctg10675" Ends Right 144.000 Oldctg 3295
Gel_number    BAC_WGP
Bands  667953 31
Creation_date 114 2 18 9 23 
Modified_date 114 2 24 12 12 
  
BAC : "Psa.0003.D07"
Map "ctg4309" Ends Left 79.000
Map "ctg4309" Ends Right 110.000 Oldctg 4309
Gel_number    BAC_WGP
Bands  668051 32
Creation_date 114 2 18 9 23 
Modified_date 114 4 11 10 54 
  
BAC : "Psa.0003.D08"
Map "ctg7791" Ends Left 396.000
Map "ctg7791" Ends Right 428.000 Oldctg 7791
Gel_number    BAC_WGP
Bands  668207 33
Creation_date 114 2 18 9 23 
Modified_date 114 4 11 10 57 
  
BAC : "Psa.0003.D09"
Map "ctg242" Ends Left 267.000
Map "ctg242" Ends Right 290.000 Oldctg 242
Gel_number    BAC_WGP
Bands  668346 24
Creation_date 114 2 18 9 23 
Modified_date 114 4 11 10 41 
  
BAC : "Psa.0003.D10"
Map "ctg2397" Ends Left 334.000
Map "ctg2397" Ends Right 359.000 Oldctg 2397
Gel_number    BAC_WGP
Bands  668485 26
Exact_match_to_cosmid "Psa.0335.H03"
Creation_date 114 2 18 9 23 
Modified_date 114 4 11 10 51 
  
BAC : "Psa.0003.D11"
Map "ctg10509" Ends Left 157.000
Map "ctg10509" Ends Right 165.000 Oldctg 2077
Gel_number    BAC_WGP
Bands  908 9
Exact_match_to_cosmid "Psa.0194.H07"
Creation_date 114 2 18 9 23 
Modified_date 114 4 11 11 2 
  
BAC : "Psa.0003.D13"
Map "ctg11920" Ends Left 3.000
Map "ctg11920" Ends Right 34.000 Oldctg 11920
Gel_number    BAC_WGP
Bands  668698 32
Creation_date 114 2 18 9 23 
Modified_date 114 4 11 11 6 
  
BAC : "Psa.0003.D14"
Map "ctg11657" Ends Left 17.000
Map "ctg11657" Ends Right 58.000 Oldctg 113
Gel_number    BAC_WGP
Bands  668862 42
Approximate_match_to_cosmid "Psa.0194.D13"
Creation_date 114 2 18 9 23 
Modified_date 114 4 11 11 5 
  
BAC : "Psa.0003.D16"
Map "ctg10720" Ends Left 7.000
Map "ctg10720" Ends Right 24.000 Oldctg 3752
Gel_number    BAC_WGP
Bands  669098 18
Approximate_match_to_cosmid "Psa.0205.K22"
Creation_date 114 2 18 9 23 
Modified_date 114 4 11 11 2 
  
BAC : "Psa.0003.D19"
Map "ctg924" Ends Left 18.000
Map "ctg924" Ends Right 31.000 Oldctg 924
Gel_number    BAC_WGP
Bands  669224 14
Creation_date 114 2 18 9 23 
Modified_date 114 4 11 10 46 
  
BAC : "Psa.0003.D20"
Map "ctg11921" Ends Left 10.000
Map "ctg11921" Ends Right 40.000 Oldctg 11921
Gel_number    BAC_WGP
Bands  669319 31
Creation_date 114 2 18 9 23 
Modified_date 114 2 18 9 23 
  
BAC : "Psa.0003.D21"
Map "ctg547" Ends Left 77.000
Map "ctg547" Ends Right 114.000 Oldctg 547
Gel_number    BAC_WGP
Bands  669418 38
Approximate_match_to_cosmid "Psa.0207.G06"
Creation_date 114 2 18 9 23 
Modified_date 114 4 11 10 43 
  
BAC : "Psa.0003.D22"
Map "ctg10109" Ends Left 205.000
Map "ctg10109" Ends Right 210.000 Oldctg 450
Gel_number    BAC_WGP
Bands  3383108 6
Exact_match_to_cosmid "Psa.0324.I23"
Creation_date 114 2 18 9 23 
Modified_date 114 4 11 11 0 
  
BAC : "Psa.0003.D23"
Map "ctg382" Ends Left 334.000
Map "ctg382" Ends Right 360.000 Oldctg 382
Gel_number    BAC_WGP
Bands  669637 27
Approximate_match_to_cosmid "Psa.0644.B10"
Creation_date 114 2 18 9 23 
Modified_date 114 4 11 10 42 
  
BAC : "Psa.0003.D24"
Map "ctg6032" Ends Left 1.000
Map "ctg6032" Ends Right 36.000 Oldctg 6032
Gel_number    BAC_WGP
Bands  669692 36
Creation_date 114 2 18 9 23 
Modified_date 114 4 11 10 56 
  
BAC : "Psa.0003.E01"
Map "ctg1891" Ends Left 59.000
Map "ctg1891" Ends Right 72.000 Oldctg 1891
Gel_number    BAC_WGP
Bands  669916 14
Exact_match_to_cosmid "Psa.0064.C23"
Creation_date 114 2 18 9 23 
Modified_date 114 4 11 10 49 
  
BAC : "Psa.0003.E02"
Map "ctg10186" Ends Left 210.000
Map "ctg10186" Ends Right 245.000 Oldctg 713
Gel_number    BAC_WGP
Bands  669975 36
Creation_date 114 2 18 9 23 
Modified_date 114 2 25 16 40 
  
BAC : "Psa.0003.E04"
Map "ctg4468" Ends Left 107.000
Map "ctg4468" Ends Right 159.000 Oldctg 4468
Gel_number    BAC_WGP
Bands  4192229 53
Creation_date 114 2 18 9 23 
Modified_date 114 4 11 10 54 
  
BAC : "Psa.0003.E07"
Map "ctg8627" Ends Left 5.000
Map "ctg8627" Ends Right 20.000 Oldctg 8627
Gel_number    BAC_WGP
Bands  670038 16
Creation_date 114 2 18 9 23 
Modified_date 114 4 11 10 58 
  
BAC : "Psa.0003.E08"
Map "ctg9367" Ends Left 218.000
Map "ctg9367" Ends Right 222.000 Oldctg 9368
Gel_number    BAC_WGP
Bands  4317633 5
Exact_match_to_cosmid "Psa.0192.E17"
Creation_date 114 2 18 9 23 
Modified_date 114 4 11 10 59 
  
BAC : "Psa.0003.E13"
Map "ctg8380" Ends Left 64.000
Map "ctg8380" Ends Right 87.000 Oldctg 8380
Gel_number    BAC_WGP
Bands  670271 24
Approximate_match_to_cosmid "Psa.0277.J07"
Creation_date 114 2 18 9 23 
Modified_date 114 4 11 10 58 
  
BAC : "Psa.0003.E14"
Map "ctg10539" Ends Left 11.000
Map "ctg10539" Ends Right 33.000 Oldctg 2328
Gel_number    BAC_WGP
Bands  670389 23
Exact_match_to_cosmid "Psa.0183.J07"
Creation_date 114 2 18 9 23 
Modified_date 114 4 11 11 2 
  
BAC : "Psa.0003.E15"
Map "ctg2130" Ends Left 67.000
Map "ctg2130" Ends Right 93.000 Oldctg 2130
Gel_number    BAC_WGP
Bands  670587 27
Approximate_match_to_cosmid "Psa.0297.L18"
Creation_date 114 2 18 9 23 
Modified_date 114 4 11 10 50 
  
BAC : "Psa.0003.E16"
Map "ctg10078" Ends Left 162.000
Map "ctg10078" Ends Right 178.000 Oldctg 395
Gel_number    BAC_WGP
Bands  670721 17
Exact_match_to_cosmid "Psa.0149.I02"
Creation_date 114 2 18 9 23 
Modified_date 114 4 11 11 0 
  
BAC : "Psa.0003.E20"
Map "ctg8600" Ends Left 6.000
Map "ctg8600" Ends Right 29.000 Oldctg 8600
Gel_number    BAC_WGP
Bands  670931 24
Approximate_match_to_cosmid "Psa.0182.O13"
Creation_date 114 2 18 9 23 
Modified_date 114 4 11 10 58 
  
BAC : "Psa.0003.E21"
Map "ctg5446" Ends Left 180.000
Map "ctg5446" Ends Right 186.000 Oldctg 5446
Gel_number    BAC_WGP
Bands  861999 7
Creation_date 114 2 18 9 23 
Modified_date 114 2 26 20 15 
  
BAC : "Psa.0003.E23"
Map "ctg652" Ends Left 64.000
Map "ctg652" Ends Right 94.000 Oldctg 652
Gel_number    BAC_WGP
Bands  671071 31
Creation_date 114 2 18 9 23 
Modified_date 114 4 11 10 44 
  
BAC : "Psa.0003.E24"
Map "ctg31" Ends Left 670.000
Map "ctg31" Ends Right 695.000 Oldctg 31
Gel_number    BAC_WGP
Bands  671187 26
Creation_date 114 2 18 9 23 
Modified_date 114 2 24 10 1 
  
BAC : "Psa.0003.F02"
Map "ctg1474" Ends Left 73.000
Map "ctg1474" Ends Right 77.000 Oldctg 1474
Gel_number    BAC_WGP
Bands  917 5
Creation_date 114 2 18 9 23 
Modified_date 114 2 26 19 51 
  
BAC : "Psa.0003.F07"
Map "ctg1577" Ends Left 265.000
Map "ctg1577" Ends Right 276.000 Oldctg 6227
Gel_number    BAC_WGP
Bands  671285 12
Creation_date 114 2 18 9 23 
Modified_date 114 4 11 10 48 
  
BAC : "Psa.0003.F08"
Map "ctg10735" Ends Left 349.000
Map "ctg10735" Ends Right 376.000 Oldctg 4000
Gel_number    BAC_WGP
Bands  671468 28
Creation_date 114 2 18 9 23 
Modified_date 114 2 25 16 40 
  
BAC : "Psa.0003.F09"
Map "ctg266" Ends Left 50.000
Map "ctg266" Ends Right 67.000 Oldctg 8333
Gel_number    BAC_WGP
Bands  671650 18
Creation_date 114 2 18 9 23 
Modified_date 114 4 11 10 41 
  
BAC : "Psa.0003.F10"
Map "ctg10096" Ends Left 603.000
Map "ctg10096" Ends Right 642.000 Oldctg 424
Gel_number    BAC_WGP
Bands  671783 40
Creation_date 114 2 18 9 23 
Modified_date 114 4 11 11 0 
  
BAC : "Psa.0003.F12"
Map "ctg11922" Ends Left 6.000
Map "ctg11922" Ends Right 15.000 Oldctg 11922
Gel_number    BAC_WGP
Bands  672141 10
Exact_match_to_cosmid "Psa.0060.O15"
Creation_date 114 2 18 9 23 
Modified_date 114 4 11 11 6 
  
BAC : "Psa.0003.F14"
Map "ctg10131" Ends Left 129.000
Map "ctg10131" Ends Right 164.000 Oldctg 507
Gel_number    BAC_WGP
Bands  672295 36
Approximate_match_to_cosmid "Psa.0640.N22"
Creation_date 114 2 18 9 23 
Modified_date 114 4 11 11 0 
  
BAC : "Psa.0003.F15"
Map "ctg10603" Ends Left 0.000
Map "ctg10603" Ends Right 6.000 Oldctg 2709
Gel_number    BAC_WGP
Bands  922 7
Creation_date 114 2 18 9 23 
Modified_date 114 2 27 9 24 
  
BAC : "Psa.0003.F16"
Map "ctg1058" Ends Left 21.000
Map "ctg1058" Ends Right 32.000 Oldctg 8874
Gel_number    BAC_WGP
Bands  672375 12
Creation_date 114 2 18 9 23 
Modified_date 114 4 11 10 46 
  
BAC : "Psa.0003.F19"
Map "ctg515" Ends Left 302.000
Map "ctg515" Ends Right 320.000 Oldctg 515
Gel_number    BAC_WGP
Bands  672505 19
Exact_match_to_cosmid "Psa.0049.I09"
Creation_date 114 2 18 9 23 
Modified_date 114 4 11 10 43 
  
BAC : "Psa.0003.F20"
Map "ctg10712" Ends Left 302.000
Map "ctg10712" Ends Right 308.000 Oldctg 3668
Gel_number    BAC_WGP
Bands  929 7
Creation_date 114 2 18 9 23 
Modified_date 114 4 11 11 2 
  
BAC : "Psa.0003.F22"
Map "ctg11037" Ends Left 16.000
Map "ctg11037" Ends Right 32.000 Oldctg 1599
Gel_number    BAC_WGP
Bands  672597 17
Creation_date 114 2 18 9 23 
Modified_date 114 2 24 10 0 
  
BAC : "Psa.0003.F23"
Map "ctg3164" Ends Left 8.000
Map "ctg3164" Ends Right 57.000 Oldctg 3164
Gel_number    BAC_WGP
Bands  672657 50
Creation_date 114 2 18 9 23 
Modified_date 114 4 11 10 53 
  
BAC : "Psa.0003.G01"
Map "ctg11923" Ends Left 21.000
Map "ctg11923" Ends Right 36.000 Oldctg 11923
Gel_number    BAC_WGP
Bands  673074 16
Exact_match_to_cosmid "Psa.0438.F03"
Creation_date 114 2 18 9 23 
Modified_date 114 4 11 11 6 
  
BAC : "Psa.0003.G03"
Map "ctg861" Ends Left 125.000
Map "ctg861" Ends Right 150.000 Oldctg 861
Gel_number    BAC_WGP
Bands  673271 26
Approximate_match_to_cosmid "Psa.0275.L17"
Creation_date 114 2 18 9 23 
Modified_date 114 4 11 10 46 
  
BAC : "Psa.0003.G19"
Map "ctg2080" Ends Left 41.000
Map "ctg2080" Ends Right 90.000 Oldctg 2080
Gel_number    BAC_WGP
Bands  673365 50
Creation_date 114 2 18 9 23 
Modified_date 114 2 26 11 17 
  
BAC : "Psa.0003.G22"
Map "ctg11924" Ends Left 0.000
Map "ctg11924" Ends Right 13.000 Oldctg 11924
Gel_number    BAC_WGP
Bands  673525 14
Approximate_match_to_cosmid "Psa.0557.O03"
Creation_date 114 2 18 9 23 
Modified_date 114 4 11 11 6 
  
BAC : "Psa.0003.G23"
Map "ctg1732" Ends Left 370.000
Map "ctg1732" Ends Right 389.000 Oldctg 2576
Gel_number    BAC_WGP
Bands  673644 20
Approximate_match_to_cosmid "Psa.0156.E09"
Creation_date 114 2 18 9 23 
Modified_date 114 4 11 10 49 
  
BAC : "Psa.0003.H02"
Map "ctg875" Ends Left 351.000
Map "ctg875" Ends Right 378.000 Oldctg 875
Gel_number    BAC_WGP
Bands  673691 28
Creation_date 114 2 18 9 23 
Modified_date 114 2 24 15 58 
  
BAC : "Psa.0003.H12"
Map "ctg670" Ends Left 1138.000
Map "ctg670" Ends Right 1150.000 Oldctg 8562
Gel_number    BAC_WGP
Bands  673759 13
Creation_date 114 2 18 9 23 
Modified_date 114 4 11 10 44 
  
BAC : "Psa.0003.H13"
Map "ctg9072" Ends Left 98.000
Map "ctg9072" Ends Right 102.000 Oldctg 9072
Gel_number    BAC_WGP
Bands  2648202 5
Exact_match_to_cosmid "Psa.0266.A20"
Creation_date 114 2 18 9 23 
Modified_date 114 4 11 10 58 
  
BAC : "Psa.0003.H15"
Map "ctg11925" Ends Left 10.000
Map "ctg11925" Ends Right 28.000 Oldctg 11925
Gel_number    BAC_WGP
Bands  673864 19
Creation_date 114 2 18 9 23 
Modified_date 114 2 18 9 23 
  
BAC : "Psa.0003.H19"
Map "ctg9927" Ends Left 75.000
Map "ctg9927" Ends Right 97.000 Oldctg 54
Gel_number    BAC_WGP
Bands  674002 23
Approximate_match_to_cosmid "Psa.0285.H10"
Creation_date 114 2 18 9 23 
Modified_date 114 4 11 10 59 
  
BAC : "Psa.0003.H23"
Map "ctg3138" Ends Left 190.000
Map "ctg3138" Ends Right 200.000 Oldctg 3138
Gel_number    BAC_WGP
Bands  674108 11
Exact_match_to_cosmid "Psa.0402.B15"
Creation_date 114 2 18 9 23 
Modified_date 114 4 11 10 52 
  
BAC : "Psa.0003.H24"
Map "ctg2038" Ends Left 2.000
Map "ctg2038" Ends Right 44.000 Oldctg 2038
Gel_number    BAC_WGP
Bands  674227 43
Creation_date 114 2 18 9 23 
Modified_date 114 4 11 10 50 
  
BAC : "Psa.0003.I01"
Map "ctg340" Ends Left 34.000
Map "ctg340" Ends Right 72.000 Oldctg 340
Gel_number    BAC_WGP
Bands  674391 39
Creation_date 114 2 18 9 23 
Modified_date 114 2 24 15 58 
  
BAC : "Psa.0003.I09"
Map "ctg11382" Ends Left 345.000
Map "ctg11382" Ends Right 379.000 Oldctg 1925
Gel_number    BAC_WGP
Bands  674457 35
Creation_date 114 2 18 9 23 
Modified_date 114 2 25 14 18 
  
BAC : "Psa.0003.I15"
Map "ctg491" Ends Left 450.000
Map "ctg491" Ends Right 497.000 Oldctg 8075
Gel_number    BAC_WGP
Bands  674592 48
Creation_date 114 2 18 9 23 
Modified_date 114 4 11 10 43 
  
BAC : "Psa.0003.I19"
Map "ctg10858" Ends Left 273.000
Map "ctg10858" Ends Right 289.000 Oldctg 5608
Gel_number    BAC_WGP
Bands  936 17
Creation_date 114 2 18 9 23 
Modified_date 114 2 25 16 6 
  
BAC : "Psa.0003.I21"
Map "ctg7921" Ends Left 6.000
Map "ctg7921" Ends Right 29.000 Oldctg 7921
Gel_number    BAC_WGP
Bands  674749 24
Creation_date 114 2 18 9 23 
Modified_date 114 2 26 20 14 
  
BAC : "Psa.0003.I22"
Map "ctg1772" Ends Left 32.000
Map "ctg1772" Ends Right 60.000 Oldctg 1772
Gel_number    BAC_WGP
Bands  674831 29
Approximate_match_to_cosmid "Psa.0171.D01"
Creation_date 114 2 18 9 23 
Modified_date 114 4 11 10 49 
  
BAC : "Psa.0003.I23"
Map "ctg659" Ends Left 483.000
Map "ctg659" Ends Right 500.000 Oldctg 659
Gel_number    BAC_WGP
Bands  674996 18
Exact_match_to_cosmid "Psa.0182.H19"
Creation_date 114 2 18 9 23 
Modified_date 114 4 11 10 44 
  
BAC : "Psa.0003.I24"
Map "ctg9305" Ends Left 43.000
Map "ctg9305" Ends Right 67.000 Oldctg 9305
Gel_number    BAC_WGP
Bands  675190 25
Creation_date 114 2 18 9 23 
Modified_date 114 2 26 20 14 
  
BAC : "Psa.0003.K01"
Map "ctg1304" Ends Left 233.000
Map "ctg1304" Ends Right 243.000 Oldctg 8240
Gel_number    BAC_WGP
Bands  675297 11
Creation_date 114 2 18 9 23 
Modified_date 114 4 11 10 47 
  
BAC : "Psa.0003.K02"
Map "ctg2172" Ends Left 36.000
Map "ctg2172" Ends Right 41.000 Oldctg 2172
Gel_number    BAC_WGP
Bands  4571411 6
Creation_date 114 2 18 9 23 
Modified_date 114 2 26 20 44 
  
BAC : "Psa.0003.K03"
Map "ctg10273" Ends Left 390.000
Map "ctg10273" Ends Right 399.000 Oldctg 985
Gel_number    BAC_WGP
Bands  675375 10
Creation_date 114 2 18 9 23 
Modified_date 114 2 27 8 44 
  
BAC : "Psa.0003.K07"
Map "ctg11926" Ends Left 0.000
Map "ctg11926" Ends Right 21.000 Oldctg 11926
Gel_number    BAC_WGP
Bands  675393 22
Creation_date 114 2 18 9 23 
Modified_date 114 2 18 9 23 
  
BAC : "Psa.0003.K09"
Map "ctg1752" Ends Left 155.000
Map "ctg1752" Ends Right 165.000 Oldctg 7568
Gel_number    BAC_WGP
Bands  675450 11
Exact_match_to_cosmid "Psa.0330.B01"
Creation_date 114 2 18 9 23 
Modified_date 114 4 11 10 49 
  
BAC : "Psa.0003.K15"
Map "ctg11419" Ends Left 100.000
Map "ctg11419" Ends Right 104.000 Oldctg 3094
Gel_number    BAC_WGP
Bands  2065270 5
Exact_match_to_cosmid "Psa.0745.O17"
Creation_date 114 2 18 9 23 
Modified_date 114 4 11 11 5 
  
BAC : "Psa.0003.K16"
Map "ctg11927" Ends Left 1.000
Map "ctg11927" Ends Right 43.000 Oldctg 11927
Gel_number    BAC_WGP
Bands  675867 43
Creation_date 114 2 18 9 23 
Modified_date 114 4 11 11 6 
  
BAC : "Psa.0003.K19"
Map "ctg1360" Ends Left 11.000
Map "ctg1360" Ends Right 15.000 Oldctg 1360
Gel_number    BAC_WGP
Bands  6239462 5
Creation_date 114 2 18 9 23 
Modified_date 114 2 26 21 5 
  
BAC : "Psa.0003.K21"
Map "ctg11928" Ends Left 4.000
Map "ctg11928" Ends Right 20.000 Oldctg 11928
Gel_number    BAC_WGP
Bands  676243 17
Creation_date 114 2 18 9 23 
Modified_date 114 2 27 9 28 
  
BAC : "Psa.0003.K22"
Map "ctg2019" Ends Left 17.000
Map "ctg2019" Ends Right 47.000 Oldctg 2019
Gel_number    BAC_WGP
Bands  676295 31
Creation_date 114 2 18 9 23 
Modified_date 114 4 11 10 50 
  
BAC : "Psa.0003.K23"
Map "ctg129" Ends Left 21.000
Map "ctg129" Ends Right 31.000 Oldctg 129
Gel_number    BAC_WGP
Bands  676514 11
Approximate_match_to_cosmid "Psa.0406.D14"
Creation_date 114 2 18 9 23 
Modified_date 114 4 11 10 40 
  
BAC : "Psa.0003.K24"
Map "ctg11929" Ends Left 0.000
Map "ctg11929" Ends Right 30.000 Oldctg 11929
Gel_number    BAC_WGP
Bands  676611 31
Creation_date 114 2 18 9 23 
Modified_date 114 2 18 9 23 
  
BAC : "Psa.0003.L02"
Map "ctg243" Ends Left 93.000
Map "ctg243" Ends Right 123.000 Oldctg 9471
Gel_number    BAC_WGP
Bands  676683 31
Creation_date 114 2 18 9 23 
Modified_date 114 4 11 10 41 
  
BAC : "Psa.0003.L08"
Map "ctg11930" Ends Left 12.000
Map "ctg11930" Ends Right 21.000 Oldctg 11930
Gel_number    BAC_WGP
Bands  676915 10
Exact_match_to_cosmid "Psa.0454.D20"
Creation_date 114 2 18 9 23 
Modified_date 114 4 11 11 6 
  
BAC : "Psa.0003.L09"
Map "ctg4423" Ends Left 244.000
Map "ctg4423" Ends Right 268.000 Oldctg 4669
Gel_number    BAC_WGP
Bands  677094 25
Exact_match_to_cosmid "Psa.0340.H21"
Creation_date 114 2 18 9 23 
Modified_date 114 4 11 10 54 
  
BAC : "Psa.0003.L13"
Map "ctg2728" Ends Left 108.000
Map "ctg2728" Ends Right 122.000 Oldctg 2728
Gel_number    BAC_WGP
Bands  953 15
Creation_date 114 2 18 9 23 
Modified_date 114 2 25 16 6 
  
BAC : "Psa.0003.L14"
Map "ctg5601" Ends Left 142.000
Map "ctg5601" Ends Right 155.000 Oldctg 5601
Gel_number    BAC_WGP
Bands  677257 14
Exact_match_to_cosmid "Psa.0223.L23"
Creation_date 114 2 18 9 23 
Modified_date 114 4 11 10 56 
  
BAC : "Psa.0003.L15"
Map "ctg1441" Ends Left 13.000
Map "ctg1441" Ends Right 22.000 Oldctg 1441
Gel_number    BAC_WGP
Bands  677293 10
Exact_match_to_cosmid "Psa.0493.I08"
Creation_date 114 2 18 9 23 
Modified_date 114 4 11 10 48 
  
BAC : "Psa.0003.L19"
Map "ctg1967" Ends Left 329.000
Map "ctg1967" Ends Right 338.000 Oldctg 2136
Gel_number    BAC_WGP
Bands  677460 10
Exact_match_to_cosmid "Psa.0439.C12"
Creation_date 114 2 18 9 23 
Modified_date 114 4 11 10 50 
  
BAC : "Psa.0003.L21"
Map "ctg1937" Ends Left 47.000
Map "ctg1937" Ends Right 74.000 Oldctg 1937
Gel_number    BAC_WGP
Bands  677705 28
Creation_date 114 2 18 9 23 
Modified_date 114 2 25 20 55 
  
BAC : "Psa.0003.L23"
Map "ctg727" Ends Left 185.000
Map "ctg727" Ends Right 208.000 Oldctg 727
Gel_number    BAC_WGP
Bands  677783 24
Exact_match_to_cosmid "Psa.0140.N08"
Creation_date 114 2 18 9 23 
Modified_date 114 4 11 10 45 
  
BAC : "Psa.0003.M01"
Map "ctg3186" Ends Left 59.000
Map "ctg3186" Ends Right 88.000 Oldctg 3186
Gel_number    BAC_WGP
Bands  678006 30
Approximate_match_to_cosmid "Psa.0485.I05"
Creation_date 114 2 18 9 23 
Modified_date 114 4 11 10 53 
  
BAC : "Psa.0003.M03"
Map "ctg5894" Ends Left 204.000
Map "ctg5894" Ends Right 230.000 Oldctg 8159
Gel_number    BAC_WGP
Bands  678244 27
Creation_date 114 2 18 9 23 
Modified_date 114 2 26 11 17 
  
BAC : "Psa.0003.M04"
Map "ctg1632" Ends Left 109.000
Map "ctg1632" Ends Right 126.000 Oldctg 1632
Gel_number    BAC_WGP
Bands  678307 18
Creation_date 114 2 18 9 23 
Modified_date 114 4 11 10 49 
  
BAC : "Psa.0003.M07"
Map "ctg3225" Ends Left 21.000
Map "ctg3225" Ends Right 46.000 Oldctg 3225
Gel_number    BAC_WGP
Bands  678445 26
Approximate_match_to_cosmid "Psa.0503.H17"
Creation_date 114 2 18 9 23 
Modified_date 114 4 11 10 53 
  
BAC : "Psa.0003.M10"
Map "ctg11931" Ends Left 1.000
Map "ctg11931" Ends Right 28.000 Oldctg 11931
Gel_number    BAC_WGP
Bands  678534 28
Approximate_match_to_cosmid "Psa.0079.J04"
Creation_date 114 2 18 9 23 
Modified_date 114 4 11 11 6 
  
BAC : "Psa.0003.M11"
Map "ctg11131" Ends Left 10.000
Map "ctg11131" Ends Right 39.000 Oldctg 10224
Gel_number    BAC_WGP
Bands  678733 30
Approximate_match_to_cosmid "Psa.0457.L02"
Creation_date 114 2 18 9 23 
Modified_date 114 4 11 11 4 
  
BAC : "Psa.0003.M13"
Map "ctg10040" Ends Left 267.000
Map "ctg10040" Ends Right 273.000 Oldctg 266
Gel_number    BAC_WGP
Bands  1466438 7
Creation_date 114 2 18 9 23 
Modified_date 114 4 11 11 0 
  
BAC : "Psa.0003.M15"
Map "ctg11932" Ends Left 6.000
Map "ctg11932" Ends Right 34.000 Oldctg 11932
Gel_number    BAC_WGP
Bands  678863 29
Creation_date 114 2 18 9 23 
Modified_date 114 2 18 9 23 
  
BAC : "Psa.0003.M16"
Gel_number    BAC_WGP
Bands  968 19
Creation_date 114 2 18 9 23 
Modified_date 114 2 18 9 23 
  
BAC : "Psa.0003.M21"
Map "ctg10200" Ends Left 100.000
Map "ctg10200" Ends Right 106.000 Oldctg 760
Gel_number    BAC_WGP
Bands  3715741 7
Exact_match_to_cosmid "Psa.0144.G10"
Creation_date 114 2 18 9 23 
Modified_date 114 4 11 11 0 
  
BAC : "Psa.0003.M24"
Map "ctg1203" Ends Left 68.000
Map "ctg1203" Ends Right 74.000 Oldctg 4723
Gel_number    BAC_WGP
Bands  3222490 7
Exact_match_to_cosmid "Psa.0118.A07"
Creation_date 114 2 18 9 23 
Modified_date 114 4 11 10 47 
  
BAC : "Psa.0003.N03"
Map "ctg2685" Ends Left 370.000
Map "ctg2685" Ends Right 387.000 Oldctg 2685
Gel_number    BAC_WGP
Bands  678916 18
Approximate_match_to_cosmid "Psa.0451.M08"
Creation_date 114 2 18 9 23 
Modified_date 114 4 11 10 51 
  
BAC : "Psa.0003.N04"
Map "ctg19098" Ends Left 0.000
Map "ctg19098" Ends Right 7.000 Oldctg 19098
Gel_number    BAC_WGP
Bands  6219047 8
Exact_match_to_cosmid "Psa.0618.I03"
Creation_date 114 2 18 9 23 
Modified_date 114 4 11 11 9 
  
BAC : "Psa.0003.N08"
Map "ctg3164" Ends Left 303.000
Map "ctg3164" Ends Right 342.000 Oldctg 3164
Gel_number    BAC_WGP
Bands  679153 40
Creation_date 114 2 18 9 23 
Modified_date 114 2 24 10 1 
  
BAC : "Psa.0003.N10"
Map "ctg11933" Ends Left 8.000
Map "ctg11933" Ends Right 31.000 Oldctg 11933
Gel_number    BAC_WGP
Bands  679286 24
Approximate_match_to_cosmid "Psa.0467.M05"
Creation_date 114 2 18 9 23 
Modified_date 114 4 11 11 6 
  
BAC : "Psa.0003.N12"
Map "ctg1651" Ends Left 11.000
Map "ctg1651" Ends Right 40.000 Oldctg 1651
Gel_number    BAC_WGP
Bands  679642 30
Approximate_match_to_cosmid "Psa.0132.P20"
Creation_date 114 2 18 9 23 
Modified_date 114 4 11 10 49 
  
BAC : "Psa.0003.N15"
Map "ctg10825" Ends Left 68.000
Map "ctg10825" Ends Right 95.000 Oldctg 5029
Gel_number    BAC_WGP
Bands  679760 28
Creation_date 114 2 18 9 23 
Modified_date 114 2 25 9 14 
  
BAC : "Psa.0003.N16"
Map "ctg756" Ends Left 930.000
Map "ctg756" Ends Right 952.000 Oldctg 756
Gel_number    BAC_WGP
Bands  679855 23
Creation_date 114 2 18 9 23 
Modified_date 114 2 25 20 55 
  
BAC : "Psa.0003.N19"
Map "ctg11934" Ends Left 0.000
Map "ctg11934" Ends Right 49.000 Oldctg 11934
Gel_number    BAC_WGP
Bands  679916 50
Creation_date 114 2 18 9 23 
Modified_date 114 4 11 11 6 
  
BAC : "Psa.0003.N21"
Map "ctg2752" Ends Left 265.000
Map "ctg2752" Ends Right 292.000 Oldctg 8466
Gel_number    BAC_WGP
Bands  680154 28
Creation_date 114 2 18 9 23 
Modified_date 114 2 25 16 40 
  
BAC : "Psa.0003.N24"
Map "ctg296" Ends Left 58.000
Map "ctg296" Ends Right 102.000 Oldctg 296
Gel_number    BAC_WGP
Bands  680247 45
Approximate_match_to_cosmid "Psa.0128.F03"
Creation_date 114 2 18 9 23 
Modified_date 114 4 11 10 42 
  
BAC : "Psa.0003.O01"
Map "ctg5469" Ends Left 56.000
Map "ctg5469" Ends Right 73.000 Oldctg 5469
Gel_number    BAC_WGP
Bands  680400 18
Approximate_match_to_cosmid "Psa.0527.J06"
Creation_date 114 2 18 9 23 
Modified_date 114 4 11 10 55 
  
BAC : "Psa.0003.O03"
Map "ctg6263" Ends Left 191.000
Map "ctg6263" Ends Right 200.000 Oldctg 6263
Gel_number    BAC_WGP
Bands  680601 10
Exact_match_to_cosmid "Psa.0066.M23"
Creation_date 114 2 18 9 23 
Modified_date 114 4 11 10 56 
  
BAC : "Psa.0003.O04"
Map "ctg11324" Ends Left 90.000
Map "ctg11324" Ends Right 113.000 Oldctg 1027
Gel_number    BAC_WGP
Bands  680870 24
Approximate_match_to_cosmid "Psa.0612.N05"
Creation_date 114 2 18 9 23 
Modified_date 114 4 11 11 4 
  
BAC : "Psa.0003.O07"
Map "ctg7792" Ends Left 48.000
Map "ctg7792" Ends Right 59.000 Oldctg 7792
Gel_number    BAC_WGP
Bands  680997 12
Creation_date 114 2 18 9 23 
Modified_date 114 2 26 20 14 
  
BAC : "Psa.0003.O09"
Map "ctg5700" Ends Left 162.000
Map "ctg5700" Ends Right 193.000 Oldctg 5700
Gel_number    BAC_WGP
Bands  681040 32
Exact_match_to_cosmid "Psa.0459.C07"
Creation_date 114 2 18 9 23 
Modified_date 114 4 11 10 56 
  
BAC : "Psa.0003.O13"
Map "ctg6963" Ends Left 250.000
Map "ctg6963" Ends Right 267.000 Oldctg 6963
Gel_number    BAC_WGP
Bands  681227 18
Creation_date 114 2 18 9 23 
Modified_date 114 2 24 10 0 
  
BAC : "Psa.0003.O15"
Map "ctg9989" Ends Left 245.000
Map "ctg9989" Ends Right 254.000 Oldctg 170
Gel_number    BAC_WGP
Bands  681335 10
Exact_match_to_cosmid "Psa.0767.P04"
Creation_date 114 2 18 9 23 
Modified_date 114 4 11 10 59 
  
BAC : "Psa.0003.O16"
Map "ctg11935" Ends Left 4.000
Map "ctg11935" Ends Right 26.000 Oldctg 11935
Gel_number    BAC_WGP
Bands  681540 23
Approximate_match_to_cosmid "Psa.0161.I02"
Creation_date 114 2 18 9 23 
Modified_date 114 4 11 11 6 
  
BAC : "Psa.0003.O21"
Map "ctg10199" Ends Left 45.000
Map "ctg10199" Ends Right 53.000 Oldctg 760
Gel_number    BAC_WGP
Bands  3110577 9
Creation_date 114 2 18 9 23 
Modified_date 114 2 27 8 39 
  
BAC : "Psa.0003.O23"
Map "ctg11290" Ends Left 62.000
Map "ctg11290" Ends Right 90.000 Oldctg 677
Gel_number    BAC_WGP
Bands  681810 29
Creation_date 114 2 18 9 23 
Modified_date 114 4 11 11 4 
  
BAC : "Psa.0003.O24"
Map "ctg11936" Ends Left 5.000
Map "ctg11936" Ends Right 37.000 Oldctg 11936
Gel_number    BAC_WGP
Bands  682081 33
Approximate_match_to_cosmid "Psa.0485.M12"
Creation_date 114 2 18 9 23 
Modified_date 114 4 11 11 6 
  
BAC : "Psa.0003.P01"
Map "ctg216" Ends Left 27.000
Map "ctg216" Ends Right 38.000 Oldctg 216
Gel_number    BAC_WGP
Bands  682295 12
Exact_match_to_cosmid "Psa.0501.L15"
Creation_date 114 2 18 9 23 
Modified_date 114 4 11 10 41 
  
BAC : "Psa.0003.P02"
Map "ctg1041" Ends Left 64.000
Map "ctg1041" Ends Right 97.000 Oldctg 5475
Gel_number    BAC_WGP
Bands  682524 34
Creation_date 114 2 18 9 23 
Modified_date 114 4 11 10 46 
  
BAC : "Psa.0003.P04"
Map "ctg637" Ends Left 29.000
Map "ctg637" Ends Right 52.000 Oldctg 637
Gel_number    BAC_WGP
Bands  682791 24
Approximate_match_to_cosmid "Psa.0254.M12"
Creation_date 114 2 18 9 23 
Modified_date 114 4 11 10 44 
  
BAC : "Psa.0003.P07"
Map "ctg1611" Ends Left 225.000
Map "ctg1611" Ends Right 249.000 Oldctg 1611
Gel_number    BAC_WGP
Bands  682945 25
Creation_date 114 2 18 9 23 
Modified_date 114 4 11 10 48 
  
BAC : "Psa.0003.P09"
Map "ctg109" Ends Left 672.000
Map "ctg109" Ends Right 686.000 Oldctg 109
Gel_number    BAC_WGP
Bands  683099 15
Approximate_match_to_cosmid "Psa.0415.C10"
Creation_date 114 2 18 9 23 
Modified_date 114 4 11 10 40 
  
BAC : "Psa.0003.P11"
Map "ctg1961" Ends Left 0.000
Map "ctg1961" Ends Right 23.000 Oldctg 3441
Gel_number    BAC_WGP
Bands  683319 24
Creation_date 114 2 18 9 23 
Modified_date 114 2 24 10 0 
  
BAC : "Psa.0003.P13"
Map "ctg11937" Ends Left 3.000
Map "ctg11937" Ends Right 27.000 Oldctg 11937
Gel_number    BAC_WGP
Bands  683389 25
Approximate_match_to_cosmid "Psa.0077.C23"
Creation_date 114 2 18 9 23 
Modified_date 114 4 11 11 6 
  
BAC : "Psa.0003.P14"
Map "ctg11938" Ends Left 2.000
Map "ctg11938" Ends Right 50.000 Oldctg 11938
Gel_number    BAC_WGP
Bands  683467 49
Creation_date 114 2 18 9 23 
Modified_date 114 4 11 11 6 
  
BAC : "Psa.0003.P16"
Map "ctg2824" Ends Left 55.000
Map "ctg2824" Ends Right 92.000 Oldctg 2824
Gel_number    BAC_WGP
Bands  683579 38
Approximate_match_to_cosmid "Psa.0117.M16"
Creation_date 114 2 18 9 23 
Modified_date 114 4 11 10 52 
  
BAC : "Psa.0003.P20"
Map "ctg9474" Ends Left 152.000
Map "ctg9474" Ends Right 181.000 Oldctg 9474
Gel_number    BAC_WGP
Bands  683725 30
Approximate_match_to_cosmid "Psa.0321.I21"
Creation_date 114 2 18 9 23 
Modified_date 114 4 11 10 59 
  
BAC : "Psa.0003.P21"
Gel_number    BAC_WGP
Bands  987 18
Creation_date 114 2 18 9 23 
Modified_date 114 2 18 9 23 
  
BAC : "Psa.0003.P22"
Map "ctg11225" Ends Left 51.000
Map "ctg11225" Ends Right 77.000 Oldctg 11137
Gel_number    BAC_WGP
Bands  683809 27
Creation_date 114 2 18 9 23 
Modified_date 114 2 25 14 18 
  
BAC : "Psa.0003.P23"
Map "ctg3232" Ends Left 219.000
Map "ctg3232" Ends Right 251.000 Oldctg 8308
Gel_number    BAC_WGP
Bands  683890 33
Creation_date 114 2 18 9 23 
Modified_date 114 2 25 9 14 
  
BAC : "Psa.0003.P24"
Map "ctg3767" Ends Left 137.000
Map "ctg3767" Ends Right 177.000 Oldctg 3767
Gel_number    BAC_WGP
Bands  683971 41
Creation_date 114 2 18 9 23 
Modified_date 114 2 25 16 40 
  
BAC : "Psa.0004.A02"
Map "ctg5748" Ends Left 90.000
Map "ctg5748" Ends Right 125.000 Oldctg 5748
Gel_number    BAC_WGP
Bands  684130 36
Creation_date 114 2 18 9 23 
Modified_date 114 4 11 10 56 
  
BAC : "Psa.0004.A04"
Map "ctg2971" Ends Left 435.000
Map "ctg2971" Ends Right 470.000 Oldctg 2971
Gel_number    BAC_WGP
Bands  684331 36
Approximate_match_to_cosmid "Psa.0132.E06"
Creation_date 114 2 18 9 23 
Modified_date 114 4 11 10 52 
  
BAC : "Psa.0004.A08"
Map "ctg1580" Ends Left 191.000
Map "ctg1580" Ends Right 231.000 Oldctg 1580
Gel_number    BAC_WGP
Bands  684468 41
Creation_date 114 2 18 9 23 
Modified_date 114 4 11 10 48 
  
BAC : "Psa.0004.A10"
Map "ctg10236" Ends Left 31.000
Map "ctg10236" Ends Right 50.000 Oldctg 873
Gel_number    BAC_WGP
Bands  684636 20
Creation_date 114 2 18 9 23 
Modified_date 114 4 11 11 0 
  
BAC : "Psa.0004.A12"
Map "ctg686" Ends Left 345.000
Map "ctg686" Ends Right 372.000 Oldctg 5493
Gel_number    BAC_WGP
Bands  684844 28
Creation_date 114 2 18 9 23 
Modified_date 114 4 11 10 44 
  
BAC : "Psa.0004.A13"
Map "ctg11033" Ends Left 112.000
Map "ctg11033" Ends Right 140.000 Oldctg 1521
Gel_number    BAC_WGP
Bands  684964 29
Approximate_match_to_cosmid "Psa.0306.P02"
Creation_date 114 2 18 9 23 
Modified_date 114 4 11 11 3 
  
BAC : "Psa.0004.A15"
Map "ctg33" Ends Left 76.000
Map "ctg33" Ends Right 128.000 Oldctg 33
Gel_number    BAC_WGP
Bands  1005 53
Approximate_match_to_cosmid "Psa.0116.L10"
Creation_date 114 2 18 9 23 
Modified_date 114 4 11 10 40 
  
BAC : "Psa.0004.A19"
Map "ctg2533" Ends Left 120.000
Map "ctg2533" Ends Right 152.000 Oldctg 8127
Gel_number    BAC_WGP
Bands  685206 33
Creation_date 114 2 18 9 23 
Modified_date 114 4 11 10 51 
  
BAC : "Psa.0004.A21"
Map "ctg2438" Ends Left 552.000
Map "ctg2438" Ends Right 568.000 Oldctg 2438
Gel_number    BAC_WGP
Bands  685492 17
Creation_date 114 2 18 9 23 
Modified_date 114 4 11 10 51 
  
BAC : "Psa.0004.A22"
Map "ctg8588" Ends Left 103.000
Map "ctg8588" Ends Right 129.000 Oldctg 8588
Gel_number    BAC_WGP
Bands  685742 27
Creation_date 114 2 18 9 23 
Modified_date 114 4 11 10 58 
  
BAC : "Psa.0004.A23"
Map "ctg11451" Ends Left 160.000
Map "ctg11451" Ends Right 194.000 Oldctg 4888
Gel_number    BAC_WGP
Bands  685864 35
Creation_date 114 2 18 9 23 
Modified_date 114 4 11 11 5 
  
BAC : "Psa.0004.A24"
Map "ctg11939" Ends Left 13.000
Map "ctg11939" Ends Right 28.000 Oldctg 11939
Gel_number    BAC_WGP
Bands  685976 16
Approximate_match_to_cosmid "Psa.0637.D01"
Creation_date 114 2 18 9 23 
Modified_date 114 4 11 11 6 
  
BAC : "Psa.0004.B04"
Map "ctg10795" Ends Left 13.000
Map "ctg10795" Ends Right 43.000 Oldctg 4708
Gel_number    BAC_WGP
Bands  686173 31
Creation_date 114 2 18 9 23 
Modified_date 114 2 26 20 14 
  
BAC : "Psa.0004.B07"
Map "ctg11444" Ends Left 10.000
Map "ctg11444" Ends Right 43.000 Oldctg 4331
Gel_number    BAC_WGP
Bands  686266 34
Creation_date 114 2 18 9 23 
Modified_date 114 4 11 11 5 
  
BAC : "Psa.0004.B09"
Map "ctg1732" Ends Left 812.000
Map "ctg1732" Ends Right 835.000 Oldctg 1732
Gel_number    BAC_WGP
Bands  686477 24
Creation_date 114 2 18 9 23 
Modified_date 114 4 11 10 49 
  
BAC : "Psa.0004.B11"
Map "ctg6819" Ends Left 263.000
Map "ctg6819" Ends Right 296.000 Oldctg 6819
Gel_number    BAC_WGP
Bands  686663 34
Approximate_match_to_cosmid "Psa.0189.E05"
Creation_date 114 2 18 9 23 
Modified_date 114 4 11 10 56 
  
BAC : "Psa.0004.B13"
Map "ctg2582" Ends Left 38.000
Map "ctg2582" Ends Right 49.000 Oldctg 2582
Gel_number    BAC_WGP
Bands  686887 12
Creation_date 114 2 18 9 23 
Modified_date 114 2 26 20 14 
  
BAC : "Psa.0004.B14"
Map "ctg17266" Ends Left 1.000
Map "ctg17266" Ends Right 9.000 Oldctg 17266
Gel_number    BAC_WGP
Bands  4944253 9
Exact_match_to_cosmid "Psa.0257.C21"
Creation_date 114 2 18 9 23 
Modified_date 114 4 11 11 9 
  
BAC : "Psa.0004.B15"
Map "ctg2149" Ends Left 220.000
Map "ctg2149" Ends Right 232.000 Oldctg 2149
Gel_number    BAC_WGP
Bands  686937 13
Exact_match_to_cosmid "Psa.0584.O04"
Creation_date 114 2 18 9 23 
Modified_date 114 4 11 10 50 
  
BAC : "Psa.0004.B16"
Map "ctg813" Ends Left 85.000
Map "ctg813" Ends Right 128.000 Oldctg 813
Gel_number    BAC_WGP
Bands  687013 44
Creation_date 114 2 18 9 23 
Modified_date 114 4 11 10 45 
  
BAC : "Psa.0004.B19"
Map "ctg11245" Ends Left 192.000
Map "ctg11245" Ends Right 229.000 Oldctg 193
Gel_number    BAC_WGP
Bands  687248 38
Creation_date 114 2 18 9 23 
Modified_date 114 4 11 11 4 
  
BAC : "Psa.0004.B20"
Map "ctg11940" Ends Left 13.000
Map "ctg11940" Ends Right 35.000 Oldctg 11940
Gel_number    BAC_WGP
Bands  687348 23
Creation_date 114 2 18 9 23 
Modified_date 114 2 18 9 23 
  
BAC : "Psa.0004.B22"
Map "ctg11941" Ends Left 19.000
Map "ctg11941" Ends Right 49.000 Oldctg 11941
Gel_number    BAC_WGP
Bands  687516 31
Creation_date 114 2 18 9 23 
Modified_date 114 4 11 11 6 
  
BAC : "Psa.0004.B23"
Map "ctg2476" Ends Left 68.000
Map "ctg2476" Ends Right 77.000 Oldctg 2476
Gel_number    BAC_WGP
Bands  687779 10
Approximate_match_to_cosmid "Psa.0171.K20"
Creation_date 114 2 18 9 23 
Modified_date 114 4 11 10 51 
  
BAC : "Psa.0004.B24"
Map "ctg11942" Ends Left 4.000
Map "ctg11942" Ends Right 28.000 Oldctg 11942
Gel_number    BAC_WGP
Bands  687874 25
Approximate_match_to_cosmid "Psa.0672.P08"
Creation_date 114 2 18 9 23 
Modified_date 114 4 11 11 6 
  
BAC : "Psa.0004.C01"
Map "ctg10282" Ends Left 295.000
Map "ctg10282" Ends Right 305.000 Oldctg 1002
Gel_number    BAC_WGP
Bands  688022 11
Approximate_match_to_cosmid "Psa.0447.N08"
Creation_date 114 2 18 9 23 
Modified_date 114 4 11 11 1 
  
BAC : "Psa.0004.C03"
Map "ctg6363" Ends Left 14.000
Map "ctg6363" Ends Right 57.000 Oldctg 6363
Gel_number    BAC_WGP
Bands  688122 44
Approximate_match_to_cosmid "Psa.0056.N16"
Creation_date 114 2 18 9 23 
Modified_date 114 4 11 10 56 
  
BAC : "Psa.0004.C04"
Map "ctg11943" Ends Left 0.000
Map "ctg11943" Ends Right 31.000 Oldctg 11943
Gel_number    BAC_WGP
Bands  688336 32
Creation_date 114 2 18 9 23 
Modified_date 114 2 18 9 23 
  
BAC : "Psa.0004.C08"
Map "ctg10443" Ends Left 109.000
Map "ctg10443" Ends Right 131.000 Oldctg 1697
Gel_number    BAC_WGP
Bands  688483 23
Approximate_match_to_cosmid "Psa.0479.G03"
Creation_date 114 2 18 9 23 
Modified_date 114 4 11 11 1 
  
BAC : "Psa.0004.C09"
Map "ctg1810" Ends Left 30.000
Map "ctg1810" Ends Right 62.000 Oldctg 8735
Gel_number    BAC_WGP
Bands  688781 33
Approximate_match_to_cosmid "Psa.0326.K03"
Creation_date 114 2 18 9 23 
Modified_date 114 4 11 10 49 
  
BAC : "Psa.0004.C11"
Gel_number    BAC_WGP
Bands  1058 14
Creation_date 114 2 18 9 23 
Modified_date 114 2 27 9 27 
  
BAC : "Psa.0004.C13"
Map "ctg5072" Ends Left 52.000
Map "ctg5072" Ends Right 79.000 Oldctg 5072
Gel_number    BAC_WGP
Bands  688903 28
Creation_date 114 2 18 9 23 
Modified_date 114 2 24 15 58 
  
BAC : "Psa.0004.C14"
Map "ctg8754" Ends Left 20.000
Map "ctg8754" Ends Right 27.000 Oldctg 8754
Gel_number    BAC_WGP
Bands  3015375 8
Creation_date 114 2 18 9 23 
Modified_date 114 2 26 20 31 
  
BAC : "Psa.0004.C15"
Map "ctg6540" Ends Left 8.000
Map "ctg6540" Ends Right 27.000 Oldctg 6540
Gel_number    BAC_WGP
Bands  689025 20
Approximate_match_to_cosmid "Psa.0169.P10"
Creation_date 114 2 18 9 23 
Modified_date 114 4 11 10 56 
  
BAC : "Psa.0004.C19"
Map "ctg3383" Ends Left 492.000
Map "ctg3383" Ends Right 528.000 Oldctg 3383
Gel_number    BAC_WGP
Bands  689134 37
Creation_date 114 2 18 9 23 
Modified_date 114 2 24 10 2 
  
BAC : "Psa.0004.C20"
Map "ctg8687" Ends Left 97.000
Map "ctg8687" Ends Right 110.000 Oldctg 8687
Gel_number    BAC_WGP
Bands  689323 14
Approximate_match_to_cosmid "Psa.0242.E16"
Creation_date 114 2 18 9 23 
Modified_date 114 4 11 10 58 
  
BAC : "Psa.0004.C21"
Map "ctg899" Ends Left 128.000
Map "ctg899" Ends Right 167.000 Oldctg 899
Gel_number    BAC_WGP
Bands  689365 40
Creation_date 114 2 18 9 23 
Modified_date 114 4 11 10 46 
  
BAC : "Psa.0004.C22"
Map "ctg11944" Ends Left 3.000
Map "ctg11944" Ends Right 32.000 Oldctg 11944
Gel_number    BAC_WGP
Bands  689486 30
Approximate_match_to_cosmid "Psa.0338.F09"
Creation_date 114 2 18 9 23 
Modified_date 114 4 11 11 6 
  
BAC : "Psa.0004.C23"
Map "ctg304" Ends Left 207.000
Map "ctg304" Ends Right 230.000 Oldctg 304
Gel_number    BAC_WGP
Bands  689646 24
Approximate_match_to_cosmid "Psa.0759.F13"
Creation_date 114 2 18 9 23 
Modified_date 114 4 11 10 42 
  
BAC : "Psa.0004.C24"
Map "ctg330" Ends Left 144.000
Map "ctg330" Ends Right 163.000 Oldctg 330
Gel_number    BAC_WGP
Bands  689791 20
Approximate_match_to_cosmid "Psa.0362.A03"
Creation_date 114 2 18 9 23 
Modified_date 114 4 11 10 42 
  
BAC : "Psa.0004.D01"
Map "ctg11945" Ends Left 3.000
Map "ctg11945" Ends Right 43.000 Oldctg 11945
Gel_number    BAC_WGP
Bands  689912 41
Creation_date 114 2 18 9 23 
Modified_date 114 4 11 11 6 
  
BAC : "Psa.0004.D02"
Gel_number    BAC_WGP
Bands  1072 7
Creation_date 114 2 18 9 23 
Modified_date 114 2 18 9 23 
  
BAC : "Psa.0004.D03"
Map "ctg10742" Ends Left 146.000
Map "ctg10742" Ends Right 155.000 Oldctg 4080
Gel_number    BAC_WGP
Bands  690070 10
Creation_date 114 2 18 9 23 
Modified_date 114 4 11 11 3 
  
BAC : "Psa.0004.D04"
Gel_number    BAC_WGP
Bands  1079 6
Creation_date 114 2 18 9 23 
Modified_date 114 2 27 9 28 
  
BAC : "Psa.0004.D07"
Map "ctg11946" Ends Left 0.000
Map "ctg11946" Ends Right 13.000 Oldctg 11946
Gel_number    BAC_WGP
Bands  690106 14
Approximate_match_to_cosmid "Psa.0553.B08"
Creation_date 114 2 18 9 23 
Modified_date 114 4 11 11 6 
  
BAC : "Psa.0004.D08"
Map "ctg11947" Ends Left 0.000
Map "ctg11947" Ends Right 46.000 Oldctg 11947
Gel_number    BAC_WGP
Bands  690205 47
Creation_date 114 2 18 9 23 
Modified_date 114 4 11 11 6 
  
BAC : "Psa.0004.D11"
Map "ctg11007" Ends Left 227.000
Map "ctg11007" Ends Right 252.000 Oldctg 818
Gel_number    BAC_WGP
Bands  690289 26
Creation_date 114 2 18 9 23 
Modified_date 114 4 11 11 3 
  
BAC : "Psa.0004.D12"
Map "ctg451" Ends Left 152.000
Map "ctg451" Ends Right 161.000 Oldctg 9104
Gel_number    BAC_WGP
Bands  690492 10
Approximate_match_to_cosmid "Psa.0615.O17"
Creation_date 114 2 18 9 23 
Modified_date 114 4 11 10 43 
  
BAC : "Psa.0004.D13"
Map "ctg1304" Ends Left 71.000
Map "ctg1304" Ends Right 104.000 Oldctg 7841
Gel_number    BAC_WGP
Bands  690550 34
Creation_date 114 2 18 9 23 
Modified_date 114 2 26 20 14 
  
BAC : "Psa.0004.D14"
Map "ctg11948" Ends Left 15.000
Map "ctg11948" Ends Right 32.000 Oldctg 11948
Gel_number    BAC_WGP
Bands  690706 18
Creation_date 114 2 18 9 23 
Modified_date 114 2 18 9 23 
  
BAC : "Psa.0004.D15"
Map "ctg1138" Ends Left 58.000
Map "ctg1138" Ends Right 84.000 Oldctg 1138
Gel_number    BAC_WGP
Bands  690900 27
Creation_date 114 2 18 9 23 
Modified_date 114 2 25 20 55 
  
BAC : "Psa.0004.D20"
Map "ctg2894" Ends Left 415.000
Map "ctg2894" Ends Right 447.000 Oldctg 8057
Gel_number    BAC_WGP
Bands  690990 33
Approximate_match_to_cosmid "Psa.0072.N08"
Creation_date 114 2 18 9 23 
Modified_date 114 4 11 10 52 
  
BAC : "Psa.0004.D22"
Map "ctg5969" Ends Left 0.000
Map "ctg5969" Ends Right 42.000 Oldctg 5969
Gel_number    BAC_WGP
Bands  691171 43
Approximate_match_to_cosmid "Psa.0190.C09"
Creation_date 114 2 18 9 23 
Modified_date 114 4 11 10 56 
  
BAC : "Psa.0004.D24"
Map "ctg1868" Ends Left 76.000
Map "ctg1868" Ends Right 102.000 Oldctg 1868
Gel_number    BAC_WGP
Bands  691301 27
Approximate_match_to_cosmid "Psa.0072.I11"
Creation_date 114 2 18 9 23 
Modified_date 114 4 11 10 49 
  
BAC : "Psa.0004.E01"
Map "ctg1423" Ends Left 427.000
Map "ctg1423" Ends Right 457.000 Oldctg 1423
Gel_number    BAC_WGP
Bands  691472 31
Approximate_match_to_cosmid "Psa.0284.C07"
Creation_date 114 2 18 9 23 
Modified_date 114 4 11 10 48 
  
BAC : "Psa.0004.E03"
Map "ctg150" Ends Left 226.000
Map "ctg150" Ends Right 270.000 Oldctg 150
Gel_number    BAC_WGP
Bands  691585 45
Creation_date 114 2 18 9 23 
Modified_date 114 4 11 10 41 
  
BAC : "Psa.0004.E07"
Map "ctg706" Ends Left 40.000
Map "ctg706" Ends Right 75.000 Oldctg 706
Gel_number    BAC_WGP
Bands  691829 36
Approximate_match_to_cosmid "Psa.0101.I02"
Creation_date 114 2 18 9 23 
Modified_date 114 4 11 10 44 
  
BAC : "Psa.0004.E08"
Map "ctg2227" Ends Left 2.000
Map "ctg2227" Ends Right 11.000 Oldctg 2227
Gel_number    BAC_WGP
Bands  1085 10
Creation_date 114 2 18 9 23 
Modified_date 114 2 26 19 51 
  
BAC : "Psa.0004.E09"
Map "ctg338" Ends Left 355.000
Map "ctg338" Ends Right 368.000 Oldctg 338
Gel_number    BAC_WGP
Bands  691958 14
Creation_date 114 2 18 9 23 
Modified_date 114 4 11 10 42 
  
BAC : "Psa.0004.E11"
Map "ctg534" Ends Left 10.000
Map "ctg534" Ends Right 14.000 Oldctg 534
Gel_number    BAC_WGP
Bands  2169316 5
Exact_match_to_cosmid "Psa.0536.L05"
Creation_date 114 2 18 9 23 
Modified_date 114 4 11 10 43 
  
BAC : "Psa.0004.E12"
Map "ctg6028" Ends Left 59.000
Map "ctg6028" Ends Right 71.000 Oldctg 6028
Gel_number    BAC_WGP
Bands  692020 13
Exact_match_to_cosmid "Psa.0133.B04"
Creation_date 114 2 18 9 23 
Modified_date 114 4 11 10 56 
  
BAC : "Psa.0004.E13"
Map "ctg11210" Ends Left 6.000
Map "ctg11210" Ends Right 27.000 Oldctg 10617
Gel_number    BAC_WGP
Bands  692273 22
Approximate_match_to_cosmid "Psa.0247.I13"
Creation_date 114 2 18 9 23 
Modified_date 114 4 11 11 4 
  
BAC : "Psa.0004.E14"
Map "ctg10469" Ends Left 360.000
Map "ctg10469" Ends Right 389.000 Oldctg 1835
Gel_number    BAC_WGP
Bands  692427 30
Creation_date 114 2 18 9 23 
Modified_date 114 2 25 14 18 
  
BAC : "Psa.0004.E15"
Map "ctg6401" Ends Left 49.000
Map "ctg6401" Ends Right 55.000 Oldctg 6401
Gel_number    BAC_WGP
Bands  1095 7
Creation_date 114 2 18 9 23 
Modified_date 114 4 11 10 56 
  
BAC : "Psa.0004.E19"
Map "ctg11949" Ends Left 0.000
Map "ctg11949" Ends Right 46.000 Oldctg 11949
Gel_number    BAC_WGP
Bands  692491 47
Creation_date 114 2 18 9 23 
Modified_date 114 2 18 9 23 
  
BAC : "Psa.0004.E20"
Map "ctg10476" Ends Left 291.000
Map "ctg10476" Ends Right 300.000 Oldctg 1888
Gel_number    BAC_WGP
Bands  692587 10
Creation_date 114 2 18 9 23 
Modified_date 114 2 26 11 17 
  
BAC : "Psa.0004.E23"
Map "ctg134" Ends Left 26.000
Map "ctg134" Ends Right 39.000 Oldctg 8369
Gel_number    BAC_WGP
Bands  692618 14
Approximate_match_to_cosmid "Psa.0602.D22"
Creation_date 114 2 18 9 23 
Modified_date 114 4 11 10 40 
  
BAC : "Psa.0004.E24"
Map "ctg717" Ends Left 138.000
Map "ctg717" Ends Right 173.000 Oldctg 7451
Gel_number    BAC_WGP
Bands  692684 36
Creation_date 114 2 18 9 23 
Modified_date 114 4 11 10 44 
  
BAC : "Psa.0004.F01"
Map "ctg5734" Ends Left 387.000
Map "ctg5734" Ends Right 397.000 Oldctg 9445
Gel_number    BAC_WGP
Bands  692882 11
Approximate_match_to_cosmid "Psa.0247.E12"
Creation_date 114 2 18 9 23 
Modified_date 114 4 11 10 56 
  
BAC : "Psa.0004.F03"
Map "ctg11950" Ends Left 7.000
Map "ctg11950" Ends Right 16.000 Oldctg 11950
Gel_number    BAC_WGP
Bands  693044 10
Exact_match_to_cosmid "Psa.0295.H09"
Creation_date 114 2 18 9 23 
Modified_date 114 4 11 11 6 
  
BAC : "Psa.0004.F04"
Map "ctg6989" Ends Left 43.000
Map "ctg6989" Ends Right 73.000 Oldctg 6989
Gel_number    BAC_WGP
Bands  693158 31
Creation_date 114 2 18 9 23 
Modified_date 114 4 11 10 56 
  
BAC : "Psa.0004.F07"
Map "ctg508" Ends Left 107.000
Map "ctg508" Ends Right 141.000 Oldctg 508
Gel_number    BAC_WGP
Bands  693336 35
Approximate_match_to_cosmid "Psa.0435.I06"
Creation_date 114 2 18 9 23 
Modified_date 114 4 11 10 43 
  
BAC : "Psa.0004.F09"
Map "ctg2867" Ends Left 18.000
Map "ctg2867" Ends Right 27.000 Oldctg 2867
Gel_number    BAC_WGP
Bands  1102 10
Creation_date 114 2 18 9 23 
Modified_date 114 2 25 20 25 
  
BAC : "Psa.0004.F13"
Map "ctg10083" Ends Left 23.000
Map "ctg10083" Ends Right 53.000 Oldctg 407
Gel_number    BAC_WGP
Bands  693525 31
Creation_date 114 2 18 9 23 
Modified_date 114 4 11 11 0 
  
BAC : "Psa.0004.F16"
Map "ctg2990" Ends Left 27.000
Map "ctg2990" Ends Right 39.000 Oldctg 2990
Gel_number    BAC_WGP
Bands  693597 13
Creation_date 114 2 18 9 23 
Modified_date 114 4 11 10 52 
  
BAC : "Psa.0004.F19"
Map "ctg961" Ends Left 97.000
Map "ctg961" Ends Right 109.000 Oldctg 961
Gel_number    BAC_WGP
Bands  693637 13
Creation_date 114 2 18 9 23 
Modified_date 114 2 25 16 40 
  
BAC : "Psa.0004.F20"
Map "ctg8522" Ends Left 48.000
Map "ctg8522" Ends Right 62.000 Oldctg 8522
Gel_number    BAC_WGP
Bands  693732 15
Creation_date 114 2 18 9 23 
Modified_date 114 2 26 20 14 
  
BAC : "Psa.0004.F21"
Map "ctg394" Ends Left 376.000
Map "ctg394" Ends Right 387.000 Oldctg 394
Gel_number    BAC_WGP
Bands  693761 12
Creation_date 114 2 18 9 23 
Modified_date 114 2 26 11 17 
  
BAC : "Psa.0004.F22"
Map "ctg10515" Ends Left 87.000
Map "ctg10515" Ends Right 94.000 Oldctg 2096
Gel_number    BAC_WGP
Bands  2970044 8
Creation_date 114 2 18 9 23 
Modified_date 114 2 27 9 31 
  
BAC : "Psa.0004.G02"
Map "ctg10592" Ends Left 96.000
Map "ctg10592" Ends Right 131.000 Oldctg 2657
Gel_number    BAC_WGP
Bands  693801 36
Creation_date 114 2 18 9 23 
Modified_date 114 2 24 10 0 
  
BAC : "Psa.0004.G07"
Map "ctg2031" Ends Left 92.000
Map "ctg2031" Ends Right 105.000 Oldctg 8115
Gel_number    BAC_WGP
Bands  694121 14
Exact_match_to_cosmid "Psa.0077.D15"
Creation_date 114 2 18 9 23 
Modified_date 114 4 11 10 50 
  
BAC : "Psa.0004.G11"
Map "ctg10525" Ends Left 38.000
Map "ctg10525" Ends Right 59.000 Oldctg 2229
Gel_number    BAC_WGP
Bands  694283 22
Approximate_match_to_cosmid "Psa.0147.K18"
Creation_date 114 2 18 9 23 
Modified_date 114 4 11 11 2 
  
BAC : "Psa.0004.G16"
Map "ctg8954" Ends Left 151.000
Map "ctg8954" Ends Right 183.000 Oldctg 8954
Gel_number    BAC_WGP
Bands  694344 33
Exact_match_to_cosmid "Psa.0311.P08"
Creation_date 114 2 18 9 23 
Modified_date 114 4 11 10 58 
  
BAC : "Psa.0004.G20"
Map "ctg798" Ends Left 171.000
Map "ctg798" Ends Right 205.000 Oldctg 798
Gel_number    BAC_WGP
Bands  694611 35
Creation_date 114 2 18 9 23 
Modified_date 114 2 24 20 33 
  
BAC : "Psa.0004.G21"
Map "ctg10269" Ends Left 67.000
Map "ctg10269" Ends Right 96.000 Oldctg 961
Gel_number    BAC_WGP
Bands  694743 30
Creation_date 114 2 18 9 23 
Modified_date 114 4 11 11 1 
  
BAC : "Psa.0004.G22"
Map "ctg11951" Ends Left 4.000
Map "ctg11951" Ends Right 21.000 Oldctg 11951
Gel_number    BAC_WGP
Bands  694860 18
Creation_date 114 2 18 9 23 
Modified_date 114 2 18 9 23 
  
BAC : "Psa.0004.G23"
Map "ctg10671" Ends Left 42.000
Map "ctg10671" Ends Right 79.000 Oldctg 3268
Gel_number    BAC_WGP
Bands  694894 38
Creation_date 114 2 18 9 23 
Modified_date 114 4 11 11 2 
  
BAC : "Psa.0004.G24"
Map "ctg10241" Ends Left 7.000
Map "ctg10241" Ends Right 25.000 Oldctg 886
Gel_number    BAC_WGP
Bands  695078 19
Approximate_match_to_cosmid "Psa.0095.C22"
Creation_date 114 2 18 9 23 
Modified_date 114 4 11 11 1 
  
BAC : "Psa.0004.H01"
Map "ctg3114" Ends Left 23.000
Map "ctg3114" Ends Right 62.000 Oldctg 3114
Gel_number    BAC_WGP
Bands  695191 40
Approximate_match_to_cosmid "Psa.0429.B09"
Creation_date 114 2 18 9 23 
Modified_date 114 4 11 10 52 
  
BAC : "Psa.0004.H13"
Map "ctg5047" Ends Left 79.000
Map "ctg5047" Ends Right 94.000 Oldctg 5047
Gel_number    BAC_WGP
Bands  695433 16
Exact_match_to_cosmid "Psa.0018.I14"
Creation_date 114 2 18 9 23 
Modified_date 114 4 11 10 55 
  
BAC : "Psa.0004.H14"
Map "ctg7713" Ends Left 92.000
Map "ctg7713" Ends Right 109.000 Oldctg 7713
Gel_number    BAC_WGP
Bands  695527 18
Creation_date 114 2 18 9 23 
Modified_date 114 4 11 10 57 
  
BAC : "Psa.0004.H15"
Map "ctg10533" Ends Left 32.000
Map "ctg10533" Ends Right 39.000 Oldctg 2277
Gel_number    BAC_WGP
Bands  5983045 8
Creation_date 114 2 18 9 23 
Modified_date 114 2 26 21 1 
  
BAC : "Psa.0004.H16"
Map "ctg10207" Ends Left 48.000
Map "ctg10207" Ends Right 76.000 Oldctg 784
Gel_number    BAC_WGP
Bands  695666 29
Creation_date 114 2 18 9 23 
Modified_date 114 4 11 11 0 
  
BAC : "Psa.0004.H20"
Map "ctg295" Ends Left 792.000
Map "ctg295" Ends Right 806.000 Oldctg 295
Gel_number    BAC_WGP
Bands  695751 15
Approximate_match_to_cosmid "Psa.0186.F12"
Creation_date 114 2 18 9 23 
Modified_date 114 4 11 10 42 
  
BAC : "Psa.0004.H22"
Map "ctg4166" Ends Left 158.000
Map "ctg4166" Ends Right 178.000 Oldctg 4166
Gel_number    BAC_WGP
Bands  695934 21
Approximate_match_to_cosmid "Psa.0133.D04"
Creation_date 114 2 18 9 23 
Modified_date 114 4 11 10 54 
  
BAC : "Psa.0004.H24"
Map "ctg10161" Ends Left 462.000
Map "ctg10161" Ends Right 479.000 Oldctg 606
Gel_number    BAC_WGP
Bands  696016 18
Exact_match_to_cosmid "Psa.0126.M09"
Creation_date 114 2 18 9 23 
Modified_date 114 4 11 11 0 
  
BAC : "Psa.0004.I01"
Gel_number    BAC_WGP
Bands  1112 17
Creation_date 114 2 18 9 23 
Modified_date 114 2 18 9 23 
  
BAC : "Psa.0004.I03"
Map "ctg11353" Ends Left 140.000
Map "ctg11353" Ends Right 157.000 Oldctg 1542
Gel_number    BAC_WGP
Bands  696129 18
Approximate_match_to_cosmid "Psa.0245.A10"
Creation_date 114 2 18 9 23 
Modified_date 114 4 11 11 4 
  
BAC : "Psa.0004.I04"
Map "ctg10748" Ends Left 32.000
Map "ctg10748" Ends Right 36.000 Oldctg 4144
Gel_number    BAC_WGP
Bands  6040648 5
Creation_date 114 2 18 9 23 
Modified_date 114 2 25 13 3 
  
BAC : "Psa.0004.I09"
Map "ctg6220" Ends Left 59.000
Map "ctg6220" Ends Right 71.000 Oldctg 8868
Gel_number    BAC_WGP
Bands  696251 13
Creation_date 114 2 18 9 23 
Modified_date 114 2 27 9 25 
  
BAC : "Psa.0004.I14"
Map "ctg5170" Ends Left 3.000
Map "ctg5170" Ends Right 13.000 Oldctg 5170
Gel_number    BAC_WGP
Bands  696272 11
Exact_match_to_cosmid "Psa.0197.I24"
Creation_date 114 2 18 9 23 
Modified_date 114 4 11 10 55 
  
BAC : "Psa.0004.I15"
Map "ctg948" Ends Left 10.000
Map "ctg948" Ends Right 26.000 Oldctg 948
Gel_number    BAC_WGP
Bands  696446 17
Creation_date 114 2 18 9 23 
Modified_date 114 4 11 10 46 
  
BAC : "Psa.0004.I21"
Map "ctg1534" Ends Left 230.000
Map "ctg1534" Ends Right 271.000 Oldctg 1534
Gel_number    BAC_WGP
Bands  696557 42
Creation_date 114 2 18 9 23 
Modified_date 114 4 11 10 48 
  
BAC : "Psa.0004.I22"
Map "ctg642" Ends Left 417.000
Map "ctg642" Ends Right 435.000 Oldctg 2351
Gel_number    BAC_WGP
Bands  696752 19
Creation_date 114 2 18 9 23 
Modified_date 114 4 11 10 44 
  
BAC : "Psa.0004.I23"
Map "ctg1196" Ends Left 115.000
Map "ctg1196" Ends Right 171.000 Oldctg 1196
Gel_number    BAC_WGP
Bands  5693940 57
Creation_date 114 2 18 9 23 
Modified_date 114 4 11 10 47 
  
BAC : "Psa.0004.K03"
Map "ctg5835" Ends Left 83.000
Map "ctg5835" Ends Right 118.000 Oldctg 9188
Gel_number    BAC_WGP
Bands  696829 36
Approximate_match_to_cosmid "Psa.0436.L13"
Creation_date 114 2 18 9 23 
Modified_date 114 4 11 10 56 
  
BAC : "Psa.0004.K08"
Map "ctg3689" Ends Left 86.000
Map "ctg3689" Ends Right 99.000 Oldctg 3689
Gel_number    BAC_WGP
Bands  697015 14
Approximate_match_to_cosmid "Psa.0439.I19"
Creation_date 114 2 18 9 23 
Modified_date 114 4 11 10 53 
  
BAC : "Psa.0004.K09"
Map "ctg10376" Ends Left 146.000
Map "ctg10376" Ends Right 169.000 Oldctg 1415
Gel_number    BAC_WGP
Bands  697104 24
Creation_date 114 2 18 9 23 
Modified_date 114 2 27 9 23 
  
BAC : "Psa.0004.K11"
Map "ctg2260" Ends Left 359.000
Map "ctg2260" Ends Right 371.000 Oldctg 9904
Gel_number    BAC_WGP
Bands  697228 13
Creation_date 114 2 18 9 23 
Modified_date 114 2 26 20 14 
  
BAC : "Psa.0004.K13"
Map "ctg87" Ends Left 161.000
Map "ctg87" Ends Right 174.000 Oldctg 87
Gel_number    BAC_WGP
Bands  697276 14
Approximate_match_to_cosmid "Psa.0665.M23"
Creation_date 114 2 18 9 23 
Modified_date 114 4 11 10 40 
  
BAC : "Psa.0004.K14"
Map "ctg3531" Ends Left 3.000
Map "ctg3531" Ends Right 11.000 Oldctg 3531
Gel_number    BAC_WGP
Bands  6178080 9
Exact_match_to_cosmid "Psa.0589.M17"
Creation_date 114 2 18 9 23 
Modified_date 114 4 11 10 53 
  
BAC : "Psa.0004.K15"
Map "ctg11484" Ends Left 95.000
Map "ctg11484" Ends Right 130.000 Oldctg 9912
Gel_number    BAC_WGP
Bands  697574 36
Creation_date 114 2 18 9 23 
Modified_date 114 2 25 20 55 
  
BAC : "Psa.0004.K16"
Map "ctg1750" Ends Left 96.000
Map "ctg1750" Ends Right 117.000 Oldctg 1750
Gel_number    BAC_WGP
Bands  697666 22
Creation_date 114 2 18 9 23 
Modified_date 114 4 11 10 49 
  
BAC : "Psa.0004.K22"
Map "ctg11952" Ends Left 4.000
Map "ctg11952" Ends Right 19.000 Oldctg 11952
Gel_number    BAC_WGP
Bands  697741 16
Approximate_match_to_cosmid "Psa.0100.B23"
Creation_date 114 2 18 9 23 
Modified_date 114 4 11 11 6 
  
BAC : "Psa.0004.K24"
Map "ctg4011" Ends Left 63.000
Map "ctg4011" Ends Right 106.000 Oldctg 4011
Gel_number    BAC_WGP
Bands  697821 44
Creation_date 114 2 18 9 23 
Modified_date 114 4 11 10 54 
  
BAC : "Psa.0004.L03"
Map "ctg5042" Ends Left 25.000
Map "ctg5042" Ends Right 62.000 Oldctg 5042
Gel_number    BAC_WGP
Bands  697903 38
Creation_date 114 2 18 9 23 
Modified_date 114 2 24 20 33 
  
BAC : "Psa.0004.L07"
Map "ctg3492" Ends Left 212.000
Map "ctg3492" Ends Right 222.000 Oldctg 3492
Gel_number    BAC_WGP
Bands  697978 11
Exact_match_to_cosmid "Psa.0340.N16"
Creation_date 114 2 18 9 23 
Modified_date 114 4 11 10 53 
  
BAC : "Psa.0004.L10"
Gel_number    BAC_WGP
Bands  1129 5
Creation_date 114 2 18 9 23 
Modified_date 114 2 18 9 23 
  
BAC : "Psa.0004.L22"
Map "ctg148" Ends Left 18.000
Map "ctg148" Ends Right 36.000 Oldctg 5668
Gel_number    BAC_WGP
Bands  698072 19
Creation_date 114 2 18 9 23 
Modified_date 114 2 26 20 14 
  
BAC : "Psa.0004.L23"
Map "ctg686" Ends Left 411.000
Map "ctg686" Ends Right 430.000 Oldctg 5493
Gel_number    BAC_WGP
Bands  698142 20
Creation_date 114 2 18 9 23 
Modified_date 114 4 11 10 44 
  
BAC : "Psa.0004.L24"
Map "ctg1961" Ends Left 109.000
Map "ctg1961" Ends Right 130.000 Oldctg 3441
Gel_number    BAC_WGP
Bands  698248 22
Creation_date 114 2 18 9 23 
Modified_date 114 2 24 10 0 
  
BAC : "Psa.0004.M03"
Map "ctg526" Ends Left 46.000
Map "ctg526" Ends Right 90.000 Oldctg 526
Gel_number    BAC_WGP
Bands  698317 45
Creation_date 114 2 18 9 23 
Modified_date 114 2 24 9 59 
  
BAC : "Psa.0004.M04"
Map "ctg945" Ends Left 11.000
Map "ctg945" Ends Right 62.000 Oldctg 1176
Gel_number    BAC_WGP
Bands  5439225 52
Creation_date 114 2 18 9 23 
Modified_date 114 2 27 9 23 
  
BAC : "Psa.0004.M08"
Map "ctg11629" Ends Left 92.000
Map "ctg11629" Ends Right 111.000 Oldctg 10832
Gel_number    BAC_WGP
Bands  698464 20
Exact_match_to_cosmid "Psa.0335.A09"
Creation_date 114 2 18 9 23 
Modified_date 114 4 11 11 5 
  
BAC : "Psa.0004.M10"
Map "ctg7378" Ends Left 131.000
Map "ctg7378" Ends Right 145.000 Oldctg 7378
Gel_number    BAC_WGP
Bands  1134 15
Creation_date 114 2 18 9 23 
Modified_date 114 2 25 16 6 
  
BAC : "Psa.0004.M11"
Map "ctg11506" Ends Left 29.000
Map "ctg11506" Ends Right 59.000 Oldctg 189
Gel_number    BAC_WGP
Bands  698645 31
Creation_date 114 2 18 9 23 
Modified_date 114 4 11 11 5 
  
BAC : "Psa.0004.M12"
Map "ctg10157" Ends Left 44.000
Map "ctg10157" Ends Right 72.000 Oldctg 599
Gel_number    BAC_WGP
Bands  698855 29
Creation_date 114 2 18 9 23 
Modified_date 114 4 11 11 0 
  
BAC : "Psa.0004.M13"
Map "ctg11953" Ends Left 3.000
Map "ctg11953" Ends Right 34.000 Oldctg 11953
Gel_number    BAC_WGP
Bands  698965 32
Creation_date 114 2 18 9 23 
Modified_date 114 2 18 9 23 
  
BAC : "Psa.0004.M14"
Map "ctg2594" Ends Left 62.000
Map "ctg2594" Ends Right 108.000 Oldctg 2594
Gel_number    BAC_WGP
Bands  699026 47
Creation_date 114 2 18 9 23 
Modified_date 114 4 11 10 51 
  
BAC : "Psa.0004.M15"
Map "ctg4011" Ends Left 300.000
Map "ctg4011" Ends Right 326.000 Oldctg 4011
Gel_number    BAC_WGP
Bands  699332 27
Creation_date 114 2 18 9 23 
Modified_date 114 4 11 10 54 
  
BAC : "Psa.0004.M16"
Map "ctg11954" Ends Left 1.000
Map "ctg11954" Ends Right 27.000 Oldctg 11954
Gel_number    BAC_WGP
Bands  699489 27
Creation_date 114 2 18 9 23 
Modified_date 114 4 11 11 6 
  
BAC : "Psa.0004.M20"
Map "ctg11489" Ends Left 177.000
Map "ctg11489" Ends Right 198.000 Oldctg 10007
Gel_number    BAC_WGP
Bands  699579 22
Approximate_match_to_cosmid "Psa.0142.N05"
Fpc_remark "DQer From ctg190"
Creation_date 114 2 18 9 23 
Modified_date 114 4 11 11 5 
  
BAC : "Psa.0004.M23"
Map "ctg11381" Ends Left 56.000
Map "ctg11381" Ends Right 80.000 Oldctg 1914
Gel_number    BAC_WGP
Bands  699699 25
Creation_date 114 2 18 9 23 
Modified_date 114 2 26 20 14 
  
BAC : "Psa.0004.M24"
Map "ctg640" Ends Left 369.000
Map "ctg640" Ends Right 422.000 Oldctg 1270
Gel_number    BAC_WGP
Bands  5466531 54
Creation_date 114 2 18 9 23 
Modified_date 114 4 11 10 44 
  
BAC : "Psa.0004.N01"
Map "ctg3647" Ends Left 171.000
Map "ctg3647" Ends Right 183.000 Oldctg 4629
Gel_number    BAC_WGP
Bands  699808 13
Creation_date 114 2 18 9 23 
Modified_date 114 2 26 20 14 
  
BAC : "Psa.0004.N03"
Map "ctg10429" Ends Left 333.000
Map "ctg10429" Ends Right 365.000 Oldctg 1647
Gel_number    BAC_WGP
Bands  699857 33
Creation_date 114 2 18 9 23 
Modified_date 114 4 11 11 1 
  
BAC : "Psa.0004.N04"
Map "ctg339" Ends Left 537.000
Map "ctg339" Ends Right 550.000 Oldctg 339
Gel_number    BAC_WGP
Bands  700085 14
Creation_date 114 2 18 9 23 
Modified_date 114 4 11 10 42 
  
BAC : "Psa.0004.N07"
Map "ctg11210" Ends Left 76.000
Map "ctg11210" Ends Right 116.000 Oldctg 10617
Gel_number    BAC_WGP
Bands  700155 41
Creation_date 114 2 18 9 23 
Modified_date 114 4 11 11 4 
  
BAC : "Psa.0004.N08"
Map "ctg1250" Ends Left 5.000
Map "ctg1250" Ends Right 24.000 Oldctg 1250
Gel_number    BAC_WGP
Bands  700348 20
Creation_date 114 2 18 9 23 
Modified_date 114 2 24 20 33 
  
BAC : "Psa.0004.N09"
Map "ctg352" Ends Left 22.000
Map "ctg352" Ends Right 65.000 Oldctg 352
Gel_number    BAC_WGP
Bands  700397 44
Approximate_match_to_cosmid "Psa.0302.K16"
Creation_date 114 2 18 9 23 
Modified_date 114 4 11 10 42 
  
BAC : "Psa.0004.N11"
Map "ctg11955" Ends Left 1.000
Map "ctg11955" Ends Right 19.000 Oldctg 11955
Gel_number    BAC_WGP
Bands  700839 19
Approximate_match_to_cosmid "Psa.0387.B17"
Creation_date 114 2 18 9 23 
Modified_date 114 4 11 11 6 
  
BAC : "Psa.0004.N12"
Map "ctg11956" Ends Left 12.000
Map "ctg11956" Ends Right 57.000 Oldctg 11956
Gel_number    BAC_WGP
Bands  700950 46
Creation_date 114 2 18 9 23 
Modified_date 114 2 18 9 23 
  
BAC : "Psa.0004.N16"
Map "ctg11164" Ends Left 1.000
Map "ctg11164" Ends Right 33.000 Oldctg 625
Gel_number    BAC_WGP
Bands  701124 33
Creation_date 114 2 18 9 23 
Modified_date 114 4 11 11 4 
  
BAC : "Psa.0004.N19"
Map "ctg11514" Ends Left 56.000
Map "ctg11514" Ends Right 73.000 Oldctg 1338
Gel_number    BAC_WGP
Bands  701275 18
Creation_date 114 2 18 9 23 
Modified_date 114 2 24 10 1 
  
BAC : "Psa.0004.N20"
Map "ctg10078" Ends Left 93.000
Map "ctg10078" Ends Right 130.000 Oldctg 395
Gel_number    BAC_WGP
Bands  701408 38
Approximate_match_to_cosmid "Psa.0630.A16"
Creation_date 114 2 18 9 23 
Modified_date 114 4 11 11 0 
  
BAC : "Psa.0004.N22"
Map "ctg10951" Ends Left 0.000
Map "ctg10951" Ends Right 15.000 Oldctg 8354
Gel_number    BAC_WGP
Bands  701637 16
Creation_date 114 2 18 9 23 
Modified_date 114 2 26 20 14 
  
BAC : "Psa.0004.N23"
Map "ctg8602" Ends Left 87.000
Map "ctg8602" Ends Right 104.000 Oldctg 8602
Gel_number    BAC_WGP
Bands  701727 18
Approximate_match_to_cosmid "Psa.0738.D22"
Creation_date 114 2 18 9 23 
Modified_date 114 4 11 10 58 
  
BAC : "Psa.0004.N24"
Map "ctg3810" Ends Left 231.000
Map "ctg3810" Ends Right 270.000 Oldctg 4294
Gel_number    BAC_WGP
Bands  701780 40
Creation_date 114 2 18 9 23 
Modified_date 114 2 26 20 14 
  
BAC : "Psa.0004.O07"
Map "ctg270" Ends Left 430.000
Map "ctg270" Ends Right 448.000 Oldctg 5847
Gel_number    BAC_WGP
Bands  701892 19
Creation_date 114 2 18 9 23 
Modified_date 114 4 11 10 41 
  
BAC : "Psa.0004.O10"
Map "ctg214" Ends Left 98.000
Map "ctg214" Ends Right 105.000 Oldctg 214
Gel_number    BAC_WGP
Bands  1149 8
Creation_date 114 2 18 9 23 
Modified_date 114 2 27 9 22 
  
BAC : "Psa.0004.O12"
Map "ctg11657" Ends Left 64.000
Map "ctg11657" Ends Right 78.000 Oldctg 113
Gel_number    BAC_WGP
Bands  701984 15
Exact_match_to_cosmid "Psa.0077.A20"
Creation_date 114 2 18 9 23 
Modified_date 114 4 11 11 5 
  
BAC : "Psa.0004.O13"
Map "ctg382" Ends Left 447.000
Map "ctg382" Ends Right 466.000 Oldctg 382
Gel_number    BAC_WGP
Bands  702182 20
Creation_date 114 2 18 9 23 
Modified_date 114 2 24 20 33 
  
BAC : "Psa.0004.O14"
Map "ctg2630" Ends Left 84.000
Map "ctg2630" Ends Right 124.000 Oldctg 5322
Gel_number    BAC_WGP
Bands  702235 41
Creation_date 114 2 18 9 23 
Modified_date 114 4 11 10 51 
  
BAC : "Psa.0004.O15"
Map "ctg11590" Ends Left 30.000
Map "ctg11590" Ends Right 86.000 Oldctg 690
Gel_number    BAC_WGP
Bands  1157 57
Creation_date 114 2 18 9 23 
Modified_date 114 2 24 9 59 
  
BAC : "Psa.0004.O19"
Map "ctg11237" Ends Left 88.000
Map "ctg11237" Ends Right 134.000 Oldctg 84
Gel_number    BAC_WGP
Bands  702350 47
Creation_date 114 2 18 9 23 
Modified_date 114 2 24 15 58 
  
BAC : "Psa.0004.O22"
Map "ctg10840" Ends Left 201.000
Map "ctg10840" Ends Right 212.000 Oldctg 5353
Gel_number    BAC_WGP
Bands  702501 12
Creation_date 114 2 18 9 23 
Modified_date 114 2 25 16 40 
  
BAC : "Psa.0004.O23"
Map "ctg3367" Ends Left 28.000
Map "ctg3367" Ends Right 51.000 Oldctg 3367
Gel_number    BAC_WGP
Bands  702540 24
Exact_match_to_cosmid "Psa.0433.A02"
Creation_date 114 2 18 9 23 
Modified_date 114 4 11 10 53 
  
BAC : "Psa.0004.O24"
Map "ctg11957" Ends Left 3.000
Map "ctg11957" Ends Right 22.000 Oldctg 11957
Gel_number    BAC_WGP
Bands  702754 20
Approximate_match_to_cosmid "Psa.0406.D09"
Creation_date 114 2 18 9 23 
Modified_date 114 4 11 11 6 
  
BAC : "Psa.0004.P01"
Map "ctg374" Ends Left 45.000
Map "ctg374" Ends Right 49.000 Oldctg 374
Gel_number    BAC_WGP
Bands  2970966 5
Exact_match_to_cosmid "Psa.0443.O22"
Creation_date 114 2 18 9 23 
Modified_date 114 4 11 10 42 
  
BAC : "Psa.0004.P03"
Map "ctg16978" Ends Left 0.000
Map "ctg16978" Ends Right 5.000 Oldctg 16978
Gel_number    BAC_WGP
Bands  4712805 6
Exact_match_to_cosmid "Psa.0722.E15"
Creation_date 114 2 18 9 23 
Modified_date 114 4 11 11 8 
  
BAC : "Psa.0004.P07"
Map "ctg2217" Ends Left 109.000
Map "ctg2217" Ends Right 120.000 Oldctg 5682
Gel_number    BAC_WGP
Bands  702874 12
Creation_date 114 2 18 9 23 
Modified_date 114 4 11 10 50 
  
BAC : "Psa.0004.P08"
Map "ctg8687" Ends Left 67.000
Map "ctg8687" Ends Right 81.000 Oldctg 8687
Gel_number    BAC_WGP
Bands  703016 15
Approximate_match_to_cosmid "Psa.0056.O15"
Creation_date 114 2 18 9 23 
Modified_date 114 4 11 10 58 
  
BAC : "Psa.0004.P09"
Map "ctg6355" Ends Left 97.000
Map "ctg6355" Ends Right 121.000 Oldctg 6355
Gel_number    BAC_WGP
Bands  703205 25
Creation_date 114 2 18 9 23 
Modified_date 114 4 11 10 56 
  
BAC : "Psa.0004.P10"
Map "ctg10020" Ends Left 3.000
Map "ctg10020" Ends Right 56.000 Oldctg 218
Gel_number    BAC_WGP
Bands  1481553 54
Creation_date 114 2 18 9 23 
Modified_date 114 4 11 10 59 
  
BAC : "Psa.0004.P12"
Map "ctg3059" Ends Left 248.000
Map "ctg3059" Ends Right 275.000 Oldctg 3059
Gel_number    BAC_WGP
Bands  703382 28
Creation_date 114 2 18 9 23 
Modified_date 114 4 11 10 52 
  
BAC : "Psa.0004.P14"
Map "ctg1437" Ends Left 64.000
Map "ctg1437" Ends Right 84.000 Oldctg 1437
Gel_number    BAC_WGP
Bands  703483 21
Approximate_match_to_cosmid "Psa.0354.A11"
Creation_date 114 2 18 9 23 
Modified_date 114 4 11 10 48 
  
BAC : "Psa.0004.P15"
Map "ctg7881" Ends Left 3.000
Map "ctg7881" Ends Right 46.000 Oldctg 7881
Gel_number    BAC_WGP
Bands  703588 44
Approximate_match_to_cosmid "Psa.0207.N02"
Creation_date 114 2 18 9 23 
Modified_date 114 4 11 10 57 
  
BAC : "Psa.0004.P16"
Map "ctg1019" Ends Left 332.000
Map "ctg1019" Ends Right 375.000 Oldctg 1019
Gel_number    BAC_WGP
Bands  703772 44
Creation_date 114 2 18 9 23 
Modified_date 114 4 11 10 46 
  
BAC : "Psa.0004.P20"
Map "ctg3630" Ends Left 34.000
Map "ctg3630" Ends Right 47.000 Oldctg 8570
Gel_number    BAC_WGP
Bands  703876 14
Exact_match_to_cosmid "Psa.0305.C24"
Creation_date 114 2 18 9 23 
Modified_date 114 4 11 10 53 
  
BAC : "Psa.0004.P21"
Map "ctg10754" Ends Left 17.000
Map "ctg10754" Ends Right 34.000 Oldctg 4216
Gel_number    BAC_WGP
Bands  704023 18
Exact_match_to_cosmid "Psa.0098.D03"
Creation_date 114 2 18 9 23 
Modified_date 114 4 11 11 3 
  
BAC : "Psa.0004.P22"
Map "ctg3863" Ends Left 145.000
Map "ctg3863" Ends Right 161.000 Oldctg 3863
Gel_number    BAC_WGP
Bands  704122 17
Exact_match_to_cosmid "Psa.0325.C03"
Creation_date 114 2 18 9 23 
Modified_date 114 4 11 10 54 
  
BAC : "Psa.0004.P23"
Map "ctg10585" Ends Left 468.000
Map "ctg10585" Ends Right 499.000 Oldctg 2607
Gel_number    BAC_WGP
Bands  704303 32
Creation_date 114 2 18 9 23 
Modified_date 114 2 25 16 40 
  
BAC : "Psa.0004.P24"
Map "ctg10301" Ends Left 137.000
Map "ctg10301" Ends Right 166.000 Oldctg 1088
Gel_number    BAC_WGP
Bands  1214 30
Creation_date 114 2 18 9 23 
Modified_date 114 2 26 19 51 
  
BAC : "Psa.0005.A01"
Map "ctg709" Ends Left 104.000
Map "ctg709" Ends Right 131.000 Oldctg 709
Gel_number    BAC_WGP
Bands  704424 28
Approximate_match_to_cosmid "Psa.0189.I08"
Creation_date 114 2 18 9 23 
Modified_date 114 4 11 10 44 
  
BAC : "Psa.0005.A02"
Map "ctg11958" Ends Left 6.000
Map "ctg11958" Ends Right 29.000 Oldctg 11958
Gel_number    BAC_WGP
Bands  704559 24
Approximate_match_to_cosmid "Psa.0165.P22"
Creation_date 114 2 18 9 23 
Modified_date 114 4 11 11 6 
  
BAC : "Psa.0005.A03"
Map "ctg8584" Ends Left 95.000
Map "ctg8584" Ends Right 104.000 Oldctg 8584
Gel_number    BAC_WGP
Bands  1244 10
Creation_date 114 2 18 9 23 
Modified_date 114 2 26 19 51 
  
BAC : "Psa.0005.A07"
Map "ctg1846" Ends Left 120.000
Map "ctg1846" Ends Right 144.000 Oldctg 1846
Gel_number    BAC_WGP
Bands  704812 25
Creation_date 114 2 18 9 23 
Modified_date 114 4 11 10 49 
  
BAC : "Psa.0005.A09"
Map "ctg11722" Ends Left 0.000
Map "ctg11722" Ends Right 39.000 Oldctg 10041
Gel_number    BAC_WGP
Bands  704996 40
Creation_date 114 2 18 9 23 
Modified_date 114 4 11 11 5 
  
BAC : "Psa.0005.A10"
Map "ctg11959" Ends Left 5.000
Map "ctg11959" Ends Right 24.000 Oldctg 11959
Gel_number    BAC_WGP
Bands  705102 20
Creation_date 114 2 18 9 23 
Modified_date 114 4 11 11 6 
  
BAC : "Psa.0005.A11"
Map "ctg1294" Ends Left 66.000
Map "ctg1294" Ends Right 93.000 Oldctg 8580
Gel_number    BAC_WGP
Bands  705215 28
Exact_match_to_cosmid "Psa.0448.L11"
Creation_date 114 2 18 9 23 
Modified_date 114 4 11 10 47 
  
BAC : "Psa.0005.A12"
Map "ctg165" Ends Left 376.000
Map "ctg165" Ends Right 412.000 Oldctg 165
Gel_number    BAC_WGP
Bands  705412 37
Creation_date 114 2 18 9 23 
Modified_date 114 4 11 10 41 
  
BAC : "Psa.0005.A13"
Map "ctg9902" Ends Left 239.000
Map "ctg9902" Ends Right 271.000 Oldctg 12
Gel_number    BAC_WGP
Bands  705525 33
Approximate_match_to_cosmid "Psa.0743.L17"
Creation_date 114 2 18 9 23 
Modified_date 114 4 11 10 59 
  
BAC : "Psa.0005.A15"
Map "ctg2507" Ends Left 85.000
Map "ctg2507" Ends Right 136.000 Oldctg 2507
Gel_number    BAC_WGP
Bands  5404785 52
Creation_date 114 2 18 9 23 
Modified_date 114 4 11 10 51 
  
BAC : "Psa.0005.A16"
Map "ctg2285" Ends Left 54.000
Map "ctg2285" Ends Right 87.000 Oldctg 3187
Gel_number    BAC_WGP
Bands  705758 34
Creation_date 114 2 18 9 23 
Modified_date 114 4 11 10 51 
  
BAC : "Psa.0005.A20"
Map "ctg8350" Ends Left 123.000
Map "ctg8350" Ends Right 160.000 Oldctg 8350
Gel_number    BAC_WGP
Bands  705887 38
Creation_date 114 2 18 9 23 
Modified_date 114 2 25 13 41 
  
BAC : "Psa.0005.A21"
Map "ctg238" Ends Left 85.000
Map "ctg238" Ends Right 112.000 Oldctg 238
Gel_number    BAC_WGP
Bands  706017 28
Creation_date 114 2 18 9 23 
Modified_date 114 4 11 10 41 
  
BAC : "Psa.0005.A22"
Map "ctg771" Ends Left 9.000
Map "ctg771" Ends Right 36.000 Oldctg 9487
Gel_number    BAC_WGP
Bands  706181 28
Creation_date 114 2 18 9 23 
Modified_date 114 4 11 10 45 
  
BAC : "Psa.0005.A23"
Map "ctg11960" Ends Left 1.000
Map "ctg11960" Ends Right 15.000 Oldctg 11960
Gel_number    BAC_WGP
Bands  706397 15
Creation_date 114 2 18 9 23 
Modified_date 114 2 18 9 23 
  
BAC : "Psa.0005.A24"
Map "ctg11385" Ends Left 1.000
Map "ctg11385" Ends Right 30.000 Oldctg 2077
Gel_number    BAC_WGP
Bands  706434 30
Exact_match_to_cosmid "Psa.0074.O03"
Creation_date 114 2 18 9 23 
Modified_date 114 4 11 11 5 
  
BAC : "Psa.0005.B02"
Map "ctg8668" Ends Left 53.000
Map "ctg8668" Ends Right 100.000 Oldctg 8668
Gel_number    BAC_WGP
Bands  706562 48
Creation_date 114 2 18 9 23 
Modified_date 114 2 25 14 18 
  
BAC : "Psa.0005.B03"
Map "ctg4919" Ends Left 0.000
Map "ctg4919" Ends Right 36.000 Oldctg 4919
Gel_number    BAC_WGP
Bands  706802 37
Creation_date 114 2 18 9 23 
Modified_date 114 4 11 10 55 
  
BAC : "Psa.0005.B04"
Map "ctg11411" Ends Left 114.000
Map "ctg11411" Ends Right 146.000 Oldctg 2920
Gel_number    BAC_WGP
Bands  706914 33
Creation_date 114 2 18 9 23 
Modified_date 114 2 25 14 18 
  
BAC : "Psa.0005.B07"
Map "ctg11961" Ends Left 0.000
Map "ctg11961" Ends Right 37.000 Oldctg 11961
Gel_number    BAC_WGP
Bands  706982 38
Creation_date 114 2 18 9 23 
Modified_date 114 4 11 11 6 
  
BAC : "Psa.0005.B12"
Map "ctg4003" Ends Left 39.000
Map "ctg4003" Ends Right 64.000 Oldctg 4003
Gel_number    BAC_WGP
Bands  707081 26
Approximate_match_to_cosmid "Psa.0238.E02"
Creation_date 114 2 18 9 23 
Modified_date 114 4 11 10 54 
  
BAC : "Psa.0005.B13"
Map "ctg6146" Ends Left 103.000
Map "ctg6146" Ends Right 128.000 Oldctg 6146
Gel_number    BAC_WGP
Bands  707235 26
Approximate_match_to_cosmid "Psa.0073.N01"
Creation_date 114 2 18 9 23 
Modified_date 114 4 11 10 56 
  
BAC : "Psa.0005.B15"
Map "ctg373" Ends Left 295.000
Map "ctg373" Ends Right 313.000 Oldctg 3368
Gel_number    BAC_WGP
Bands  707359 19
Creation_date 114 2 18 9 23 
Modified_date 114 2 26 11 17 
  
BAC : "Psa.0005.B16"
Map "ctg11482" Ends Left 112.000
Map "ctg11482" Ends Right 126.000 Oldctg 9902
Gel_number    BAC_WGP
Bands  707402 15
Creation_date 114 2 18 9 23 
Modified_date 114 4 11 11 5 
  
BAC : "Psa.0005.B19"
Map "ctg1316" Ends Left 37.000
Map "ctg1316" Ends Right 71.000 Oldctg 1316
Gel_number    BAC_WGP
Bands  707514 35
Creation_date 114 2 18 9 23 
Modified_date 114 2 24 20 33 
  
BAC : "Psa.0005.B20"
Map "ctg1921" Ends Left 173.000
Map "ctg1921" Ends Right 217.000 Oldctg 1921
Gel_number    BAC_WGP
Bands  707615 45
Creation_date 114 2 18 9 23 
Modified_date 114 2 25 16 40 
  
BAC : "Psa.0005.B21"
Map "ctg1977" Ends Left 81.000
Map "ctg1977" Ends Right 113.000 Oldctg 1977
Gel_number    BAC_WGP
Bands  707735 33
Creation_date 114 2 18 9 23 
Modified_date 114 4 11 10 50 
  
BAC : "Psa.0005.B22"
Map "ctg4397" Ends Left 41.000
Map "ctg4397" Ends Right 77.000 Oldctg 4397
Gel_number    BAC_WGP
Bands  707907 37
Creation_date 114 2 18 9 23 
Modified_date 114 2 25 9 14 
  
BAC : "Psa.0005.B23"
Map "ctg2343" Ends Left 74.000
Map "ctg2343" Ends Right 117.000 Oldctg 2343
Gel_number    BAC_WGP
Bands  708163 44
Creation_date 114 2 18 9 23 
Modified_date 114 4 11 10 51 
  
BAC : "Psa.0005.B24"
Map "ctg2708" Ends Left 22.000
Map "ctg2708" Ends Right 45.000 Oldctg 2708
Gel_number    BAC_WGP
Bands  708317 24
Creation_date 114 2 18 9 23 
Modified_date 114 2 26 20 14 
  
BAC : "Psa.0005.C01"
Map "ctg1824" Ends Left 0.000
Map "ctg1824" Ends Right 18.000 Oldctg 1824
Gel_number    BAC_WGP
Bands  1254 19
Creation_date 114 2 18 9 23 
Modified_date 114 2 26 10 51 
  
BAC : "Psa.0005.C02"
Map "ctg10983" Ends Left 7.000
Map "ctg10983" Ends Right 28.000 Oldctg 180
Gel_number    BAC_WGP
Bands  708417 22
Approximate_match_to_cosmid "Psa.0039.I15"
Creation_date 114 2 18 9 23 
Modified_date 114 4 11 11 3 
  
BAC : "Psa.0005.C04"
Map "ctg5967" Ends Left 68.000
Map "ctg5967" Ends Right 95.000 Oldctg 5967
Gel_number    BAC_WGP
Bands  708595 28
Creation_date 114 2 18 9 23 
Modified_date 114 4 11 10 56 
  
BAC : "Psa.0005.C07"
Map "ctg1493" Ends Left 122.000
Map "ctg1493" Ends Right 148.000 Oldctg 1493
Gel_number    BAC_WGP
Bands  1273 27
Creation_date 114 2 18 9 23 
Modified_date 114 2 25 11 7 
  
BAC : "Psa.0005.C09"
Map "ctg2872" Ends Left 41.000
Map "ctg2872" Ends Right 77.000 Oldctg 2872
Gel_number    BAC_WGP
Bands  708699 37
Creation_date 114 2 18 9 23 
Modified_date 114 4 11 10 52 
  
BAC : "Psa.0005.C10"
Map "ctg4097" Ends Left 24.000
Map "ctg4097" Ends Right 47.000 Oldctg 4097
Gel_number    BAC_WGP
Bands  708899 24
Approximate_match_to_cosmid "Psa.0175.B05"
Creation_date 114 2 18 9 23 
Modified_date 114 4 11 10 54 
  
BAC : "Psa.0005.C11"
Map "ctg7795" Ends Left 182.000
Map "ctg7795" Ends Right 218.000 Oldctg 9498
Gel_number    BAC_WGP
Bands  709057 37
Creation_date 114 2 18 9 23 
Modified_date 114 4 11 10 57 
  
BAC : "Psa.0005.C12"
Map "ctg515" Ends Left 332.000
Map "ctg515" Ends Right 364.000 Oldctg 515
Gel_number    BAC_WGP
Bands  709313 33
Approximate_match_to_cosmid "Psa.0477.H02"
Creation_date 114 2 18 9 23 
Modified_date 114 4 11 10 43 
  
BAC : "Psa.0005.C13"
Map "ctg1851" Ends Left 96.000
Map "ctg1851" Ends Right 135.000 Oldctg 1851
Gel_number    BAC_WGP
Bands  709680 40
Creation_date 114 2 18 9 23 
Modified_date 114 4 11 10 49 
  
BAC : "Psa.0005.C14"
Map "ctg11962" Ends Left 1.000
Map "ctg11962" Ends Right 21.000 Oldctg 11962
Gel_number    BAC_WGP
Bands  709880 21
Approximate_match_to_cosmid "Psa.0419.J23"
Creation_date 114 2 18 9 23 
Modified_date 114 4 11 11 6 
  
BAC : "Psa.0005.C15"
Gel_number    BAC_WGP
Bands  1300 32
Creation_date 114 2 18 9 23 
Modified_date 114 2 18 9 23 
  
BAC : "Psa.0005.C16"
Map "ctg11963" Ends Left 5.000
Map "ctg11963" Ends Right 47.000 Oldctg 11963
Gel_number    BAC_WGP
Bands  709935 43
Creation_date 114 2 18 9 23 
Modified_date 114 4 11 11 6 
  
BAC : "Psa.0005.C19"
Map "ctg10067" Ends Left 134.000
Map "ctg10067" Ends Right 170.000 Oldctg 379
Gel_number    BAC_WGP
Bands  710172 37
Creation_date 114 2 18 9 23 
Modified_date 114 2 26 11 17 
  
BAC : "Psa.0005.C20"
Map "ctg8245" Ends Left 48.000
Map "ctg8245" Ends Right 71.000 Oldctg 8245
Gel_number    BAC_WGP
Bands  710318 24
Approximate_match_to_cosmid "Psa.0224.B10"
Creation_date 114 2 18 9 23 
Modified_date 114 4 11 10 58 
  
BAC : "Psa.0005.C21"
Map "ctg3116" Ends Left 322.000
Map "ctg3116" Ends Right 359.000 Oldctg 3116
Gel_number    BAC_WGP
Bands  710405 38
Creation_date 114 2 18 9 23 
Modified_date 114 2 24 13 14 
  
BAC : "Psa.0005.C22"
Map "ctg10941" Ends Left 119.000
Map "ctg10941" Ends Right 140.000 Oldctg 7944
Gel_number    BAC_WGP
Bands  710665 22
Approximate_match_to_cosmid "Psa.0309.D12"
Creation_date 114 2 18 9 23 
Modified_date 114 4 11 11 3 
  
BAC : "Psa.0005.D01"
Map "ctg10927" Ends Left 38.000
Map "ctg10927" Ends Right 58.000 Oldctg 7662
Gel_number    BAC_WGP
Bands  710860 21
Exact_match_to_cosmid "Psa.0427.M23"
Creation_date 114 2 18 9 23 
Modified_date 114 4 11 11 3 
  
BAC : "Psa.0005.D02"
Map "ctg637" Ends Left 240.000
Map "ctg637" Ends Right 255.000 Oldctg 3616
Gel_number    BAC_WGP
Bands  711016 16
Exact_match_to_cosmid "Psa.0308.C11"
Creation_date 114 2 18 9 23 
Modified_date 114 4 11 10 44 
  
BAC : "Psa.0005.D03"
Map "ctg10030" Ends Left 108.000
Map "ctg10030" Ends Right 122.000 Oldctg 249
Gel_number    BAC_WGP
Bands  711128 15
Exact_match_to_cosmid "Psa.0249.I06"
Creation_date 114 2 18 9 23 
Modified_date 114 4 11 10 59 
  
BAC : "Psa.0005.D07"
Map "ctg2377" Ends Left 321.000
Map "ctg2377" Ends Right 353.000 Oldctg 4174
Gel_number    BAC_WGP
Bands  711236 33
Creation_date 114 2 18 9 23 
Modified_date 114 2 25 16 40 
  
BAC : "Psa.0005.D08"
Map "ctg3153" Ends Left 104.000
Map "ctg3153" Ends Right 147.000 Oldctg 3153
Gel_number    BAC_WGP
Bands  711340 44
Creation_date 114 2 18 9 23 
Modified_date 114 2 25 20 55 
  
BAC : "Psa.0005.D09"
Gel_number    BAC_WGP
Bands  1332 6
Creation_date 114 2 18 9 23 
Modified_date 114 2 27 9 27 
  
BAC : "Psa.0005.D10"
Map "ctg10562" Ends Left 34.000
Map "ctg10562" Ends Right 44.000 Oldctg 2515
Gel_number    BAC_WGP
Bands  711521 11
Creation_date 114 2 18 9 23 
Modified_date 114 2 26 20 14 
  
BAC : "Psa.0005.D11"
Map "ctg7981" Ends Left 173.000
Map "ctg7981" Ends Right 201.000 Oldctg 8976
Gel_number    BAC_WGP
Bands  711549 29
Creation_date 114 2 18 9 23 
Modified_date 114 2 26 11 17 
  
BAC : "Psa.0005.D14"
Map "ctg11964" Ends Left 3.000
Map "ctg11964" Ends Right 34.000 Oldctg 11964
Gel_number    BAC_WGP
Bands  711628 32
Approximate_match_to_cosmid "Psa.0752.J15"
Creation_date 114 2 18 9 23 
Modified_date 114 4 11 11 6 
  
BAC : "Psa.0005.D15"
Map "ctg11965" Ends Left 3.000
Map "ctg11965" Ends Right 29.000 Oldctg 11965
Gel_number    BAC_WGP
Bands  711808 27
Creation_date 114 2 18 9 23 
Modified_date 114 4 11 11 6 
  
BAC : "Psa.0005.D20"
Map "ctg11336" Ends Left 110.000
Map "ctg11336" Ends Right 162.000 Oldctg 1139
Gel_number    BAC_WGP
Bands  3401016 53
Creation_date 114 2 18 9 23 
Modified_date 114 4 11 11 4 
  
BAC : "Psa.0005.D21"
Map "ctg11966" Ends Left 0.000
Map "ctg11966" Ends Right 26.000 Oldctg 11966
Gel_number    BAC_WGP
Bands  711930 27
Creation_date 114 2 18 9 23 
Modified_date 114 2 18 9 23 
  
BAC : "Psa.0005.D22"
Map "ctg10491" Ends Left 385.000
Map "ctg10491" Ends Right 401.000 Oldctg 1963
Gel_number    BAC_WGP
Bands  712025 17
Creation_date 114 2 18 9 23 
Modified_date 114 2 24 10 2 
  
BAC : "Psa.0005.D23"
Map "ctg309" Ends Left 585.000
Map "ctg309" Ends Right 612.000 Oldctg 2078
Gel_number    BAC_WGP
Bands  712227 28
Creation_date 114 2 18 9 23 
Modified_date 114 4 11 10 42 
  
BAC : "Psa.0005.E01"
Map "ctg53" Ends Left 4.000
Map "ctg53" Ends Right 37.000 Oldctg 53
Gel_number    BAC_WGP
Bands  712379 34
Approximate_match_to_cosmid "Psa.0478.N17"
Creation_date 114 2 18 9 23 
Modified_date 114 4 11 10 40 
  
BAC : "Psa.0005.E02"
Map "ctg11967" Ends Left 0.000
Map "ctg11967" Ends Right 26.000 Oldctg 11967
Gel_number    BAC_WGP
Bands  712515 27
Creation_date 114 2 18 9 23 
Modified_date 114 2 18 9 23 
  
BAC : "Psa.0005.E03"
Map "ctg11629" Ends Left 192.000
Map "ctg11629" Ends Right 200.000 Oldctg 10832
Gel_number    BAC_WGP
Bands  3219591 9
Creation_date 114 2 18 9 23 
Modified_date 114 2 25 17 8 
  
BAC : "Psa.0005.E04"
Map "ctg654" Ends Left 146.000
Map "ctg654" Ends Right 176.000 Oldctg 654
Gel_number    BAC_WGP
Bands  712576 31
Approximate_match_to_cosmid "Psa.0336.L22"
Creation_date 114 2 18 9 23 
Modified_date 114 4 11 10 44 
  
BAC : "Psa.0005.E07"
Map "ctg4050" Ends Left 76.000
Map "ctg4050" Ends Right 100.000 Oldctg 9625
Gel_number    BAC_WGP
Bands  712748 25
Creation_date 114 2 18 9 23 
Modified_date 114 2 25 11 45 
  
BAC : "Psa.0005.E08"
Map "ctg264" Ends Left 233.000
Map "ctg264" Ends Right 258.000 Oldctg 264
Gel_number    BAC_WGP
Bands  712810 26
Creation_date 114 2 18 9 23 
Modified_date 114 2 26 20 14 
  
BAC : "Psa.0005.E09"
Map "ctg11968" Ends Left 0.000
Map "ctg11968" Ends Right 18.000 Oldctg 11968
Gel_number    BAC_WGP
Bands  712864 19
Creation_date 114 2 18 9 23 
Modified_date 114 2 18 9 23 
  
BAC : "Psa.0005.E10"
Map "ctg10135" Ends Left 39.000
Map "ctg10135" Ends Right 57.000 Oldctg 512
Gel_number    BAC_WGP
Bands  712917 19
Approximate_match_to_cosmid "Psa.0618.F24"
Creation_date 114 2 18 9 23 
Modified_date 114 4 11 11 0 
  
BAC : "Psa.0005.E19"
Map "ctg530" Ends Left 0.000
Map "ctg530" Ends Right 29.000 Oldctg 2818
Gel_number    BAC_WGP
Bands  713064 30
Creation_date 114 2 18 9 23 
Modified_date 114 4 11 10 43 
  
BAC : "Psa.0005.E20"
Map "ctg11969" Ends Left 4.000
Map "ctg11969" Ends Right 39.000 Oldctg 11969
Gel_number    BAC_WGP
Bands  713131 36
Creation_date 114 2 18 9 23 
Modified_date 114 2 18 9 23 
  
BAC : "Psa.0005.E23"
Map "ctg2430" Ends Left 73.000
Map "ctg2430" Ends Right 110.000 Oldctg 2430
Gel_number    BAC_WGP
Bands  713236 38
Creation_date 114 2 18 9 23 
Modified_date 114 2 25 16 40 
  
BAC : "Psa.0005.E24"
Map "ctg722" Ends Left 175.000
Map "ctg722" Ends Right 198.000 Oldctg 722
Gel_number    BAC_WGP
Bands  713299 24
Creation_date 114 2 18 9 23 
Modified_date 114 2 25 9 14 
  
BAC : "Psa.0005.F01"
Map "ctg637" Ends Left 450.000
Map "ctg637" Ends Right 461.000 Oldctg 3616
Gel_number    BAC_WGP
Bands  713393 12
Creation_date 114 2 18 9 23 
Modified_date 114 2 26 20 14 
  
BAC : "Psa.0005.F02"
Map "ctg11355" Ends Left 0.000
Map "ctg11355" Ends Right 30.000 Oldctg 1589
Gel_number    BAC_WGP
Bands  713461 31
Creation_date 114 2 18 9 23 
Modified_date 114 4 11 11 4 
  
BAC : "Psa.0005.F03"
Map "ctg11970" Ends Left 0.000
Map "ctg11970" Ends Right 22.000 Oldctg 11970
Gel_number    BAC_WGP
Bands  713631 23
Creation_date 114 2 18 9 23 
Modified_date 114 4 11 11 6 
  
BAC : "Psa.0005.F04"
Map "ctg275" Ends Left 577.000
Map "ctg275" Ends Right 598.000 Oldctg 3035
Gel_number    BAC_WGP
Bands  713712 22
Approximate_match_to_cosmid "Psa.0476.A13"
Creation_date 114 2 18 9 23 
Modified_date 114 4 11 10 41 
  
BAC : "Psa.0005.F10"
Map "ctg145" Ends Left 442.000
Map "ctg145" Ends Right 463.000 Oldctg 9325
Gel_number    BAC_WGP
Bands  713834 22
Creation_date 114 2 18 9 23 
Modified_date 114 2 27 8 41 
  
BAC : "Psa.0005.F12"
Map "ctg3550" Ends Left 111.000
Map "ctg3550" Ends Right 120.000 Oldctg 3550
Gel_number    BAC_WGP
Bands  713883 10
Exact_match_to_cosmid "Psa.0244.L01"
Creation_date 114 2 18 9 23 
Modified_date 114 4 11 10 53 
  
BAC : "Psa.0005.F15"
Map "ctg1433" Ends Left 45.000
Map "ctg1433" Ends Right 76.000 Oldctg 1433
Gel_number    BAC_WGP
Bands  1338 32
Creation_date 114 2 18 9 23 
Modified_date 114 2 24 19 52 
  
BAC : "Psa.0005.F19"
Map "ctg1698" Ends Left 239.000
Map "ctg1698" Ends Right 278.000 Oldctg 1698
Gel_number    BAC_WGP
Bands  714072 40
Approximate_match_to_cosmid "Psa.0349.P14"
Creation_date 114 2 18 9 23 
Modified_date 114 4 11 10 49 
  
BAC : "Psa.0005.F21"
Map "ctg10121" Ends Left 132.000
Map "ctg10121" Ends Right 153.000 Oldctg 467
Gel_number    BAC_WGP
Bands  714395 22
Approximate_match_to_cosmid "Psa.0354.L19"
Creation_date 114 2 18 9 23 
Modified_date 114 4 11 11 0 
  
BAC : "Psa.0005.F23"
Map "ctg12457" Ends Left 1.000
Map "ctg12457" Ends Right 9.000 Oldctg 12457
Gel_number    BAC_WGP
Bands  1087539 9
Creation_date 114 2 18 9 23 
Modified_date 114 2 18 9 23 
  
BAC : "Psa.0005.F24"
Gel_number    BAC_WGP
Bands  1370 23
Creation_date 114 2 18 9 23 
Modified_date 114 2 18 9 23 
  
BAC : "Psa.0005.G02"
Map "ctg1930" Ends Left 80.000
Map "ctg1930" Ends Right 119.000 Oldctg 1930
Gel_number    BAC_WGP
Bands  714588 40
Creation_date 114 2 18 9 23 
Modified_date 114 4 11 10 49 
  
BAC : "Psa.0005.G03"
Map "ctg8367" Ends Left 90.000
Map "ctg8367" Ends Right 94.000 Oldctg 8367
Gel_number    BAC_WGP
Bands  5604071 5
Exact_match_to_cosmid "Psa.0614.K07"
Creation_date 114 2 18 9 23 
Modified_date 114 4 11 10 58 
  
BAC : "Psa.0005.G08"
Map "ctg1364" Ends Left 291.000
Map "ctg1364" Ends Right 301.000 Oldctg 1364
Gel_number    BAC_WGP
Bands  714661 11
Creation_date 114 2 18 9 23 
Modified_date 114 2 26 20 14 
  
BAC : "Psa.0005.G15"
Map "ctg11971" Ends Left 0.000
Map "ctg11971" Ends Right 38.000 Oldctg 11971
Gel_number    BAC_WGP
Bands  714726 39
Approximate_match_to_cosmid "Psa.0211.G03"
Creation_date 114 2 18 9 23 
Modified_date 114 4 11 11 6 
  
BAC : "Psa.0005.G20"
Map "ctg230" Ends Left 252.000
Map "ctg230" Ends Right 316.000 Oldctg 714
Gel_number    BAC_WGP
Bands  1393 65
Creation_date 114 2 18 9 23 
Modified_date 114 2 24 9 59 
  
BAC : "Psa.0005.G21"
Map "ctg2951" Ends Left 129.000
Map "ctg2951" Ends Right 150.000 Oldctg 2951
Gel_number    BAC_WGP
Bands  1458 22
Creation_date 114 2 18 9 23 
Modified_date 114 2 26 10 51 
  
BAC : "Psa.0005.G24"
Map "ctg11849" Ends Left 40.000
Map "ctg11849" Ends Right 89.000 Oldctg 10485
Gel_number    BAC_WGP
Bands  714949 50
Creation_date 114 2 18 9 23 
Modified_date 114 2 24 20 33 
  
BAC : "Psa.0005.H01"
Map "ctg10574" Ends Left 150.000
Map "ctg10574" Ends Right 179.000 Oldctg 2544
Gel_number    BAC_WGP
Bands  715056 30
Creation_date 114 2 18 9 23 
Modified_date 114 2 24 9 59 
  
BAC : "Psa.0005.H03"
Gel_number    BAC_WGP
Bands  1480 5
Creation_date 114 2 18 9 23 
Modified_date 114 2 18 9 23 
  
BAC : "Psa.0005.H04"
Map "ctg11972" Ends Left 1.000
Map "ctg11972" Ends Right 27.000 Oldctg 11972
Gel_number    BAC_WGP
Bands  715146 27
Creation_date 114 2 18 9 23 
Modified_date 114 2 18 9 23 
  
BAC : "Psa.0005.H07"
Map "ctg11973" Ends Left 5.000
Map "ctg11973" Ends Right 36.000 Oldctg 11973
Gel_number    BAC_WGP
Bands  715269 32
Creation_date 114 2 18 9 23 
Modified_date 114 4 11 11 6 
  
BAC : "Psa.0005.H09"
Map "ctg1678" Ends Left 442.000
Map "ctg1678" Ends Right 446.000 Oldctg 1678
Gel_number    BAC_WGP
Bands  2068308 5
Exact_match_to_cosmid "Psa.0476.I19"
Creation_date 114 2 18 9 23 
Modified_date 114 4 11 10 49 
  
BAC : "Psa.0005.H11"
Map "ctg802" Ends Left 495.000
Map "ctg802" Ends Right 501.000 Oldctg 802
Gel_number    BAC_WGP
Bands  4848098 7
Creation_date 114 2 18 9 23 
Modified_date 114 2 24 10 2 
  
BAC : "Psa.0005.H19"
Map "ctg10300" Ends Left 97.000
Map "ctg10300" Ends Right 103.000 Oldctg 1088
Gel_number    BAC_WGP
Bands  1709859 7
Exact_match_to_cosmid "Psa.0626.L02"
Creation_date 114 2 18 9 23 
Modified_date 114 4 11 11 1 
  
BAC : "Psa.0005.H22"
Map "ctg3658" Ends Left 203.000
Map "ctg3658" Ends Right 209.000 Oldctg 3658
Gel_number    BAC_WGP
Bands  1485 7
Exact_match_to_cosmid "Psa.0207.M09"
Creation_date 114 2 18 9 23 
Modified_date 114 4 11 10 53 
  
BAC : "Psa.0005.I01"
Map "ctg219" Ends Left 147.000
Map "ctg219" Ends Right 178.000 Oldctg 4114
Gel_number    BAC_WGP
Bands  715376 32
Approximate_match_to_cosmid "Psa.0424.L03"
Creation_date 114 2 18 9 23 
Modified_date 114 4 11 10 41 
  
BAC : "Psa.0005.I02"
Map "ctg11678" Ends Left 230.000
Map "ctg11678" Ends Right 273.000 Oldctg 2311
Gel_number    BAC_WGP
Bands  715551 44
Exact_match_to_cosmid "Psa.0285.M17"
Creation_date 114 2 18 9 23 
Modified_date 114 4 11 11 5 
  
BAC : "Psa.0005.I08"
Map "ctg1027" Ends Left 19.000
Map "ctg1027" Ends Right 57.000 Oldctg 4275
Gel_number    BAC_WGP
Bands  715851 39
Creation_date 114 2 18 9 23 
Modified_date 114 2 25 14 19 
  
BAC : "Psa.0005.I09"
Map "ctg1104" Ends Left 264.000
Map "ctg1104" Ends Right 270.000 Oldctg 1104
Gel_number    BAC_WGP
Bands  1492 7
Creation_date 114 2 18 9 23 
Modified_date 114 2 27 8 30 
  
BAC : "Psa.0005.I12"
Map "ctg10857" Ends Left 17.000
Map "ctg10857" Ends Right 43.000 Oldctg 5608
Gel_number    BAC_WGP
Bands  715898 27
Creation_date 114 2 18 9 23 
Modified_date 114 2 26 20 14 
  
BAC : "Psa.0005.I13"
Map "ctg10565" Ends Left 121.000
Map "ctg10565" Ends Right 159.000 Oldctg 2519
Gel_number    BAC_WGP
Bands  1499 39
Creation_date 114 2 18 9 23 
Modified_date 114 2 24 19 52 
  
BAC : "Psa.0005.I15"
Map "ctg2307" Ends Left 136.000
Map "ctg2307" Ends Right 164.000 Oldctg 2307
Gel_number    BAC_WGP
Bands  715977 29
Creation_date 114 2 18 9 23 
Modified_date 114 4 11 10 51 
  
BAC : "Psa.0005.I16"
Map "ctg10021" Ends Left 331.000
Map "ctg10021" Ends Right 361.000 Oldctg 219
Gel_number    BAC_WGP
Bands  716165 31
Creation_date 114 2 18 9 23 
Modified_date 114 2 24 15 58 
  
BAC : "Psa.0005.I19"
Map "ctg2191" Ends Left 409.000
Map "ctg2191" Ends Right 417.000 Oldctg 9842
Gel_number    BAC_WGP
Bands  5436125 9
Exact_match_to_cosmid "Psa.0336.H02"
Creation_date 114 2 18 9 23 
Modified_date 114 4 11 10 50 
  
BAC : "Psa.0005.I20"
Map "ctg11009" Ends Left 52.000
Map "ctg11009" Ends Right 59.000 Oldctg 867
Gel_number    BAC_WGP
Bands  1538 8
Exact_match_to_cosmid "Psa.0440.A12"
Creation_date 114 2 18 9 23 
Modified_date 114 4 11 11 3 
  
BAC : "Psa.0005.I21"
Map "ctg10767" Ends Left 120.000
Map "ctg10767" Ends Right 149.000 Oldctg 4387
Gel_number    BAC_WGP
Bands  716234 30
Creation_date 114 2 18 9 23 
Modified_date 114 2 25 11 45 
  
BAC : "Psa.0005.I23"
Map "ctg11716" Ends Left 34.000
Map "ctg11716" Ends Right 68.000 Oldctg 7601
Gel_number    BAC_WGP
Bands  716353 35
Creation_date 114 2 18 9 23 
Modified_date 114 4 11 11 5 
  
BAC : "Psa.0005.I24"
Map "ctg4710" Ends Left 39.000
Map "ctg4710" Ends Right 74.000 Oldctg 6394
Gel_number    BAC_WGP
Bands  716493 36
Creation_date 114 2 18 9 23 
Modified_date 114 2 25 16 40 
  
BAC : "Psa.0005.K01"
Map "ctg4370" Ends Left 5.000
Map "ctg4370" Ends Right 26.000 Oldctg 4370
Gel_number    BAC_WGP
Bands  716574 22
Approximate_match_to_cosmid "Psa.0327.E12"
Creation_date 114 2 18 9 23 
Modified_date 114 4 11 10 54 
  
BAC : "Psa.0005.K04"
Map "ctg10840" Ends Left 227.000
Map "ctg10840" Ends Right 238.000 Oldctg 5353
Gel_number    BAC_WGP
Bands  1546 12
Creation_date 114 2 18 9 23 
Modified_date 114 2 27 8 41 
  
BAC : "Psa.0005.K08"
Map "ctg2236" Ends Left 35.000
Map "ctg2236" Ends Right 63.000 Oldctg 2236
Gel_number    BAC_WGP
Bands  716721 29
Creation_date 114 2 18 9 23 
Modified_date 114 2 26 20 14 
  
BAC : "Psa.0005.K10"
Map "ctg786" Ends Left 473.000
Map "ctg786" Ends Right 497.000 Oldctg 1576
Gel_number    BAC_WGP
Bands  716805 25
Creation_date 114 2 18 9 23 
Modified_date 114 4 11 10 45 
  
BAC : "Psa.0005.K12"
Map "ctg594" Ends Left 391.000
Map "ctg594" Ends Right 396.000 Oldctg 594
Gel_number    BAC_WGP
Bands  4042395 6
Creation_date 114 2 18 9 23 
Modified_date 114 2 24 10 2 
  
BAC : "Psa.0005.K21"
Map "ctg6452" Ends Left 144.000
Map "ctg6452" Ends Right 171.000 Oldctg 6452
Gel_number    BAC_WGP
Bands  716850 28
Creation_date 114 2 18 9 23 
Modified_date 114 4 11 10 56 
  
BAC : "Psa.0005.K22"
Map "ctg4118" Ends Left 293.000
Map "ctg4118" Ends Right 309.000 Oldctg 4118
Gel_number    BAC_WGP
Bands  716958 17
Creation_date 114 2 18 9 23 
Modified_date 114 2 25 20 55 
  
BAC : "Psa.0005.K23"
Map "ctg1230" Ends Left 296.000
Map "ctg1230" Ends Right 331.000 Oldctg 1230
Gel_number    BAC_WGP
Bands  717004 36
Creation_date 114 2 18 9 23 
Modified_date 114 2 25 20 55 
  
BAC : "Psa.0005.K24"
Map "ctg11974" Ends Left 0.000
Map "ctg11974" Ends Right 20.000 Oldctg 11974
Gel_number    BAC_WGP
Bands  717204 21
Creation_date 114 2 18 9 23 
Modified_date 114 2 18 9 23 
  
BAC : "Psa.0005.L03"
Map "ctg10716" Ends Left 18.000
Map "ctg10716" Ends Right 26.000 Oldctg 3695
Gel_number    BAC_WGP
Bands  3016571 9
Exact_match_to_cosmid "Psa.0108.C13"
Creation_date 114 2 18 9 23 
Modified_date 114 4 11 11 2 
  
BAC : "Psa.0005.L11"
Map "ctg4864" Ends Left 76.000
Map "ctg4864" Ends Right 98.000 Oldctg 4864
Gel_number    BAC_WGP
Bands  717268 23
Creation_date 114 2 18 9 23 
Modified_date 114 2 26 20 14 
  
BAC : "Psa.0005.L13"
Map "ctg11975" Ends Left 2.000
Map "ctg11975" Ends Right 17.000 Oldctg 11975
Gel_number    BAC_WGP
Bands  717342 16
Exact_match_to_cosmid "Psa.0255.A23"
Creation_date 114 2 18 9 23 
Modified_date 114 4 11 11 6 
  
BAC : "Psa.0005.L14"
Map "ctg11555" Ends Left 64.000
Map "ctg11555" Ends Right 76.000 Oldctg 10342
Gel_number    BAC_WGP
Bands  717417 13
Approximate_match_to_cosmid "Psa.0272.O06"
Creation_date 114 2 18 9 23 
Modified_date 114 4 11 11 5 
  
BAC : "Psa.0005.L15"
Map "ctg10621" Ends Left 89.000
Map "ctg10621" Ends Right 114.000 Oldctg 2762
Gel_number    BAC_WGP
Bands  717513 26
Creation_date 114 2 18 9 23 
Modified_date 114 4 11 11 2 
  
BAC : "Psa.0005.L16"
Map "ctg11976" Ends Left 1.000
Map "ctg11976" Ends Right 15.000 Oldctg 11976
Gel_number    BAC_WGP
Bands  717650 15
Creation_date 114 2 18 9 23 
Modified_date 114 2 18 9 23 
  
BAC : "Psa.0005.L23"
Map "ctg677" Ends Left 96.000
Map "ctg677" Ends Right 124.000 Oldctg 6610
Gel_number    BAC_WGP
Bands  717721 29
Creation_date 114 2 18 9 23 
Modified_date 114 4 11 10 44 
  
BAC : "Psa.0005.L24"
Map "ctg11025" Ends Left 36.000
Map "ctg11025" Ends Right 59.000 Oldctg 1201
Gel_number    BAC_WGP
Bands  717803 24
Approximate_match_to_cosmid "Psa.0053.P21"
Creation_date 114 2 18 9 23 
Modified_date 114 4 11 11 3 
  
BAC : "Psa.0005.M03"
Map "ctg5258" Ends Left 69.000
Map "ctg5258" Ends Right 83.000 Oldctg 5258
Gel_number    BAC_WGP
Bands  718084 15
Exact_match_to_cosmid "Psa.0700.O04"
Creation_date 114 2 18 9 23 
Modified_date 114 4 11 10 55 
  
BAC : "Psa.0005.M04"
Map "ctg1132" Ends Left 0.000
Map "ctg1132" Ends Right 36.000 Oldctg 1132
Gel_number    BAC_WGP
Bands  718143 37
Creation_date 114 2 18 9 23 
Modified_date 114 2 26 11 17 
  
BAC : "Psa.0005.M12"
Gel_number    BAC_WGP
Bands  1558 7
Creation_date 114 2 18 9 23 
Modified_date 114 2 18 9 23 
  
BAC : "Psa.0005.M15"
Map "ctg2285" Ends Left 197.000
Map "ctg2285" Ends Right 225.000 Oldctg 3187
Gel_number    BAC_WGP
Bands  718228 29
Creation_date 114 2 18 9 23 
Modified_date 114 4 11 10 51 
  
BAC : "Psa.0005.M16"
Map "ctg2178" Ends Left 896.000
Map "ctg2178" Ends Right 905.000 Oldctg 2178
Gel_number    BAC_WGP
Bands  718378 10
Exact_match_to_cosmid "Psa.0039.A02"
Creation_date 114 2 18 9 23 
Modified_date 114 4 11 10 50 
  
BAC : "Psa.0005.M19"
Map "ctg8054" Ends Left 38.000
Map "ctg8054" Ends Right 42.000 Oldctg 8054
Gel_number    BAC_WGP
Bands  1565 5
Creation_date 114 2 18 9 23 
Modified_date 114 2 26 19 51 
  
BAC : "Psa.0005.M21"
Map "ctg9986" Ends Left 0.000
Map "ctg9986" Ends Right 12.000 Oldctg 161
Gel_number    BAC_WGP
Bands  1570 13
Creation_date 114 2 18 9 23 
Modified_date 114 2 27 9 22 
  
BAC : "Psa.0005.M22"
Map "ctg1180" Ends Left 109.000
Map "ctg1180" Ends Right 144.000 Oldctg 1180
Gel_number    BAC_WGP
Bands  718459 36
Approximate_match_to_cosmid "Psa.0244.J22"
Creation_date 114 2 18 9 23 
Modified_date 114 4 11 10 47 
  
BAC : "Psa.0005.M23"
Map "ctg11977" Ends Left 0.000
Map "ctg11977" Ends Right 25.000 Oldctg 11977
Gel_number    BAC_WGP
Bands  718652 26
Creation_date 114 2 18 9 23 
Modified_date 114 4 11 11 6 
  
BAC : "Psa.0005.M24"
Map "ctg351" Ends Left 150.000
Map "ctg351" Ends Right 187.000 Oldctg 2085
Gel_number    BAC_WGP
Bands  718724 38
Creation_date 114 2 18 9 23 
Modified_date 114 2 24 13 14 
  
BAC : "Psa.0005.N03"
Map "ctg16108" Ends Left 5.000
Map "ctg16108" Ends Right 13.000 Oldctg 16108
Gel_number    BAC_WGP
Bands  4010671 9
Exact_match_to_cosmid "Psa.0655.M10"
Creation_date 114 2 18 9 23 
Modified_date 114 4 11 11 8 
  
BAC : "Psa.0005.N07"
Map "ctg961" Ends Left 145.000
Map "ctg961" Ends Right 170.000 Oldctg 961
Gel_number    BAC_WGP
Bands  718892 26
Creation_date 114 2 18 9 23 
Modified_date 114 2 25 20 55 
  
BAC : "Psa.0005.N08"
Map "ctg1073" Ends Left 124.000
Map "ctg1073" Ends Right 139.000 Oldctg 1317
Gel_number    BAC_WGP
Bands  718992 16
Creation_date 114 2 18 9 23 
Modified_date 114 2 24 9 59 
  
BAC : "Psa.0005.N10"
Map "ctg4731" Ends Left 323.000
Map "ctg4731" Ends Right 329.000 Oldctg 7953
Gel_number    BAC_WGP
Bands  1583 7
Creation_date 114 2 18 9 23 
Modified_date 114 2 26 10 51 
  
BAC : "Psa.0005.N11"
Map "ctg7863" Ends Left 141.000
Map "ctg7863" Ends Right 162.000 Oldctg 9003
Gel_number    BAC_WGP
Bands  719149 22
Creation_date 114 2 18 9 23 
Modified_date 114 2 26 20 14 
  
BAC : "Psa.0005.N13"
Map "ctg11607" Ends Left 65.000
Map "ctg11607" Ends Right 85.000 Oldctg 5083
Gel_number    BAC_WGP
Bands  719180 21
Creation_date 114 2 18 9 23 
Modified_date 114 2 25 20 55 
  
BAC : "Psa.0005.N15"
Map "ctg8687" Ends Left 175.000
Map "ctg8687" Ends Right 195.000 Oldctg 8687
Gel_number    BAC_WGP
Bands  719249 21
Creation_date 114 2 18 9 23 
Modified_date 114 4 11 10 58 
  
BAC : "Psa.0005.N16"
Map "ctg8348" Ends Left 18.000
Map "ctg8348" Ends Right 23.000 Oldctg 8348
Gel_number    BAC_WGP
Bands  1590 6
Creation_date 114 2 18 9 23 
Modified_date 114 4 11 10 58 
  
BAC : "Psa.0005.N19"
Map "ctg11978" Ends Left 4.000
Map "ctg11978" Ends Right 36.000 Oldctg 11978
Gel_number    BAC_WGP
Bands  719437 33
Creation_date 114 2 18 9 23 
Modified_date 114 2 18 9 23 
  
BAC : "Psa.0005.N20"
Map "ctg1641" Ends Left 120.000
Map "ctg1641" Ends Right 169.000 Oldctg 5837
Gel_number    BAC_WGP
Bands  719563 50
Approximate_match_to_cosmid "Psa.0350.E06"
Creation_date 114 2 18 9 23 
Modified_date 114 4 11 10 49 
  
BAC : "Psa.0005.N21"
Map "ctg11979" Ends Left 3.000
Map "ctg11979" Ends Right 28.000 Oldctg 11979
Gel_number    BAC_WGP
Bands  719774 26
Exact_match_to_cosmid "Psa.0498.F19"
Creation_date 114 2 18 9 23 
Modified_date 114 4 11 11 6 
  
BAC : "Psa.0005.N23"
Map "ctg10802" Ends Left 37.000
Map "ctg10802" Ends Right 78.000 Oldctg 4750
Gel_number    BAC_WGP
Bands  719860 42
Creation_date 114 2 18 9 23 
Modified_date 114 2 24 10 1 
  
BAC : "Psa.0005.N24"
Map "ctg10996" Ends Left 111.000
Map "ctg10996" Ends Right 141.000 Oldctg 409
Gel_number    BAC_WGP
Bands  1596 31
Creation_date 114 2 18 9 23 
Modified_date 114 2 25 11 7 
  
BAC : "Psa.0005.O01"
Map "ctg516" Ends Left 71.000
Map "ctg516" Ends Right 85.000 Oldctg 2355
Gel_number    BAC_WGP
Bands  720016 15
Creation_date 114 2 18 9 23 
Modified_date 114 4 11 10 43 
  
BAC : "Psa.0005.O02"
Map "ctg5446" Ends Left 247.000
Map "ctg5446" Ends Right 254.000 Oldctg 5446
Gel_number    BAC_WGP
Bands  5444095 8
Creation_date 114 2 18 9 23 
Modified_date 114 2 26 20 55 
  
BAC : "Psa.0005.O09"
Map "ctg11980" Ends Left 11.000
Map "ctg11980" Ends Right 30.000 Oldctg 11980
Gel_number    BAC_WGP
Bands  720069 20
Approximate_match_to_cosmid "Psa.0493.I06"
Creation_date 114 2 18 9 23 
Modified_date 114 4 11 11 6 
  
BAC : "Psa.0005.O10"
Map "ctg11981" Ends Left 21.000
Map "ctg11981" Ends Right 31.000 Oldctg 11981
Gel_number    BAC_WGP
Bands  720166 11
Exact_match_to_cosmid "Psa.0088.O24"
Creation_date 114 2 18 9 23 
Modified_date 114 4 11 11 6 
  
BAC : "Psa.0005.O12"
Map "ctg10432" Ends Left 29.000
Map "ctg10432" Ends Right 39.000 Oldctg 1654
Gel_number    BAC_WGP
Bands  720264 11
Exact_match_to_cosmid "Psa.0472.A03"
Creation_date 114 2 18 9 23 
Modified_date 114 4 11 11 1 
  
BAC : "Psa.0005.O13"
Map "ctg10219" Ends Left 35.000
Map "ctg10219" Ends Right 64.000 Oldctg 826
Gel_number    BAC_WGP
Bands  720499 30
Creation_date 114 2 18 9 23 
Modified_date 114 2 24 9 59 
  
BAC : "Psa.0005.O14"
Map "ctg11982" Ends Left 5.000
Map "ctg11982" Ends Right 50.000 Oldctg 11982
Gel_number    BAC_WGP
Bands  720665 46
Creation_date 114 2 18 9 23 
Modified_date 114 4 11 11 6 
  
BAC : "Psa.0005.O15"
Map "ctg1615" Ends Left 0.000
Map "ctg1615" Ends Right 46.000 Oldctg 1615
Gel_number    BAC_WGP
Bands  720831 47
Approximate_match_to_cosmid "Psa.0452.I02"
Creation_date 114 2 18 9 23 
Modified_date 114 4 11 10 49 
  
BAC : "Psa.0005.O16"
Map "ctg2795" Ends Left 573.000
Map "ctg2795" Ends Right 606.000 Oldctg 3245
Gel_number    BAC_WGP
Bands  720928 34
Creation_date 114 2 18 9 23 
Modified_date 114 4 11 10 52 
  
BAC : "Psa.0005.O19"
Map "ctg11661" Ends Left 146.000
Map "ctg11661" Ends Right 188.000 Oldctg 521
Gel_number    BAC_WGP
Bands  721125 43
Creation_date 114 2 18 9 23 
Modified_date 114 2 25 9 14 
  
BAC : "Psa.0005.O22"
Map "ctg4090" Ends Left 35.000
Map "ctg4090" Ends Right 67.000 Oldctg 4090
Gel_number    BAC_WGP
Bands  721235 33
Creation_date 114 2 18 9 23 
Modified_date 114 2 27 9 24 
  
BAC : "Psa.0005.O23"
Map "ctg11983" Ends Left 16.000
Map "ctg11983" Ends Right 46.000 Oldctg 11983
Gel_number    BAC_WGP
Bands  721333 31
Creation_date 114 2 18 9 23 
Modified_date 114 2 18 9 23 
  
BAC : "Psa.0005.P01"
Map "ctg11984" Ends Left 1.000
Map "ctg11984" Ends Right 15.000 Oldctg 11984
Gel_number    BAC_WGP
Bands  721585 15
Creation_date 114 2 18 9 23 
Modified_date 114 2 18 9 23 
  
BAC : "Psa.0005.P07"
Map "ctg11985" Ends Left 3.000
Map "ctg11985" Ends Right 32.000 Oldctg 11985
Gel_number    BAC_WGP
Bands  721606 30
Creation_date 114 2 18 9 23 
Modified_date 114 2 18 9 23 
  
BAC : "Psa.0005.P09"
Map "ctg2166" Ends Left 200.000
Map "ctg2166" Ends Right 236.000 Oldctg 2166
Gel_number    BAC_WGP
Bands  721663 37
Creation_date 114 2 18 9 23 
Modified_date 114 4 11 10 50 
  
BAC : "Psa.0005.P11"
Map "ctg2754" Ends Left 169.000
Map "ctg2754" Ends Right 201.000 Oldctg 2754
Gel_number    BAC_WGP
Bands  721813 33
Creation_date 114 2 18 9 23 
Modified_date 114 2 24 10 0 
  
BAC : "Psa.0005.P13"
Map "ctg5642" Ends Left 51.000
Map "ctg5642" Ends Right 95.000 Oldctg 5642
Gel_number    BAC_WGP
Bands  721935 45
Creation_date 114 2 18 9 23 
Modified_date 114 4 11 10 56 
  
BAC : "Psa.0005.P14"
Map "ctg2579" Ends Left 161.000
Map "ctg2579" Ends Right 185.000 Oldctg 2579
Gel_number    BAC_WGP
Bands  1627 25
Creation_date 114 2 18 9 23 
Modified_date 114 2 26 19 51 
  
BAC : "Psa.0005.P16"
Map "ctg2961" Ends Left 128.000
Map "ctg2961" Ends Right 148.000 Oldctg 2961
Gel_number    BAC_WGP
Bands  722237 21
Exact_match_to_cosmid "Psa.0122.G20"
Creation_date 114 2 18 9 23 
Modified_date 114 4 11 10 52 
  
BAC : "Psa.0005.P20"
Map "ctg11454" Ends Left 20.000
Map "ctg11454" Ends Right 37.000 Oldctg 4978
Gel_number    BAC_WGP
Bands  722337 18
Exact_match_to_cosmid "Psa.0290.M22"
Creation_date 114 2 18 9 23 
Modified_date 114 4 11 11 5 
  
BAC : "Psa.0005.P21"
Map "ctg5371" Ends Left 188.000
Map "ctg5371" Ends Right 209.000 Oldctg 5371
Gel_number    BAC_WGP
Bands  722460 22
Creation_date 114 2 18 9 23 
Modified_date 114 2 25 20 55 
  
BAC : "Psa.0005.P22"
Map "ctg523" Ends Left 0.000
Map "ctg523" Ends Right 36.000 Oldctg 523
Gel_number    BAC_WGP
Bands  722564 37
Creation_date 114 2 18 9 23 
Modified_date 114 2 24 9 59 
  
BAC : "Psa.0005.P23"
Map "ctg1788" Ends Left 5.000
Map "ctg1788" Ends Right 14.000 Oldctg 1788
Gel_number    BAC_WGP
Bands  722733 10
Approximate_match_to_cosmid "Psa.0718.L07"
Creation_date 114 2 18 9 23 
Modified_date 114 4 11 10 49 
  
BAC : "Psa.0005.P24"
Map "ctg5097" Ends Left 43.000
Map "ctg5097" Ends Right 76.000 Oldctg 5097
Gel_number    BAC_WGP
Bands  722776 34
Approximate_match_to_cosmid "Psa.0511.O05"
Creation_date 114 2 18 9 23 
Modified_date 114 4 11 10 55 
  
BAC : "Psa.0006.A03"
Map "ctg7268" Ends Left 0.000
Map "ctg7268" Ends Right 16.000 Oldctg 7268
Gel_number    BAC_WGP
Bands  722942 17
Creation_date 114 2 18 9 23 
Modified_date 114 4 11 10 57 
  
BAC : "Psa.0006.A04"
Map "ctg11986" Ends Left 9.000
Map "ctg11986" Ends Right 41.000 Oldctg 11986
Gel_number    BAC_WGP
Bands  723017 33
Approximate_match_to_cosmid "Psa.0078.E03"
Creation_date 114 2 18 9 23 
Modified_date 114 4 11 11 6 
  
BAC : "Psa.0006.A07"
Map "ctg643" Ends Left 226.000
Map "ctg643" Ends Right 256.000 Oldctg 643
Gel_number    BAC_WGP
Bands  723145 31
Approximate_match_to_cosmid "Psa.0756.N04"
Creation_date 114 2 18 9 23 
Modified_date 114 4 11 10 44 
  
BAC : "Psa.0006.A08"
Map "ctg10894" Ends Left 31.000
Map "ctg10894" Ends Right 38.000 Oldctg 6471
Gel_number    BAC_WGP
Bands  4039531 8
Creation_date 114 2 18 9 23 
Modified_date 114 2 26 20 39 
  
BAC : "Psa.0006.A09"
Map "ctg7973" Ends Left 192.000
Map "ctg7973" Ends Right 221.000 Oldctg 7973
Gel_number    BAC_WGP
Bands  723416 30
Creation_date 114 2 18 9 23 
Modified_date 114 2 25 16 40 
  
BAC : "Psa.0006.A10"
Map "ctg11987" Ends Left 10.000
Map "ctg11987" Ends Right 54.000 Oldctg 11987
Gel_number    BAC_WGP
Bands  723504 45
Approximate_match_to_cosmid "Psa.0116.B11"
Creation_date 114 2 18 9 23 
Modified_date 114 4 11 11 6 
  
BAC : "Psa.0006.A12"
Map "ctg6485" Ends Left 67.000
Map "ctg6485" Ends Right 92.000 Oldctg 6526
Gel_number    BAC_WGP
Bands  723826 26
Creation_date 114 2 18 9 23 
Modified_date 114 2 27 9 25 
  
BAC : "Psa.0006.A14"
Map "ctg373" Ends Left 490.000
Map "ctg373" Ends Right 521.000 Oldctg 373
Gel_number    BAC_WGP
Bands  723883 32
Creation_date 114 2 18 9 23 
Modified_date 114 4 11 10 42 
  
BAC : "Psa.0006.A15"
Map "ctg10767" Ends Left 218.000
Map "ctg10767" Ends Right 243.000 Oldctg 4387
Gel_number    BAC_WGP
Bands  723993 26
Creation_date 114 2 18 9 23 
Modified_date 114 4 11 11 3 
  
BAC : "Psa.0006.A21"
Map "ctg275" Ends Left 361.000
Map "ctg275" Ends Right 408.000 Oldctg 275
Gel_number    BAC_WGP
Bands  724213 48
Creation_date 114 2 18 9 23 
Modified_date 114 2 24 9 59 
  
BAC : "Psa.0006.A22"
Map "ctg1362" Ends Left 58.000
Map "ctg1362" Ends Right 76.000 Oldctg 1362
Gel_number    BAC_WGP
Bands  724373 19
Creation_date 114 2 18 9 23 
Modified_date 114 4 11 10 48 
  
BAC : "Psa.0006.A23"
Map "ctg10347" Ends Left 37.000
Map "ctg10347" Ends Right 73.000 Oldctg 1264
Gel_number    BAC_WGP
Bands  724509 37
Creation_date 114 2 18 9 23 
Modified_date 114 4 11 11 1 
  
BAC : "Psa.0006.A24"
Map "ctg11828" Ends Left 66.000
Map "ctg11828" Ends Right 75.000 Oldctg 10145
Gel_number    BAC_WGP
Bands  724628 10
Exact_match_to_cosmid "Psa.0057.L11"
Creation_date 114 2 18 9 23 
Modified_date 114 4 11 11 6 
  
BAC : "Psa.0006.B01"
Map "ctg670" Ends Left 1004.000
Map "ctg670" Ends Right 1035.000 Oldctg 8562
Gel_number    BAC_WGP
Bands  724913 32
Creation_date 114 2 18 9 23 
Modified_date 114 2 24 10 1 
  
BAC : "Psa.0006.B03"
Map "ctg11988" Ends Left 1.000
Map "ctg11988" Ends Right 27.000 Oldctg 11988
Gel_number    BAC_WGP
Bands  725106 27
Creation_date 114 2 18 9 23 
Modified_date 114 4 11 11 6 
  
BAC : "Psa.0006.B04"
Map "ctg10658" Ends Left 4.000
Map "ctg10658" Ends Right 16.000 Oldctg 3108
Gel_number    BAC_WGP
Bands  725148 13
Exact_match_to_cosmid "Psa.0288.D12"
Creation_date 114 2 18 9 23 
Modified_date 114 4 11 11 2 
  
BAC : "Psa.0006.B07"
Map "ctg618" Ends Left 70.000
Map "ctg618" Ends Right 96.000 Oldctg 618
Gel_number    BAC_WGP
Bands  725340 27
Creation_date 114 2 18 9 23 
Modified_date 114 2 25 14 19 
  
BAC : "Psa.0006.B08"
Map "ctg11137" Ends Left 11.000
Map "ctg11137" Ends Right 56.000 Oldctg 10467
Gel_number    BAC_WGP
Bands  725514 46
Creation_date 114 2 18 9 23 
Modified_date 114 4 11 11 4 
  
BAC : "Psa.0006.B09"
Map "ctg766" Ends Left 584.000
Map "ctg766" Ends Right 597.000 Oldctg 9146
Gel_number    BAC_WGP
Bands  725641 14
Creation_date 114 2 18 9 23 
Modified_date 114 4 11 10 45 
  
BAC : "Psa.0006.B11"
Map "ctg11728" Ends Left 32.000
Map "ctg11728" Ends Right 59.000 Oldctg 10349
Gel_number    BAC_WGP
Bands  725696 28
Approximate_match_to_cosmid "Psa.0436.D11"
Creation_date 114 2 18 9 23 
Modified_date 114 4 11 11 5 
  
BAC : "Psa.0006.B12"
Map "ctg6197" Ends Left 20.000
Map "ctg6197" Ends Right 38.000 Oldctg 7626
Gel_number    BAC_WGP
Bands  725841 19
Exact_match_to_cosmid "Psa.0033.E19"
Creation_date 114 2 18 9 23 
Modified_date 114 4 11 10 56 
  
BAC : "Psa.0006.B13"
Map "ctg11550" Ends Left 76.000
Map "ctg11550" Ends Right 125.000 Oldctg 10062
Gel_number    BAC_WGP
Bands  725992 50
Approximate_match_to_cosmid "Psa.0217.O11"
Creation_date 114 2 18 9 23 
Modified_date 114 4 11 11 5 
  
BAC : "Psa.0006.B14"
Map "ctg11989" Ends Left 7.000
Map "ctg11989" Ends Right 28.000 Oldctg 11989
Gel_number    BAC_WGP
Bands  726148 22
Creation_date 114 2 18 9 23 
Modified_date 114 4 11 11 6 
  
BAC : "Psa.0006.B15"
Map "ctg1077" Ends Left 139.000
Map "ctg1077" Ends Right 151.000 Oldctg 9563
Gel_number    BAC_WGP
Bands  726330 13
Approximate_match_to_cosmid "Psa.0077.P18"
Creation_date 114 2 18 9 23 
Modified_date 114 4 11 10 46 
  
BAC : "Psa.0006.B16"
Map "ctg6327" Ends Left 151.000
Map "ctg6327" Ends Right 178.000 Oldctg 6327
Gel_number    BAC_WGP
Bands  726427 28
Approximate_match_to_cosmid "Psa.0312.P12"
Creation_date 114 2 18 9 23 
Modified_date 114 4 11 10 56 
  
BAC : "Psa.0006.B19"
Map "ctg6197" Ends Left 229.000
Map "ctg6197" Ends Right 257.000 Oldctg 7626
Gel_number    BAC_WGP
Bands  726588 29
Creation_date 114 2 18 9 23 
Modified_date 114 2 24 9 59 
  
BAC : "Psa.0006.B21"
Map "ctg7521" Ends Left 20.000
Map "ctg7521" Ends Right 31.000 Oldctg 7521
Gel_number    BAC_WGP
Bands  726706 12
Approximate_match_to_cosmid "Psa.0262.N21"
Creation_date 114 2 18 9 23 
Modified_date 114 4 11 10 57 
  
BAC : "Psa.0006.B22"
Map "ctg5984" Ends Left 41.000
Map "ctg5984" Ends Right 53.000 Oldctg 5984
Gel_number    BAC_WGP
Bands  1652 13
Creation_date 114 2 18 9 23 
Modified_date 114 2 26 19 51 
  
BAC : "Psa.0006.B24"
Map "ctg1323" Ends Left 51.000
Map "ctg1323" Ends Right 73.000 Oldctg 1323
Gel_number    BAC_WGP
Bands  726853 23
Creation_date 114 2 18 9 23 
Modified_date 114 4 11 10 47 
  
BAC : "Psa.0006.C01"
Map "ctg1093" Ends Left 142.000
Map "ctg1093" Ends Right 156.000 Oldctg 1093
Gel_number    BAC_WGP
Bands  726935 15
Creation_date 114 2 18 9 23 
Modified_date 114 4 11 10 47 
  
BAC : "Psa.0006.C02"
Map "ctg11611" Ends Left 8.000
Map "ctg11611" Ends Right 28.000 Oldctg 7361
Gel_number    BAC_WGP
Bands  726984 21
Exact_match_to_cosmid "Psa.0502.B10"
Creation_date 114 2 18 9 23 
Modified_date 114 4 11 11 5 
  
BAC : "Psa.0006.C03"
Map "ctg11990" Ends Left 4.000
Map "ctg11990" Ends Right 13.000 Oldctg 11990
Gel_number    BAC_WGP
Bands  727191 10
Approximate_match_to_cosmid "Psa.0391.A11"
Creation_date 114 2 18 9 23 
Modified_date 114 4 11 11 6 
  
BAC : "Psa.0006.C04"
Map "ctg11991" Ends Left 1.000
Map "ctg11991" Ends Right 25.000 Oldctg 11991
Gel_number    BAC_WGP
Bands  727249 25
Approximate_match_to_cosmid "Psa.0268.A13"
Creation_date 114 2 18 9 23 
Modified_date 114 4 11 11 6 
  
BAC : "Psa.0006.C07"
Map "ctg10838" Ends Left 116.000
Map "ctg10838" Ends Right 136.000 Oldctg 5313
Gel_number    BAC_WGP
Bands  727391 21
Approximate_match_to_cosmid "Psa.0450.E07"
Creation_date 114 2 18 9 23 
Modified_date 114 4 11 11 3 
  
BAC : "Psa.0006.C12"
Map "ctg14845" Ends Left 10.000
Map "ctg14845" Ends Right 15.000 Oldctg 14845
Gel_number    BAC_WGP
Bands  2985177 6
Exact_match_to_cosmid "Psa.0394.A09"
Creation_date 114 2 18 9 23 
Modified_date 114 4 11 11 7 
  
BAC : "Psa.0006.C13"
Map "ctg11992" Ends Left 4.000
Map "ctg11992" Ends Right 44.000 Oldctg 11992
Gel_number    BAC_WGP
Bands  727496 41
Creation_date 114 2 18 9 23 
Modified_date 114 4 11 11 6 
  
BAC : "Psa.0006.C14"
Map "ctg32" Ends Left 593.000
Map "ctg32" Ends Right 616.000 Oldctg 32
Gel_number    BAC_WGP
Bands  727679 24
Exact_match_to_cosmid "Psa.0315.B05"
Creation_date 114 2 18 9 23 
Modified_date 114 4 11 10 40 
  
BAC : "Psa.0006.C15"
Map "ctg421" Ends Left 422.000
Map "ctg421" Ends Right 442.000 Oldctg 8376
Gel_number    BAC_WGP
Bands  727786 21
Approximate_match_to_cosmid "Psa.0548.B08"
Creation_date 114 2 18 9 23 
Modified_date 114 4 11 10 43 
  
BAC : "Psa.0006.C20"
Map "ctg10316" Ends Left 172.000
Map "ctg10316" Ends Right 209.000 Oldctg 1119
Gel_number    BAC_WGP
Bands  727845 38
Creation_date 114 2 18 9 23 
Modified_date 114 4 11 11 1 
  
BAC : "Psa.0006.C21"
Map "ctg10760" Ends Left 140.000
Map "ctg10760" Ends Right 170.000 Oldctg 4262
Gel_number    BAC_WGP
Bands  728015 31
Approximate_match_to_cosmid "Psa.0361.A13"
Creation_date 114 2 18 9 23 
Modified_date 114 4 11 11 3 
  
BAC : "Psa.0006.C22"
Map "ctg965" Ends Left 82.000
Map "ctg965" Ends Right 105.000 Oldctg 965
Gel_number    BAC_WGP
Bands  728182 24
Creation_date 114 2 18 9 23 
Modified_date 114 4 11 10 46 
  
BAC : "Psa.0006.C23"
Map "ctg3383" Ends Left 312.000
Map "ctg3383" Ends Right 340.000 Oldctg 3383
Gel_number    BAC_WGP
Bands  728325 29
Approximate_match_to_cosmid "Psa.0427.A19"
Creation_date 114 2 18 9 23 
Modified_date 114 4 11 10 53 
  
BAC : "Psa.0006.C24"
Map "ctg11993" Ends Left 0.000
Map "ctg11993" Ends Right 31.000 Oldctg 11993
Gel_number    BAC_WGP
Bands  728484 32
Creation_date 114 2 18 9 23 
Modified_date 114 2 18 9 23 
  
BAC : "Psa.0006.D01"
Map "ctg6625" Ends Left 33.000
Map "ctg6625" Ends Right 63.000 Oldctg 6625
Gel_number    BAC_WGP
Bands  728551 31
Approximate_match_to_cosmid "Psa.0533.B16"
Creation_date 114 2 18 9 23 
Modified_date 114 4 11 10 56 
  
BAC : "Psa.0006.D02"
Map "ctg11994" Ends Left 0.000
Map "ctg11994" Ends Right 32.000 Oldctg 11994
Gel_number    BAC_WGP
Bands  728693 33
Creation_date 114 2 18 9 23 
Modified_date 114 4 11 11 6 
  
BAC : "Psa.0006.D03"
Map "ctg2377" Ends Left 158.000
Map "ctg2377" Ends Right 169.000 Oldctg 2377
Gel_number    BAC_WGP
Bands  728839 12
Exact_match_to_cosmid "Psa.0671.A17"
Creation_date 114 2 18 9 23 
Modified_date 114 4 11 10 51 
  
BAC : "Psa.0006.D04"
Map "ctg719" Ends Left 450.000
Map "ctg719" Ends Right 458.000 Oldctg 1777
Gel_number    BAC_WGP
Bands  4396184 9
Creation_date 114 2 18 9 23 
Modified_date 114 2 25 17 22 
  
BAC : "Psa.0006.D07"
Map "ctg11995" Ends Left 7.000
Map "ctg11995" Ends Right 52.000 Oldctg 11995
Gel_number    BAC_WGP
Bands  729001 46
Approximate_match_to_cosmid "Psa.0495.M09"
Creation_date 114 2 18 9 23 
Modified_date 114 4 11 11 6 
  
BAC : "Psa.0006.D09"
Map "ctg11996" Ends Left 0.000
Map "ctg11996" Ends Right 21.000 Oldctg 11996
Gel_number    BAC_WGP
Bands  729211 22
Approximate_match_to_cosmid "Psa.0735.H18"
Creation_date 114 2 18 9 23 
Modified_date 114 4 11 11 6 
  
BAC : "Psa.0006.D10"
Map "ctg11997" Ends Left 12.000
Map "ctg11997" Ends Right 36.000 Oldctg 11997
Gel_number    BAC_WGP
Bands  729265 25
Exact_match_to_cosmid "Psa.0418.E23"
Creation_date 114 2 18 9 23 
Modified_date 114 4 11 11 6 
  
BAC : "Psa.0006.D11"
Map "ctg7359" Ends Left 32.000
Map "ctg7359" Ends Right 65.000 Oldctg 9281
Gel_number    BAC_WGP
Bands  729478 34
Approximate_match_to_cosmid "Psa.0109.P22"
Creation_date 114 2 18 9 23 
Modified_date 114 4 11 10 57 
  
BAC : "Psa.0006.D13"
Map "ctg11998" Ends Left 8.000
Map "ctg11998" Ends Right 42.000 Oldctg 11998
Gel_number    BAC_WGP
Bands  729603 35
Creation_date 114 2 18 9 23 
Modified_date 114 4 11 11 6 
  
BAC : "Psa.0006.D14"
Map "ctg11999" Ends Left 8.000
Map "ctg11999" Ends Right 27.000 Oldctg 11999
Gel_number    BAC_WGP
Bands  729773 20
Exact_match_to_cosmid "Psa.0283.O19"
Creation_date 114 2 18 9 23 
Modified_date 114 4 11 11 6 
  
BAC : "Psa.0006.D15"
Map "ctg230" Ends Left 181.000
Map "ctg230" Ends Right 223.000 Oldctg 714
Gel_number    BAC_WGP
Bands  729869 43
Creation_date 114 2 18 9 23 
Modified_date 114 4 11 10 41 
  
BAC : "Psa.0006.D16"
Map "ctg1405" Ends Left 82.000
Map "ctg1405" Ends Right 103.000 Oldctg 1405
Gel_number    BAC_WGP
Bands  729982 22
Approximate_match_to_cosmid "Psa.0732.G23"
Creation_date 114 2 18 9 23 
Modified_date 114 4 11 10 48 
  
BAC : "Psa.0006.D20"
Map "ctg628" Ends Left 361.000
Map "ctg628" Ends Right 392.000 Oldctg 7687
Gel_number    BAC_WGP
Bands  730176 32
Approximate_match_to_cosmid "Psa.0424.D06"
Creation_date 114 2 18 9 23 
Modified_date 114 4 11 10 44 
  
BAC : "Psa.0006.D22"
Map "ctg1180" Ends Left 155.000
Map "ctg1180" Ends Right 186.000 Oldctg 1180
Gel_number    BAC_WGP
Bands  730246 32
Creation_date 114 2 18 9 23 
Modified_date 114 4 11 10 47 
  
BAC : "Psa.0006.D23"
Map "ctg10451" Ends Left 160.000
Map "ctg10451" Ends Right 176.000 Oldctg 1720
Gel_number    BAC_WGP
Bands  730318 17
Exact_match_to_cosmid "Psa.0425.M02"
Creation_date 114 2 18 9 23 
Modified_date 114 4 11 11 1 
  
BAC : "Psa.0006.D24"
Map "ctg2861" Ends Left 0.000
Map "ctg2861" Ends Right 24.000 Oldctg 8294
Gel_number    BAC_WGP
Bands  730462 25
Creation_date 114 2 18 9 23 
Modified_date 114 4 11 10 52 
  
BAC : "Psa.0006.E01"
Map "ctg10556" Ends Left 12.000
Map "ctg10556" Ends Right 43.000 Oldctg 2446
Gel_number    BAC_WGP
Bands  730527 32
Approximate_match_to_cosmid "Psa.0101.L09"
Creation_date 114 2 18 9 23 
Modified_date 114 4 11 11 2 
  
BAC : "Psa.0006.E02"
Map "ctg268" Ends Left 17.000
Map "ctg268" Ends Right 55.000 Oldctg 268
Gel_number    BAC_WGP
Bands  730685 39
Approximate_match_to_cosmid "Psa.0477.J19"
Creation_date 114 2 18 9 23 
Modified_date 114 4 11 10 41 
  
BAC : "Psa.0006.E03"
Map "ctg10631" Ends Left 111.000
Map "ctg10631" Ends Right 141.000 Oldctg 2855
Gel_number    BAC_WGP
Bands  730871 31
Exact_match_to_cosmid "Psa.0377.G07"
Creation_date 114 2 18 9 23 
Modified_date 114 4 11 11 2 
  
BAC : "Psa.0006.E04"
Map "ctg10177" Ends Left 174.000
Map "ctg10177" Ends Right 199.000 Oldctg 688
Gel_number    BAC_WGP
Bands  731092 26
Creation_date 114 2 18 9 23 
Modified_date 114 2 26 11 17 
  
BAC : "Psa.0006.E09"
Map "ctg3746" Ends Left 81.000
Map "ctg3746" Ends Right 91.000 Oldctg 3746
Gel_number    BAC_WGP
Bands  731147 11
Creation_date 114 2 18 9 23 
Modified_date 114 4 11 10 53 
  
BAC : "Psa.0006.E10"
Map "ctg2044" Ends Left 14.000
Map "ctg2044" Ends Right 36.000 Oldctg 2044
Gel_number    BAC_WGP
Bands  731197 23
Creation_date 114 2 18 9 23 
Modified_date 114 4 11 10 50 
  
BAC : "Psa.0006.E11"
Gel_number    BAC_WGP
Bands  1665 6
Creation_date 114 2 18 9 23 
Modified_date 114 2 18 9 23 
  
BAC : "Psa.0006.E12"
Map "ctg8991" Ends Left 153.000
Map "ctg8991" Ends Right 160.000 Oldctg 8991
Gel_number    BAC_WGP
Bands  1671 8
Creation_date 114 2 18 9 23 
Modified_date 114 2 26 10 51 
  
BAC : "Psa.0006.E13"
Map "ctg11805" Ends Left 34.000
Map "ctg11805" Ends Right 51.000 Oldctg 10436
Gel_number    BAC_WGP
Bands  731267 18
Approximate_match_to_cosmid "Psa.0080.B15"
Creation_date 114 2 18 9 23 
Modified_date 114 4 11 11 6 
  
BAC : "Psa.0006.E14"
Map "ctg12000" Ends Left 0.000
Map "ctg12000" Ends Right 29.000 Oldctg 12000
Gel_number    BAC_WGP
Bands  731372 30
Creation_date 114 2 18 9 23 
Modified_date 114 2 18 9 23 
  
BAC : "Psa.0006.E15"
Map "ctg10295" Ends Left 165.000
Map "ctg10295" Ends Right 183.000 Oldctg 1077
Gel_number    BAC_WGP
Bands  731507 19
Approximate_match_to_cosmid "Psa.0218.A16"
Creation_date 114 2 18 9 23 
Modified_date 114 4 11 11 1 
  
BAC : "Psa.0006.E16"
Map "ctg1474" Ends Left 310.000
Map "ctg1474" Ends Right 333.000 Oldctg 1474
Gel_number    BAC_WGP
Bands  731597 24
Creation_date 114 2 18 9 23 
Modified_date 114 4 11 10 48 
  
BAC : "Psa.0006.E23"
Map "ctg1194" Ends Left 104.000
Map "ctg1194" Ends Right 126.000 Oldctg 1194
Gel_number    BAC_WGP
Bands  731694 23
Creation_date 114 2 18 9 23 
Modified_date 114 2 25 9 15 
  
BAC : "Psa.0006.E24"
Map "ctg1987" Ends Left 147.000
Map "ctg1987" Ends Right 183.000 Oldctg 1987
Gel_number    BAC_WGP
Bands  731760 37
Approximate_match_to_cosmid "Psa.0077.E14"
Creation_date 114 2 18 9 23 
Modified_date 114 4 11 10 50 
  
BAC : "Psa.0006.F01"
Map "ctg1141" Ends Left 120.000
Map "ctg1141" Ends Right 134.000 Oldctg 7833
Gel_number    BAC_WGP
Bands  732144 15
Exact_match_to_cosmid "Psa.0179.I24"
Creation_date 114 2 18 9 23 
Modified_date 114 4 11 10 47 
  
BAC : "Psa.0006.F02"
Map "ctg8088" Ends Left 0.000
Map "ctg8088" Ends Right 25.000 Oldctg 8088
Gel_number    BAC_WGP
Bands  732300 26
Creation_date 114 2 18 9 23 
Modified_date 114 2 26 20 14 
  
BAC : "Psa.0006.F04"
Map "ctg242" Ends Left 324.000
Map "ctg242" Ends Right 358.000 Oldctg 242
Gel_number    BAC_WGP
Bands  732356 35
Creation_date 114 2 18 9 23 
Modified_date 114 4 11 10 41 
  
BAC : "Psa.0006.F09"
Map "ctg12001" Ends Left 6.000
Map "ctg12001" Ends Right 26.000 Oldctg 12001
Gel_number    BAC_WGP
Bands  732509 21
Approximate_match_to_cosmid "Psa.0055.I04"
Creation_date 114 2 18 9 23 
Modified_date 114 4 11 11 6 
  
BAC : "Psa.0006.F12"
Map "ctg1501" Ends Left 351.000
Map "ctg1501" Ends Right 357.000 Oldctg 1501
Gel_number    BAC_WGP
Bands  4453579 7
Creation_date 114 2 18 9 23 
Modified_date 114 2 25 21 33 
  
BAC : "Psa.0006.F15"
Map "ctg15825" Ends Left 7.000
Map "ctg15825" Ends Right 11.000 Oldctg 15825
Gel_number    BAC_WGP
Bands  3786725 5
Exact_match_to_cosmid "Psa.0395.C05"
Creation_date 114 2 18 9 23 
Modified_date 114 4 11 11 8 
  
BAC : "Psa.0006.F16"
Map "ctg12002" Ends Left 0.000
Map "ctg12002" Ends Right 16.000 Oldctg 12002
Gel_number    BAC_WGP
Bands  732685 17
Approximate_match_to_cosmid "Psa.0491.J23"
Creation_date 114 2 18 9 23 
Modified_date 114 4 11 11 6 
  
BAC : "Psa.0006.F19"
Map "ctg5310" Ends Left 127.000
Map "ctg5310" Ends Right 172.000 Oldctg 5310
Gel_number    BAC_WGP
Bands  732763 46
Creation_date 114 2 18 9 23 
Modified_date 114 4 11 10 55 
  
BAC : "Psa.0006.F23"
Map "ctg2774" Ends Left 27.000
Map "ctg2774" Ends Right 44.000 Oldctg 7816
Gel_number    BAC_WGP
Bands  733022 18
Approximate_match_to_cosmid "Psa.0375.O03"
Creation_date 114 2 18 9 23 
Modified_date 114 4 11 10 52 
  
BAC : "Psa.0006.F24"
Map "ctg6436" Ends Left 24.000
Map "ctg6436" Ends Right 45.000 Oldctg 6436
Gel_number    BAC_WGP
Bands  733101 22
Creation_date 114 2 18 9 23 
Modified_date 114 4 11 10 56 
  
BAC : "Psa.0006.G02"
Map "ctg4011" Ends Left 380.000
Map "ctg4011" Ends Right 400.000 Oldctg 4011
Gel_number    BAC_WGP
Bands  733183 21
Creation_date 114 2 18 9 23 
Modified_date 114 4 11 10 54 
  
BAC : "Psa.0006.G03"
Map "ctg10646" Ends Left 0.000
Map "ctg10646" Ends Right 23.000 Oldctg 2972
Gel_number    BAC_WGP
Bands  733322 24
Creation_date 114 2 18 9 23 
Modified_date 114 4 11 11 2 
  
BAC : "Psa.0006.G11"
Map "ctg5431" Ends Left 84.000
Map "ctg5431" Ends Right 88.000 Oldctg 5431
Gel_number    BAC_WGP
Bands  5138567 5
Exact_match_to_cosmid "Psa.0507.D16"
Creation_date 114 2 18 9 23 
Modified_date 114 4 11 10 55 
  
BAC : "Psa.0006.G14"
Map "ctg5258" Ends Left 36.000
Map "ctg5258" Ends Right 62.000 Oldctg 5258
Gel_number    BAC_WGP
Bands  733425 27
Approximate_match_to_cosmid "Psa.0603.F11"
Creation_date 114 2 18 9 23 
Modified_date 114 4 11 10 55 
  
BAC : "Psa.0006.G15"
Map "ctg7853" Ends Left 444.000
Map "ctg7853" Ends Right 456.000 Oldctg 8165
Gel_number    BAC_WGP
Bands  733490 13
Exact_match_to_cosmid "Psa.0205.H12"
Creation_date 114 2 18 9 23 
Modified_date 114 4 11 10 57 
  
BAC : "Psa.0006.G16"
Map "ctg11064" Ends Left 118.000
Map "ctg11064" Ends Right 143.000 Oldctg 2999
Gel_number    BAC_WGP
Bands  1679 26
Creation_date 114 2 18 9 23 
Modified_date 114 2 26 19 51 
  
BAC : "Psa.0006.G19"
Map "ctg11488" Ends Left 32.000
Map "ctg11488" Ends Right 43.000 Oldctg 10007
Gel_number    BAC_WGP
Bands  733596 12
Exact_match_to_cosmid "Psa.0705.B08"
Creation_date 114 2 18 9 23 
Modified_date 114 4 11 11 5 
  
BAC : "Psa.0006.G21"
Map "ctg10174" Ends Left 59.000
Map "ctg10174" Ends Right 133.000 Oldctg 681
Gel_number    BAC_WGP
Bands  3147927 75
Creation_date 114 2 18 9 23 
Modified_date 114 4 11 11 0 
  
BAC : "Psa.0006.G23"
Map "ctg3785" Ends Left 85.000
Map "ctg3785" Ends Right 121.000 Oldctg 3785
Gel_number    BAC_WGP
Bands  733637 37
Creation_date 114 2 18 9 23 
Modified_date 114 4 11 10 53 
  
BAC : "Psa.0006.H01"
Map "ctg660" Ends Left 20.000
Map "ctg660" Ends Right 25.000 Oldctg 660
Gel_number    BAC_WGP
Bands  3526627 6
Creation_date 114 2 18 9 23 
Modified_date 114 2 26 20 35 
  
BAC : "Psa.0006.H07"
Map "ctg4926" Ends Left 84.000
Map "ctg4926" Ends Right 100.000 Oldctg 4926
Gel_number    BAC_WGP
Bands  733761 17
Exact_match_to_cosmid "Psa.0599.J16"
Creation_date 114 2 18 9 23 
Modified_date 114 4 11 10 55 
  
BAC : "Psa.0006.H08"
Map "ctg10396" Ends Left 23.000
Map "ctg10396" Ends Right 51.000 Oldctg 1478
Gel_number    BAC_WGP
Bands  733902 29
Approximate_match_to_cosmid "Psa.0622.P19"
Creation_date 114 2 18 9 23 
Modified_date 114 4 11 11 1 
  
BAC : "Psa.0006.H09"
Map "ctg758" Ends Left 126.000
Map "ctg758" Ends Right 142.000 Oldctg 7760
Gel_number    BAC_WGP
Bands  733980 17
Creation_date 114 2 18 9 23 
Modified_date 114 2 24 9 59 
  
BAC : "Psa.0006.H15"
Map "ctg9909" Ends Left 32.000
Map "ctg9909" Ends Right 59.000 Oldctg 16
Gel_number    BAC_WGP
Bands  734114 28
Approximate_match_to_cosmid "Psa.0240.M13"
Creation_date 114 2 18 9 23 
Modified_date 114 4 11 10 59 
  
BAC : "Psa.0006.H21"
Map "ctg7975" Ends Left 405.000
Map "ctg7975" Ends Right 435.000 Oldctg 7975
Gel_number    BAC_WGP
Bands  734398 31
Approximate_match_to_cosmid "Psa.0113.J16"
Creation_date 114 2 18 9 23 
Modified_date 114 4 11 10 57 
  
BAC : "Psa.0006.H22"
Map "ctg12003" Ends Left 0.000
Map "ctg12003" Ends Right 14.000 Oldctg 12003
Gel_number    BAC_WGP
Bands  734535 15
Creation_date 114 2 18 9 23 
Modified_date 114 2 18 9 23 
  
BAC : "Psa.0006.H23"
Gel_number    BAC_WGP
Bands  1705 5
Creation_date 114 2 18 9 23 
Modified_date 114 2 27 9 29 
  
BAC : "Psa.0006.H24"
Map "ctg4111" Ends Left 131.000
Map "ctg4111" Ends Right 152.000 Oldctg 4111
Gel_number    BAC_WGP
Bands  734573 22
Exact_match_to_cosmid "Psa.0326.P24"
Creation_date 114 2 18 9 23 
Modified_date 114 4 11 10 54 
  
BAC : "Psa.0006.I01"
Map "ctg3955" Ends Left 12.000
Map "ctg3955" Ends Right 42.000 Oldctg 3955
Gel_number    BAC_WGP
Bands  734812 31
Approximate_match_to_cosmid "Psa.0443.K15"
Creation_date 114 2 18 9 23 
Modified_date 114 4 11 10 54 
  
BAC : "Psa.0006.I08"
Map "ctg4585" Ends Left 209.000
Map "ctg4585" Ends Right 247.000 Oldctg 4585
Gel_number    BAC_WGP
Bands  735156 39
Creation_date 114 2 18 9 23 
Modified_date 114 4 11 10 55 
  
BAC : "Psa.0006.I09"
Map "ctg2985" Ends Left 44.000
Map "ctg2985" Ends Right 76.000 Oldctg 5040
Gel_number    BAC_WGP
Bands  735225 33
Creation_date 114 2 18 9 23 
Modified_date 114 4 11 10 52 
  
BAC : "Psa.0006.I10"
Map "ctg11532" Ends Left 116.000
Map "ctg11532" Ends Right 154.000 Oldctg 5026
Gel_number    BAC_WGP
Bands  735379 39
Creation_date 114 2 18 9 23 
Modified_date 114 4 11 11 5 
  
BAC : "Psa.0006.I11"
Gel_number    BAC_WGP
Bands  1710 16
Creation_date 114 2 18 9 23 
Modified_date 114 2 18 9 23 
  
BAC : "Psa.0006.I12"
Map "ctg10399" Ends Left 47.000
Map "ctg10399" Ends Right 75.000 Oldctg 1487
Gel_number    BAC_WGP
Bands  735485 29
Creation_date 114 2 18 9 23 
Modified_date 114 2 24 20 34 
  
BAC : "Psa.0006.I13"
Gel_number    BAC_WGP
Bands  1726 24
Creation_date 114 2 18 9 23 
Modified_date 114 2 18 9 23 
  
BAC : "Psa.0006.I15"
Map "ctg1785" Ends Left 31.000
Map "ctg1785" Ends Right 52.000 Oldctg 1785
Gel_number    BAC_WGP
Bands  735617 22
Approximate_match_to_cosmid "Psa.0570.G09"
Creation_date 114 2 18 9 23 
Modified_date 114 4 11 10 49 
  
BAC : "Psa.0006.I16"
Map "ctg10148" Ends Left 77.000
Map "ctg10148" Ends Right 94.000 Oldctg 556
Gel_number    BAC_WGP
Bands  735802 18
Creation_date 114 2 18 9 23 
Modified_date 114 4 11 11 0 
  
BAC : "Psa.0006.I22"
Map "ctg11051" Ends Left 28.000
Map "ctg11051" Ends Right 41.000 Oldctg 2348
Gel_number    BAC_WGP
Bands  736051 14
Exact_match_to_cosmid "Psa.0503.H07"
Creation_date 114 2 18 9 23 
Modified_date 114 4 11 11 3 
  
BAC : "Psa.0006.I23"
Map "ctg2214" Ends Left 69.000
Map "ctg2214" Ends Right 91.000 Oldctg 2214
Gel_number    BAC_WGP
Bands  736102 23
Creation_date 114 2 18 9 23 
Modified_date 114 2 25 16 40 
  
BAC : "Psa.0006.I24"
Map "ctg12004" Ends Left 9.000
Map "ctg12004" Ends Right 29.000 Oldctg 12004
Gel_number    BAC_WGP
Bands  736162 21
Approximate_match_to_cosmid "Psa.0308.D22"
Creation_date 114 2 18 9 23 
Modified_date 114 4 11 11 6 
  
BAC : "Psa.0006.K07"
Map "ctg10145" Ends Left 18.000
Map "ctg10145" Ends Right 24.000 Oldctg 538
Gel_number    BAC_WGP
Bands  1750 7
Exact_match_to_cosmid "Psa.0489.O12"
Creation_date 114 2 18 9 23 
Modified_date 114 4 11 11 0 
  
BAC : "Psa.0006.K11"
Map "ctg12005" Ends Left 0.000
Map "ctg12005" Ends Right 24.000 Oldctg 12005
Gel_number    BAC_WGP
Bands  736389 25
Exact_match_to_cosmid "Psa.0667.B11"
Creation_date 114 2 18 9 23 
Modified_date 114 4 11 11 6 
  
BAC : "Psa.0006.K13"
Map "ctg431" Ends Left 49.000
Map "ctg431" Ends Right 89.000 Oldctg 431
Gel_number    BAC_WGP
Bands  736450 41
Approximate_match_to_cosmid "Psa.0276.B04"
Creation_date 114 2 18 9 23 
Modified_date 114 4 11 10 43 
  
BAC : "Psa.0006.K14"
Map "ctg6033" Ends Left 0.000
Map "ctg6033" Ends Right 22.000 Oldctg 6033
Gel_number    BAC_WGP
Bands  736864 23
Creation_date 114 2 18 9 23 
Modified_date 114 4 11 10 56 
  
BAC : "Psa.0006.K15"
Map "ctg11188" Ends Left 28.000
Map "ctg11188" Ends Right 66.000 Oldctg 9975
Gel_number    BAC_WGP
Bands  736946 39
Creation_date 114 2 18 9 23 
Modified_date 114 4 11 11 4 
  
BAC : "Psa.0006.K16"
Gel_number    BAC_WGP
Bands  1757 5
Creation_date 114 2 18 9 23 
Modified_date 114 2 18 9 23 
  
BAC : "Psa.0006.K22"
Map "ctg1482" Ends Left 40.000
Map "ctg1482" Ends Right 76.000 Oldctg 1482
Gel_number    BAC_WGP
Bands  737112 37
Creation_date 114 2 18 9 23 
Modified_date 114 4 11 10 48 
  
BAC : "Psa.0006.K23"
Map "ctg6215" Ends Left 68.000
Map "ctg6215" Ends Right 103.000 Oldctg 6215
Gel_number    BAC_WGP
Bands  737385 36
Approximate_match_to_cosmid "Psa.0127.P02"
Creation_date 114 2 18 9 23 
Modified_date 114 4 11 10 56 
  
BAC : "Psa.0006.K24"
Map "ctg11678" Ends Left 72.000
Map "ctg11678" Ends Right 112.000 Oldctg 2311
Gel_number    BAC_WGP
Bands  737563 41
Approximate_match_to_cosmid "Psa.0467.J24"
Creation_date 114 2 18 9 23 
Modified_date 114 4 11 11 5 
  
BAC : "Psa.0006.L03"
Map "ctg18" Ends Left 74.000
Map "ctg18" Ends Right 89.000 Oldctg 18
Gel_number    BAC_WGP
Bands  737907 16
Exact_match_to_cosmid "Psa.0347.L02"
Creation_date 114 2 18 9 23 
Modified_date 114 4 11 10 39 
  
BAC : "Psa.0006.L04"
Map "ctg10025" Ends Left 17.000
Map "ctg10025" Ends Right 34.000 Oldctg 234
Gel_number    BAC_WGP
Bands  738075 18
Approximate_match_to_cosmid "Psa.0243.M13"
Creation_date 114 2 18 9 23 
Modified_date 114 4 11 10 59 
  
BAC : "Psa.0006.L09"
Map "ctg12006" Ends Left 7.000
Map "ctg12006" Ends Right 38.000 Oldctg 12006
Gel_number    BAC_WGP
Bands  738141 32
Creation_date 114 2 18 9 23 
Modified_date 114 2 18 9 23 
  
BAC : "Psa.0006.L12"
Map "ctg12007" Ends Left 0.000
Map "ctg12007" Ends Right 19.000 Oldctg 12007
Gel_number    BAC_WGP
Bands  738415 20
Creation_date 114 2 18 9 23 
Modified_date 114 2 18 9 23 
  
BAC : "Psa.0006.L15"
Map "ctg10087" Ends Left 143.000
Map "ctg10087" Ends Right 182.000 Oldctg 408
Gel_number    BAC_WGP
Bands  738461 40
Creation_date 114 2 18 9 23 
Modified_date 114 2 25 11 45 
  
BAC : "Psa.0006.L20"
Map "ctg2742" Ends Left 374.000
Map "ctg2742" Ends Right 379.000 Oldctg 4603
Gel_number    BAC_WGP
Bands  4963364 6
Creation_date 114 2 18 9 23 
Modified_date 114 2 24 10 1 
  
BAC : "Psa.0006.L23"
Map "ctg4944" Ends Left 91.000
Map "ctg4944" Ends Right 115.000 Oldctg 4944
Gel_number    BAC_WGP
Bands  738747 25
Approximate_match_to_cosmid "Psa.0308.F06"
Creation_date 114 2 18 9 23 
Modified_date 114 4 11 10 55 
  
BAC : "Psa.0006.M01"
Map "ctg229" Ends Left 78.000
Map "ctg229" Ends Right 103.000 Oldctg 3813
Gel_number    BAC_WGP
Bands  738921 26
Creation_date 114 2 18 9 23 
Modified_date 114 4 11 10 41 
  
BAC : "Psa.0006.M02"
Map "ctg7791" Ends Left 449.000
Map "ctg7791" Ends Right 473.000 Oldctg 7791
Gel_number    BAC_WGP
Bands  739164 25
Approximate_match_to_cosmid "Psa.0126.G20"
Creation_date 114 2 18 9 23 
Modified_date 114 4 11 10 57 
  
BAC : "Psa.0006.M03"
Map "ctg24" Ends Left 462.000
Map "ctg24" Ends Right 480.000 Oldctg 7577
Gel_number    BAC_WGP
Bands  739472 19
Approximate_match_to_cosmid "Psa.0036.B01"
Creation_date 114 2 18 9 23 
Modified_date 114 4 11 10 40 
  
BAC : "Psa.0006.M07"
Map "ctg2070" Ends Left 165.000
Map "ctg2070" Ends Right 176.000 Oldctg 2070
Gel_number    BAC_WGP
Bands  739555 12
Creation_date 114 2 18 9 23 
Modified_date 114 2 24 10 45 
  
BAC : "Psa.0006.M08"
Map "ctg3636" Ends Left 42.000
Map "ctg3636" Ends Right 56.000 Oldctg 3636
Gel_number    BAC_WGP
Bands  739729 15
Creation_date 114 2 18 9 23 
Modified_date 114 2 24 10 45 
  
BAC : "Psa.0006.M09"
Map "ctg12008" Ends Left 0.000
Map "ctg12008" Ends Right 30.000 Oldctg 12008
Gel_number    BAC_WGP
Bands  739826 31
Creation_date 114 2 18 9 23 
Modified_date 114 4 11 11 6 
  
BAC : "Psa.0006.M13"
Map "ctg10797" Ends Left 140.000
Map "ctg10797" Ends Right 173.000 Oldctg 4719
Gel_number    BAC_WGP
Bands  739877 34
Approximate_match_to_cosmid "Psa.0719.L01"
Creation_date 114 2 18 9 23 
Modified_date 114 4 11 11 3 
  
BAC : "Psa.0006.M14"
Map "ctg2315" Ends Left 32.000
Map "ctg2315" Ends Right 41.000 Oldctg 2315
Gel_number    BAC_WGP
Bands  740018 10
Exact_match_to_cosmid "Psa.0057.O12"
Creation_date 114 2 18 9 23 
Modified_date 114 4 11 10 51 
  
BAC : "Psa.0006.M16"
Map "ctg1708" Ends Left 242.000
Map "ctg1708" Ends Right 271.000 Oldctg 1708
Gel_number    BAC_WGP
Bands  740074 30
Creation_date 114 2 18 9 23 
Modified_date 114 4 11 10 49 
  
BAC : "Psa.0006.M19"
Map "ctg4738" Ends Left 228.000
Map "ctg4738" Ends Right 251.000 Oldctg 4738
Gel_number    BAC_WGP
Bands  740216 24
Exact_match_to_cosmid "Psa.0459.A02"
Creation_date 114 2 18 9 23 
Modified_date 114 4 11 10 55 
  
BAC : "Psa.0006.M20"
Map "ctg12009" Ends Left 0.000
Map "ctg12009" Ends Right 25.000 Oldctg 12009
Gel_number    BAC_WGP
Bands  740402 26
Creation_date 114 2 18 9 23 
Modified_date 114 2 18 9 23 
  
BAC : "Psa.0006.M21"
Map "ctg819" Ends Left 135.000
Map "ctg819" Ends Right 173.000 Oldctg 819
Gel_number    BAC_WGP
Bands  740463 39
Creation_date 114 2 18 9 23 
Modified_date 114 2 26 11 17 
  
BAC : "Psa.0006.M22"
Map "ctg10540" Ends Left 122.000
Map "ctg10540" Ends Right 132.000 Oldctg 2328
Gel_number    BAC_WGP
Bands  740544 11
Exact_match_to_cosmid "Psa.0279.G02"
Creation_date 114 2 18 9 23 
Modified_date 114 4 11 11 2 
  
BAC : "Psa.0006.M23"
Map "ctg11734" Ends Left 6.000
Map "ctg11734" Ends Right 35.000 Oldctg 10572
Gel_number    BAC_WGP
Bands  740699 30
Approximate_match_to_cosmid "Psa.0467.J03"
Creation_date 114 2 18 9 23 
Modified_date 114 4 11 11 5 
  
BAC : "Psa.0006.N01"
Map "ctg153" Ends Left 532.000
Map "ctg153" Ends Right 544.000 Oldctg 8546
Gel_number    BAC_WGP
Bands  740918 13
Approximate_match_to_cosmid "Psa.0344.B11"
Creation_date 114 2 18 9 23 
Modified_date 114 4 11 10 41 
  
BAC : "Psa.0006.N03"
Map "ctg386" Ends Left 79.000
Map "ctg386" Ends Right 116.000 Oldctg 386
Gel_number    BAC_WGP
Bands  740964 38
Approximate_match_to_cosmid "Psa.0281.J24"
Creation_date 114 2 18 9 23 
Modified_date 114 4 11 10 42 
  
BAC : "Psa.0006.N07"
Map "ctg11640" Ends Left 8.000
Map "ctg11640" Ends Right 44.000 Oldctg 11197
Gel_number    BAC_WGP
Bands  741313 37
Creation_date 114 2 18 9 23 
Modified_date 114 4 11 11 5 
  
BAC : "Psa.0006.N08"
Map "ctg1538" Ends Left 16.000
Map "ctg1538" Ends Right 37.000 Oldctg 1538
Gel_number    BAC_WGP
Bands  741761 22
Creation_date 114 2 18 9 23 
Modified_date 114 2 25 14 19 
  
BAC : "Psa.0006.N09"
Map "ctg2213" Ends Left 151.000
Map "ctg2213" Ends Right 180.000 Oldctg 2213
Gel_number    BAC_WGP
Bands  741842 30
Creation_date 114 2 18 9 23 
Modified_date 114 2 24 10 1 
  
BAC : "Psa.0006.N11"
Map "ctg1178" Ends Left 61.000
Map "ctg1178" Ends Right 81.000 Oldctg 1178
Gel_number    BAC_WGP
Bands  742066 21
Approximate_match_to_cosmid "Psa.0046.H10"
Creation_date 114 2 18 9 23 
Modified_date 114 4 11 10 47 
  
BAC : "Psa.0006.N14"
Map "ctg12010" Ends Left 20.000
Map "ctg12010" Ends Right 31.000 Oldctg 12010
Gel_number    BAC_WGP
Bands  742173 12
Approximate_match_to_cosmid "Psa.0441.D13"
Creation_date 114 2 18 9 23 
Modified_date 114 4 11 11 6 
  
BAC : "Psa.0006.N19"
Map "ctg1297" Ends Left 446.000
Map "ctg1297" Ends Right 471.000 Oldctg 1297
Gel_number    BAC_WGP
Bands  742344 26
Approximate_match_to_cosmid "Psa.0292.O01"
Creation_date 114 2 18 9 23 
Modified_date 114 4 11 10 47 
  
BAC : "Psa.0006.N20"
Map "ctg11651" Ends Left 91.000
Map "ctg11651" Ends Right 119.000 Oldctg 11554
Gel_number    BAC_WGP
Bands  742442 29
Creation_date 114 2 18 9 23 
Modified_date 114 2 25 9 15 
  
BAC : "Psa.0006.N21"
Map "ctg875" Ends Left 94.000
Map "ctg875" Ends Right 115.000 Oldctg 875
Gel_number    BAC_WGP
Bands  742507 22
Exact_match_to_cosmid "Psa.0318.O14"
Creation_date 114 2 18 9 23 
Modified_date 114 4 11 10 46 
  
BAC : "Psa.0006.N22"
Map "ctg10943" Ends Left 55.000
Map "ctg10943" Ends Right 73.000 Oldctg 7969
Gel_number    BAC_WGP
Bands  742694 19
Exact_match_to_cosmid "Psa.0645.F09"
Creation_date 114 2 18 9 23 
Modified_date 114 4 11 11 3 
  
BAC : "Psa.0006.N23"
Map "ctg1688" Ends Left 123.000
Map "ctg1688" Ends Right 131.000 Oldctg 9540
Gel_number    BAC_WGP
Bands  1762 9
Creation_date 114 2 18 9 23 
Modified_date 114 2 26 10 51 
  
BAC : "Psa.0006.N24"
Map "ctg10696" Ends Left 2.000
Map "ctg10696" Ends Right 28.000 Oldctg 3517
Gel_number    BAC_WGP
Bands  742811 27
Creation_date 114 2 18 9 23 
Modified_date 114 4 11 11 2 
  
BAC : "Psa.0006.O01"
Map "ctg231" Ends Left 14.000
Map "ctg231" Ends Right 41.000 Oldctg 7334
Gel_number    BAC_WGP
Bands  743018 28
Creation_date 114 2 18 9 23 
Modified_date 114 4 11 10 41 
  
BAC : "Psa.0006.O02"
Map "ctg2015" Ends Left 59.000
Map "ctg2015" Ends Right 67.000 Oldctg 2015
Gel_number    BAC_WGP
Bands  3682970 9
Exact_match_to_cosmid "Psa.0735.G07"
Creation_date 114 2 18 9 23 
Modified_date 114 4 11 10 50 
  
BAC : "Psa.0006.O07"
Map "ctg3230" Ends Left 82.000
Map "ctg3230" Ends Right 105.000 Oldctg 9306
Gel_number    BAC_WGP
Bands  743106 24
Creation_date 114 2 18 9 23 
Modified_date 114 4 11 10 53 
  
BAC : "Psa.0006.O08"
Map "ctg3733" Ends Left 221.000
Map "ctg3733" Ends Right 234.000 Oldctg 3733
Gel_number    BAC_WGP
Bands  1771 14
Creation_date 114 2 18 9 23 
Modified_date 114 2 27 9 24 
  
BAC : "Psa.0006.O09"
Map "ctg11182" Ends Left 29.000
Map "ctg11182" Ends Right 33.000 Oldctg 7318
Gel_number    BAC_WGP
Bands  3572645 5
Exact_match_to_cosmid "Psa.0686.K09"
Creation_date 114 2 18 9 23 
Modified_date 114 4 11 11 4 
  
BAC : "Psa.0006.O10"
Map "ctg12011" Ends Left 4.000
Map "ctg12011" Ends Right 38.000 Oldctg 12011
Gel_number    BAC_WGP
Bands  743217 35
Creation_date 114 2 18 9 23 
Modified_date 114 2 18 9 23 
  
BAC : "Psa.0006.O11"
Map "ctg808" Ends Left 69.000
Map "ctg808" Ends Right 103.000 Oldctg 808
Gel_number    BAC_WGP
Bands  743273 35
Creation_date 114 2 18 9 23 
Modified_date 114 4 11 10 45 
  
BAC : "Psa.0006.O12"
Map "ctg10766" Ends Left 6.000
Map "ctg10766" Ends Right 23.000 Oldctg 4380
Gel_number    BAC_WGP
Bands  743362 18
Exact_match_to_cosmid "Psa.0443.P08"
Creation_date 114 2 18 9 23 
Modified_date 114 4 11 11 3 
  
BAC : "Psa.0006.O13"
Map "ctg364" Ends Left 111.000
Map "ctg364" Ends Right 147.000 Oldctg 364
Gel_number    BAC_WGP
Bands  743467 37
Creation_date 114 2 18 9 23 
Modified_date 114 4 11 10 42 
  
BAC : "Psa.0006.O14"
Map "ctg7137" Ends Left 49.000
Map "ctg7137" Ends Right 73.000 Oldctg 7137
Gel_number    BAC_WGP
Bands  743681 25
Creation_date 114 2 18 9 23 
Modified_date 114 4 11 10 56 
  
BAC : "Psa.0006.O15"
Map "ctg1388" Ends Left 139.000
Map "ctg1388" Ends Right 170.000 Oldctg 1388
Gel_number    BAC_WGP
Bands  743752 32
Approximate_match_to_cosmid "Psa.0284.O07"
Creation_date 114 2 18 9 23 
Modified_date 114 4 11 10 48 
  
BAC : "Psa.0006.O20"
Gel_number    BAC_WGP
Bands  1785 28
Creation_date 114 2 18 9 23 
Modified_date 114 2 18 9 23 
  
BAC : "Psa.0006.O21"
Map "ctg10280" Ends Left 26.000
Map "ctg10280" Ends Right 32.000 Oldctg 990
Gel_number    BAC_WGP
Bands  1813 7
Creation_date 114 2 18 9 23 
Modified_date 114 2 27 9 23 
  
BAC : "Psa.0006.O22"
Map "ctg8062" Ends Left 0.000
Map "ctg8062" Ends Right 40.000 Oldctg 8062
Gel_number    BAC_WGP
Bands  743969 41
Creation_date 114 2 18 9 23 
Modified_date 114 4 11 10 58 
  
BAC : "Psa.0006.O23"
Map "ctg1762" Ends Left 96.000
Map "ctg1762" Ends Right 105.000 Oldctg 1762
Gel_number    BAC_WGP
Bands  744237 10
Creation_date 114 2 18 9 23 
Modified_date 114 2 25 16 40 
  
BAC : "Psa.0006.O24"
Map "ctg11005" Ends Left 18.000
Map "ctg11005" Ends Right 27.000 Oldctg 817
Gel_number    BAC_WGP
Bands  744281 10
Exact_match_to_cosmid "Psa.0514.P21"
Creation_date 114 2 18 9 23 
Modified_date 114 4 11 11 3 
  
BAC : "Psa.0006.P01"
Map "ctg2643" Ends Left 118.000
Map "ctg2643" Ends Right 156.000 Oldctg 2643
Gel_number    BAC_WGP
Bands  744584 39
Creation_date 114 2 18 9 23 
Modified_date 114 4 11 10 51 
  
BAC : "Psa.0006.P02"
Map "ctg10280" Ends Left 38.000
Map "ctg10280" Ends Right 42.000 Oldctg 990
Gel_number    BAC_WGP
Bands  2000409 5
Exact_match_to_cosmid "Psa.0710.N20"
Creation_date 114 2 18 9 23 
Modified_date 114 4 11 11 1 
  
BAC : "Psa.0006.P03"
Map "ctg3571" Ends Left 16.000
Map "ctg3571" Ends Right 66.000 Oldctg 3571
Gel_number    BAC_WGP
Bands  2281538 51
Creation_date 114 2 18 9 23 
Modified_date 114 4 11 10 53 
  
BAC : "Psa.0006.P07"
Map "ctg2440" Ends Left 41.000
Map "ctg2440" Ends Right 64.000 Oldctg 2440
Gel_number    BAC_WGP
Bands  744755 24
Approximate_match_to_cosmid "Psa.0235.O18"
Creation_date 114 2 18 9 23 
Modified_date 114 4 11 10 51 
  
BAC : "Psa.0006.P08"
Map "ctg8059" Ends Left 210.000
Map "ctg8059" Ends Right 216.000 Oldctg 8059
Gel_number    BAC_WGP
Bands  1790330 7
Creation_date 114 2 18 9 23 
Modified_date 114 2 24 20 46 
  
BAC : "Psa.0006.P09"
Map "ctg1641" Ends Left 434.000
Map "ctg1641" Ends Right 450.000 Oldctg 1641
Gel_number    BAC_WGP
Bands  745137 17
Creation_date 114 2 18 9 23 
Modified_date 114 2 25 16 40 
  
BAC : "Psa.0006.P10"
Map "ctg596" Ends Left 247.000
Map "ctg596" Ends Right 261.000 Oldctg 596
Gel_number    BAC_WGP
Bands  745221 15
Exact_match_to_cosmid "Psa.0290.E08"
Creation_date 114 2 18 9 23 
Modified_date 114 4 11 10 44 
  
BAC : "Psa.0006.P11"
Map "ctg11482" Ends Left 271.000
Map "ctg11482" Ends Right 283.000 Oldctg 9902
Gel_number    BAC_WGP
Bands  745448 13
Approximate_match_to_cosmid "Psa.0378.A11"
Creation_date 114 2 18 9 23 
Modified_date 114 4 11 11 5 
  
BAC : "Psa.0006.P12"
Map "ctg1280" Ends Left 35.000
Map "ctg1280" Ends Right 54.000 Oldctg 9557
Gel_number    BAC_WGP
Bands  745601 20
Exact_match_to_cosmid "Psa.0454.M01"
Creation_date 114 2 18 9 23 
Modified_date 114 4 11 10 47 
  
BAC : "Psa.0006.P13"
Map "ctg15484" Ends Left 16.000
Map "ctg15484" Ends Right 20.000 Oldctg 15484
Gel_number    BAC_WGP
Bands  3507792 5
Creation_date 114 2 18 9 23 
Modified_date 114 2 18 9 23 
  
BAC : "Psa.0006.P15"
Map "ctg822" Ends Left 4.000
Map "ctg822" Ends Right 55.000 Oldctg 822
Gel_number    BAC_WGP
Bands  1820 52
Creation_date 114 2 18 9 23 
Modified_date 114 2 24 9 59 
  
BAC : "Psa.0006.P16"
Map "ctg9918" Ends Left 61.000
Map "ctg9918" Ends Right 96.000 Oldctg 41
Gel_number    BAC_WGP
Bands  745831 36
Exact_match_to_cosmid "Psa.0688.P06"
Creation_date 114 2 18 9 23 
Modified_date 114 4 11 10 59 
  
BAC : "Psa.0006.P22"
Map "ctg3378" Ends Left 211.000
Map "ctg3378" Ends Right 228.000 Oldctg 3378
Gel_number    BAC_WGP
Bands  746009 18
Creation_date 114 2 18 9 23 
Modified_date 114 4 11 10 53 
  
BAC : "Psa.0007.A01"
Map "ctg12012" Ends Left 20.000
Map "ctg12012" Ends Right 33.000 Oldctg 12012
Gel_number    BAC_WGP
Bands  746153 14
Creation_date 114 2 18 9 23 
Modified_date 114 2 18 9 23 
  
BAC : "Psa.0007.A02"
Map "ctg453" Ends Left 98.000
Map "ctg453" Ends Right 143.000 Oldctg 2726
Gel_number    BAC_WGP
Bands  746233 46
Creation_date 114 2 18 9 23 
Modified_date 114 4 11 10 43 
  
BAC : "Psa.0007.A03"
Map "ctg2830" Ends Left 69.000
Map "ctg2830" Ends Right 89.000 Oldctg 2830
Gel_number    BAC_WGP
Bands  1872 21
Creation_date 114 2 18 9 23 
Modified_date 114 2 25 11 7 
  
BAC : "Psa.0007.A04"
Map "ctg2327" Ends Left 287.000
Map "ctg2327" Ends Right 322.000 Oldctg 2327
Gel_number    BAC_WGP
Bands  746479 36
Creation_date 114 2 18 9 23 
Modified_date 114 4 11 10 51 
  
BAC : "Psa.0007.A09"
Map "ctg11756" Ends Left 6.000
Map "ctg11756" Ends Right 42.000 Oldctg 10055
Gel_number    BAC_WGP
Bands  746656 37
Approximate_match_to_cosmid "Psa.0097.B05"
Creation_date 114 2 18 9 23 
Modified_date 114 4 11 11 5 
  
BAC : "Psa.0007.A10"
Map "ctg1600" Ends Left 44.000
Map "ctg1600" Ends Right 65.000 Oldctg 1600
Gel_number    BAC_WGP
Bands  746777 22
Creation_date 114 2 18 9 23 
Modified_date 114 4 11 10 48 
  
BAC : "Psa.0007.A11"
Map "ctg12013" Ends Left 1.000
Map "ctg12013" Ends Right 15.000 Oldctg 12013
Gel_number    BAC_WGP
Bands  746944 15
Creation_date 114 2 18 9 23 
Modified_date 114 4 11 11 6 
  
BAC : "Psa.0007.A12"
Map "ctg7447" Ends Left 58.000
Map "ctg7447" Ends Right 100.000 Oldctg 9320
Gel_number    BAC_WGP
Bands  746974 43
Approximate_match_to_cosmid "Psa.0182.D01"
Creation_date 114 2 18 9 23 
Modified_date 114 4 11 10 57 
  
BAC : "Psa.0007.A13"
Map "ctg11197" Ends Left 31.000
Map "ctg11197" Ends Right 42.000 Oldctg 10148
Gel_number    BAC_WGP
Bands  747158 12
Creation_date 114 2 18 9 23 
Modified_date 114 2 27 9 36 
  
BAC : "Psa.0007.A14"
Map "ctg4046" Ends Left 6.000
Map "ctg4046" Ends Right 45.000 Oldctg 4046
Gel_number    BAC_WGP
Bands  747222 40
Creation_date 114 2 18 9 23 
Modified_date 114 4 11 10 54 
  
BAC : "Psa.0007.A15"
Map "ctg4050" Ends Left 49.000
Map "ctg4050" Ends Right 75.000 Oldctg 9625
Gel_number    BAC_WGP
Bands  747487 27
Creation_date 114 2 18 9 23 
Modified_date 114 2 25 16 41 
  
BAC : "Psa.0007.A16"
Map "ctg10814" Ends Left 22.000
Map "ctg10814" Ends Right 28.000 Oldctg 4868
Gel_number    BAC_WGP
Bands  1893 7
Creation_date 114 2 18 9 23 
Modified_date 114 2 26 19 51 
  
BAC : "Psa.0007.A20"
Map "ctg4607" Ends Left 41.000
Map "ctg4607" Ends Right 76.000 Oldctg 4607
Gel_number    BAC_WGP
Bands  747574 36
Creation_date 114 2 18 9 23 
Modified_date 114 4 11 10 55 
  
BAC : "Psa.0007.A21"
Map "ctg11270" Ends Left 166.000
Map "ctg11270" Ends Right 207.000 Oldctg 384
Gel_number    BAC_WGP
Bands  747671 42
Approximate_match_to_cosmid "Psa.0159.D17"
Creation_date 114 2 18 9 23 
Modified_date 114 4 11 11 4 
  
BAC : "Psa.0007.A22"
Map "ctg5195" Ends Left 67.000
Map "ctg5195" Ends Right 79.000 Oldctg 9427
Gel_number    BAC_WGP
Bands  747871 13
Exact_match_to_cosmid "Psa.0625.P18"
Creation_date 114 2 18 9 23 
Modified_date 114 4 11 10 55 
  
BAC : "Psa.0007.A23"
Map "ctg10686" Ends Left 435.000
Map "ctg10686" Ends Right 495.000 Oldctg 3407
Gel_number    BAC_WGP
Bands  5659141 61
Creation_date 114 2 18 9 23 
Modified_date 114 4 11 11 2 
  
BAC : "Psa.0007.A24"
Map "ctg16852" Ends Left 7.000
Map "ctg16852" Ends Right 14.000 Oldctg 16852
Gel_number    BAC_WGP
Bands  4624548 8
Exact_match_to_cosmid "Psa.0222.B06"
Creation_date 114 2 18 9 23 
Modified_date 114 4 11 11 8 
  
BAC : "Psa.0007.B01"
Map "ctg1103" Ends Left 94.000
Map "ctg1103" Ends Right 130.000 Oldctg 1103
Gel_number    BAC_WGP
Bands  748009 37
Creation_date 114 2 18 9 23 
Modified_date 114 2 25 14 19 
  
BAC : "Psa.0007.B02"
Map "ctg2646" Ends Left 156.000
Map "ctg2646" Ends Right 190.000 Oldctg 2646
Gel_number    BAC_WGP
Bands  748142 35
Creation_date 114 2 18 9 23 
Modified_date 114 4 11 10 51 
  
BAC : "Psa.0007.B03"
Map "ctg1525" Ends Left 1.000
Map "ctg1525" Ends Right 43.000 Oldctg 1525
Gel_number    BAC_WGP
Bands  748321 43
Creation_date 114 2 18 9 23 
Modified_date 114 4 11 10 48 
  
BAC : "Psa.0007.B04"
Map "ctg10135" Ends Left 79.000
Map "ctg10135" Ends Right 87.000 Oldctg 512
Gel_number    BAC_WGP
Bands  4573847 9
Creation_date 114 2 18 9 23 
Modified_date 114 2 25 15 8 
  
BAC : "Psa.0007.B07"
Map "ctg11108" Ends Left 5.000
Map "ctg11108" Ends Right 24.000 Oldctg 6962
Gel_number    BAC_WGP
Bands  748647 20
Approximate_match_to_cosmid "Psa.0056.F16"
Creation_date 114 2 18 9 23 
Modified_date 114 4 11 11 4 
  
BAC : "Psa.0007.B08"
Map "ctg12014" Ends Left 0.000
Map "ctg12014" Ends Right 20.000 Oldctg 12014
Gel_number    BAC_WGP
Bands  748808 21
Creation_date 114 2 18 9 23 
Modified_date 114 4 11 11 6 
  
BAC : "Psa.0007.B09"
Map "ctg12015" Ends Left 16.000
Map "ctg12015" Ends Right 30.000 Oldctg 12015
Gel_number    BAC_WGP
Bands  748915 15
Approximate_match_to_cosmid "Psa.0042.E23"
Creation_date 114 2 18 9 23 
Modified_date 114 4 11 11 6 
  
BAC : "Psa.0007.B10"
Map "ctg123" Ends Left 240.000
Map "ctg123" Ends Right 288.000 Oldctg 5581
Gel_number    BAC_WGP
Bands  749028 49
Creation_date 114 2 18 9 23 
Modified_date 114 2 24 13 14 
  
BAC : "Psa.0007.B11"
Map "ctg10372" Ends Left 88.000
Map "ctg10372" Ends Right 118.000 Oldctg 1395
Gel_number    BAC_WGP
Bands  749193 31
Creation_date 114 2 18 9 23 
Modified_date 114 4 11 11 1 
  
BAC : "Psa.0007.B12"
Map "ctg5785" Ends Left 37.000
Map "ctg5785" Ends Right 57.000 Oldctg 5785
Gel_number    BAC_WGP
Bands  749371 21
Approximate_match_to_cosmid "Psa.0389.E20"
Creation_date 114 2 18 9 23 
Modified_date 114 4 11 10 56 
  
BAC : "Psa.0007.B13"
Map "ctg7871" Ends Left 13.000
Map "ctg7871" Ends Right 30.000 Oldctg 7871
Gel_number    BAC_WGP
Bands  749492 18
Creation_date 114 2 18 9 23 
Modified_date 114 4 11 10 57 
  
BAC : "Psa.0007.B14"
Map "ctg12016" Ends Left 2.000
Map "ctg12016" Ends Right 21.000 Oldctg 12016
Gel_number    BAC_WGP
Bands  749525 20
Creation_date 114 2 18 9 23 
Modified_date 114 2 18 9 23 
  
BAC : "Psa.0007.B16"
Map "ctg8377" Ends Left 28.000
Map "ctg8377" Ends Right 37.000 Oldctg 8377
Gel_number    BAC_WGP
Bands  749603 10
Exact_match_to_cosmid "Psa.0454.J02"
Creation_date 114 2 18 9 23 
Modified_date 114 4 11 10 58 
  
BAC : "Psa.0007.B19"
Map "ctg525" Ends Left 13.000
Map "ctg525" Ends Right 42.000 Oldctg 525
Gel_number    BAC_WGP
Bands  749740 30
Creation_date 114 2 18 9 23 
Modified_date 114 2 25 16 41 
  
BAC : "Psa.0007.B20"
Map "ctg10293" Ends Left 8.000
Map "ctg10293" Ends Right 27.000 Oldctg 1060
Gel_number    BAC_WGP
Bands  749891 20
Creation_date 114 2 18 9 23 
Modified_date 114 4 11 11 1 
  
BAC : "Psa.0007.B21"
Map "ctg12017" Ends Left 7.000
Map "ctg12017" Ends Right 31.000 Oldctg 12017
Gel_number    BAC_WGP
Bands  750000 25
Creation_date 114 2 18 9 23 
Modified_date 114 4 11 11 6 
  
BAC : "Psa.0007.B22"
Map "ctg923" Ends Left 8.000
Map "ctg923" Ends Right 15.000 Oldctg 923
Gel_number    BAC_WGP
Bands  3588469 8
Exact_match_to_cosmid "Psa.0303.E13"
Creation_date 114 2 18 9 23 
Modified_date 114 4 11 10 46 
  
BAC : "Psa.0007.B23"
Map "ctg12018" Ends Left 0.000
Map "ctg12018" Ends Right 28.000 Oldctg 12018
Gel_number    BAC_WGP
Bands  750094 29
Creation_date 114 2 18 9 23 
Modified_date 114 4 11 11 6 
  
BAC : "Psa.0007.C04"
Map "ctg2070" Ends Left 70.000
Map "ctg2070" Ends Right 102.000 Oldctg 2070
Gel_number    BAC_WGP
Bands  750171 33
Creation_date 114 2 18 9 23 
Modified_date 114 2 24 15 58 
  
BAC : "Psa.0007.C07"
Map "ctg2686" Ends Left 297.000
Map "ctg2686" Ends Right 337.000 Oldctg 2686
Gel_number    BAC_WGP
Bands  750279 41
Creation_date 114 2 18 9 23 
Modified_date 114 4 11 10 52 
  
BAC : "Psa.0007.C08"
Map "ctg7696" Ends Left 261.000
Map "ctg7696" Ends Right 286.000 Oldctg 8943
Gel_number    BAC_WGP
Bands  750512 26
Creation_date 114 2 18 9 23 
Modified_date 114 4 11 10 57 
  
BAC : "Psa.0007.C09"
Map "ctg643" Ends Left 40.000
Map "ctg643" Ends Right 67.000 Oldctg 643
Gel_number    BAC_WGP
Bands  750585 28
Creation_date 114 2 18 9 23 
Modified_date 114 2 26 20 15 
  
BAC : "Psa.0007.C10"
Map "ctg12019" Ends Left 1.000
Map "ctg12019" Ends Right 14.000 Oldctg 12019
Gel_number    BAC_WGP
Bands  750747 14
Creation_date 114 2 18 9 23 
Modified_date 114 2 18 9 23 
  
BAC : "Psa.0007.C12"
Map "ctg533" Ends Left 90.000
Map "ctg533" Ends Right 127.000 Oldctg 533
Gel_number    BAC_WGP
Bands  750813 38
Approximate_match_to_cosmid "Psa.0304.I18"
Creation_date 114 2 18 9 23 
Modified_date 114 4 11 10 43 
  
BAC : "Psa.0007.C13"
Map "ctg288" Ends Left 204.000
Map "ctg288" Ends Right 216.000 Oldctg 288
Gel_number    BAC_WGP
Bands  751184 13
Approximate_match_to_cosmid "Psa.0257.D10"
Creation_date 114 2 18 9 23 
Modified_date 114 4 11 10 42 
  
BAC : "Psa.0007.C16"
Map "ctg12020" Ends Left 1.000
Map "ctg12020" Ends Right 17.000 Oldctg 12020
Gel_number    BAC_WGP
Bands  751453 17
Creation_date 114 2 18 9 23 
Modified_date 114 2 18 9 23 
  
BAC : "Psa.0007.C19"
Map "ctg1070" Ends Left 197.000
Map "ctg1070" Ends Right 218.000 Oldctg 1070
Gel_number    BAC_WGP
Bands  751496 22
Creation_date 114 2 18 9 23 
Modified_date 114 2 25 16 41 
  
BAC : "Psa.0007.C20"
Map "ctg5474" Ends Left 55.000
Map "ctg5474" Ends Right 60.000 Oldctg 5474
Gel_number    BAC_WGP
Bands  2479216 6
Creation_date 114 2 18 9 23 
Modified_date 114 2 26 20 27 
  
BAC : "Psa.0007.C21"
Map "ctg12021" Ends Left 2.000
Map "ctg12021" Ends Right 28.000 Oldctg 12021
Gel_number    BAC_WGP
Bands  751589 27
Creation_date 114 2 18 9 23 
Modified_date 114 4 11 11 6 
  
BAC : "Psa.0007.C22"
Map "ctg499" Ends Left 118.000
Map "ctg499" Ends Right 166.000 Oldctg 499
Gel_number    BAC_WGP
Bands  751639 49
Approximate_match_to_cosmid "Psa.0443.I20"
Creation_date 114 2 18 9 23 
Modified_date 114 4 11 10 43 
  
BAC : "Psa.0007.C23"
Map "ctg3090" Ends Left 89.000
Map "ctg3090" Ends Right 114.000 Oldctg 3090
Gel_number    BAC_WGP
Bands  751884 26
Creation_date 114 2 18 9 23 
Modified_date 114 4 11 10 52 
  
BAC : "Psa.0007.C24"
Map "ctg6963" Ends Left 223.000
Map "ctg6963" Ends Right 233.000 Oldctg 6963
Gel_number    BAC_WGP
Bands  751949 11
Approximate_match_to_cosmid "Psa.0458.B18"
Creation_date 114 2 18 9 23 
Modified_date 114 4 11 10 56 
  
BAC : "Psa.0007.D01"
Map "ctg6623" Ends Left 30.000
Map "ctg6623" Ends Right 42.000 Oldctg 6623
Gel_number    BAC_WGP
Bands  752024 13
Creation_date 114 2 18 9 23 
Modified_date 114 2 24 15 59 
  
BAC : "Psa.0007.D03"
Map "ctg1287" Ends Left 11.000
Map "ctg1287" Ends Right 40.000 Oldctg 1287
Gel_number    BAC_WGP
Bands  752099 30
Approximate_match_to_cosmid "Psa.0502.L07"
Creation_date 114 2 18 9 23 
Modified_date 114 4 11 10 47 
  
BAC : "Psa.0007.D07"
Map "ctg1366" Ends Left 87.000
Map "ctg1366" Ends Right 119.000 Oldctg 1366
Gel_number    BAC_WGP
Bands  752415 33
Creation_date 114 2 18 9 23 
Modified_date 114 2 26 11 17 
  
BAC : "Psa.0007.D10"
Map "ctg12022" Ends Left 0.000
Map "ctg12022" Ends Right 19.000 Oldctg 12022
Gel_number    BAC_WGP
Bands  752492 20
Creation_date 114 2 18 9 23 
Modified_date 114 2 18 9 23 
  
BAC : "Psa.0007.D11"
Gel_number    BAC_WGP
Bands  1900 6
Creation_date 114 2 18 9 23 
Modified_date 114 2 18 9 23 
  
BAC : "Psa.0007.D12"
Map "ctg2207" Ends Left 201.000
Map "ctg2207" Ends Right 226.000 Oldctg 2207
Gel_number    BAC_WGP
Bands  752532 26
Approximate_match_to_cosmid "Psa.0487.P17"
Creation_date 114 2 18 9 23 
Modified_date 114 4 11 10 50 
  
BAC : "Psa.0007.D13"
Map "ctg12023" Ends Left 0.000
Map "ctg12023" Ends Right 28.000 Oldctg 12023
Gel_number    BAC_WGP
Bands  752622 29
Creation_date 114 2 18 9 23 
Modified_date 114 4 11 11 6 
  
BAC : "Psa.0007.D15"
Map "ctg8091" Ends Left 16.000
Map "ctg8091" Ends Right 32.000 Oldctg 8091
Gel_number    BAC_WGP
Bands  752705 17
Approximate_match_to_cosmid "Psa.0184.M07"
Creation_date 114 2 18 9 23 
Modified_date 114 4 11 10 58 
  
BAC : "Psa.0007.D16"
Map "ctg1611" Ends Left 177.000
Map "ctg1611" Ends Right 221.000 Oldctg 3118
Gel_number    BAC_WGP
Bands  752840 45
Creation_date 114 2 18 9 23 
Modified_date 114 4 11 10 48 
  
BAC : "Psa.0007.D19"
Map "ctg12024" Ends Left 4.000
Map "ctg12024" Ends Right 34.000 Oldctg 12024
Gel_number    BAC_WGP
Bands  753130 31
Creation_date 114 2 18 9 23 
Modified_date 114 2 18 9 23 
  
BAC : "Psa.0007.D22"
Map "ctg11246" Ends Left 175.000
Map "ctg11246" Ends Right 204.000 Oldctg 193
Gel_number    BAC_WGP
Bands  753220 30
Approximate_match_to_cosmid "Psa.0347.C11"
Creation_date 114 2 18 9 23 
Modified_date 114 4 11 11 4 
  
BAC : "Psa.0007.E04"
Map "ctg141" Ends Left 0.000
Map "ctg141" Ends Right 19.000 Oldctg 141
Gel_number    BAC_WGP
Bands  753344 20
Approximate_match_to_cosmid "Psa.0485.J10"
Creation_date 114 2 18 9 23 
Modified_date 114 4 11 10 40 
  
BAC : "Psa.0007.E09"
Map "ctg10773" Ends Left 13.000
Map "ctg10773" Ends Right 47.000 Oldctg 4531
Gel_number    BAC_WGP
Bands  753536 35
Creation_date 114 2 18 9 23 
Modified_date 114 2 25 16 41 
  
BAC : "Psa.0007.E11"
Map "ctg2941" Ends Left 170.000
Map "ctg2941" Ends Right 199.000 Oldctg 2941
Gel_number    BAC_WGP
Bands  753621 30
Creation_date 114 2 18 9 23 
Modified_date 114 2 24 15 59 
  
BAC : "Psa.0007.E14"
Map "ctg11297" Ends Left 165.000
Map "ctg11297" Ends Right 175.000 Oldctg 773
Gel_number    BAC_WGP
Bands  1906 11
Creation_date 114 2 18 9 23 
Modified_date 114 2 27 9 36 
  
BAC : "Psa.0007.E15"
Map "ctg5376" Ends Left 183.000
Map "ctg5376" Ends Right 206.000 Oldctg 5376
Gel_number    BAC_WGP
Bands  753813 24
Creation_date 114 2 18 9 23 
Modified_date 114 4 11 10 55 
  
BAC : "Psa.0007.E19"
Map "ctg10665" Ends Left 39.000
Map "ctg10665" Ends Right 44.000 Oldctg 3192
Gel_number    BAC_WGP
Bands  4184836 6
Exact_match_to_cosmid "Psa.0180.E01"
Creation_date 114 2 18 9 23 
Modified_date 114 4 11 11 2 
  
BAC : "Psa.0007.E21"
Map "ctg610" Ends Left 64.000
Map "ctg610" Ends Right 105.000 Oldctg 9456
Gel_number    BAC_WGP
Bands  1917 42
Creation_date 114 2 18 9 23 
Modified_date 114 2 25 8 35 
  
BAC : "Psa.0007.E24"
Map "ctg1156" Ends Left 254.000
Map "ctg1156" Ends Right 279.000 Oldctg 1156
Gel_number    BAC_WGP
Bands  753894 26
Creation_date 114 2 18 9 23 
Modified_date 114 2 25 9 15 
  
BAC : "Psa.0007.F01"
Map "ctg11715" Ends Left 96.000
Map "ctg11715" Ends Right 124.000 Oldctg 7267
Gel_number    BAC_WGP
Bands  1959 29
Creation_date 114 2 18 9 23 
Modified_date 114 2 25 8 35 
  
BAC : "Psa.0007.F02"
Map "ctg4710" Ends Left 79.000
Map "ctg4710" Ends Right 103.000 Oldctg 6394
Gel_number    BAC_WGP
Bands  754001 25
Creation_date 114 2 18 9 23 
Modified_date 114 4 11 10 55 
  
BAC : "Psa.0007.F03"
Map "ctg11427" Ends Left 79.000
Map "ctg11427" Ends Right 116.000 Oldctg 3750
Gel_number    BAC_WGP
Bands  754155 38
Creation_date 114 2 18 9 23 
Modified_date 114 4 11 11 5 
  
BAC : "Psa.0007.F04"
Map "ctg753" Ends Left 974.000
Map "ctg753" Ends Right 1011.000 Oldctg 9784
Gel_number    BAC_WGP
Bands  754371 38
Creation_date 114 2 18 9 23 
Modified_date 114 4 11 10 45 
  
BAC : "Psa.0007.F07"
Map "ctg173" Ends Left 655.000
Map "ctg173" Ends Right 675.000 Oldctg 6590
Gel_number    BAC_WGP
Bands  754653 21
Creation_date 114 2 18 9 23 
Modified_date 114 4 11 10 41 
  
BAC : "Psa.0007.F08"
Map "ctg1052" Ends Left 253.000
Map "ctg1052" Ends Right 283.000 Oldctg 1052
Gel_number    BAC_WGP
Bands  754845 31
Creation_date 114 2 18 9 23 
Modified_date 114 2 24 9 59 
  
BAC : "Psa.0007.F09"
Map "ctg220" Ends Left 97.000
Map "ctg220" Ends Right 140.000 Oldctg 220
Gel_number    BAC_WGP
Bands  754991 44
Approximate_match_to_cosmid "Psa.0420.P20"
Creation_date 114 2 18 9 23 
Modified_date 114 4 11 10 41 
  
BAC : "Psa.0007.F10"
Map "ctg9946" Ends Left 46.000
Map "ctg9946" Ends Right 115.000 Oldctg 89
Gel_number    BAC_WGP
Bands  6297885 70
Creation_date 114 2 18 9 23 
Modified_date 114 4 11 10 59 
  
BAC : "Psa.0007.F12"
Map "ctg1273" Ends Left 181.000
Map "ctg1273" Ends Right 193.000 Oldctg 1273
Gel_number    BAC_WGP
Bands  755209 13
Exact_match_to_cosmid "Psa.0210.J06"
Creation_date 114 2 18 9 23 
Modified_date 114 4 11 10 47 
  
BAC : "Psa.0007.F13"
Map "ctg11618" Ends Left 110.000
Map "ctg11618" Ends Right 135.000 Oldctg 10174
Gel_number    BAC_WGP
Bands  755350 26
Creation_date 114 2 18 9 23 
Modified_date 114 2 25 16 41 
  
BAC : "Psa.0007.F15"
Map "ctg3197" Ends Left 85.000
Map "ctg3197" Ends Right 115.000 Oldctg 7710
Gel_number    BAC_WGP
Bands  755496 31
Creation_date 114 2 18 9 23 
Modified_date 114 2 26 20 15 
  
BAC : "Psa.0007.F16"
Map "ctg12025" Ends Left 1.000
Map "ctg12025" Ends Right 31.000 Oldctg 12025
Gel_number    BAC_WGP
Bands  755644 31
Creation_date 114 2 18 9 23 
Modified_date 114 4 11 11 6 
  
BAC : "Psa.0007.F20"
Map "ctg10817" Ends Left 15.000
Map "ctg10817" Ends Right 52.000 Oldctg 4947
Gel_number    BAC_WGP
Bands  755801 38
Creation_date 114 2 18 9 23 
Modified_date 114 4 11 11 3 
  
BAC : "Psa.0007.F23"
Map "ctg5780" Ends Left 87.000
Map "ctg5780" Ends Right 121.000 Oldctg 5780
Gel_number    BAC_WGP
Bands  755973 35
Creation_date 114 2 18 9 23 
Modified_date 114 2 24 10 2 
  
BAC : "Psa.0007.F24"
Map "ctg200" Ends Left 108.000
Map "ctg200" Ends Right 129.000 Oldctg 200
Gel_number    BAC_WGP
Bands  756068 22
Creation_date 114 2 18 9 23 
Modified_date 114 2 24 13 14 
  
BAC : "Psa.0007.G03"
Map "ctg12026" Ends Left 0.000
Map "ctg12026" Ends Right 25.000 Oldctg 12026
Gel_number    BAC_WGP
Bands  756216 26
Approximate_match_to_cosmid "Psa.0646.D04"
Creation_date 114 2 18 9 23 
Modified_date 114 4 11 11 6 
  
BAC : "Psa.0007.G08"
Map "ctg717" Ends Left 22.000
Map "ctg717" Ends Right 39.000 Oldctg 7450
Gel_number    BAC_WGP
Bands  756288 18
Exact_match_to_cosmid "Psa.0295.O19"
Creation_date 114 2 18 9 23 
Modified_date 114 4 11 10 44 
  
BAC : "Psa.0007.G11"
Map "ctg637" Ends Left 79.000
Map "ctg637" Ends Right 89.000 Oldctg 637
Gel_number    BAC_WGP
Bands  756513 11
Creation_date 114 2 18 9 23 
Modified_date 114 2 24 9 59 
  
BAC : "Psa.0007.G12"
Map "ctg10661" Ends Left 155.000
Map "ctg10661" Ends Right 161.000 Oldctg 3167
Gel_number    BAC_WGP
Bands  4115884 7
Exact_match_to_cosmid "Psa.0668.C13"
Creation_date 114 2 18 9 23 
Modified_date 114 4 11 11 2 
  
BAC : "Psa.0007.G19"
Map "ctg661" Ends Left 103.000
Map "ctg661" Ends Right 134.000 Oldctg 661
Gel_number    BAC_WGP
Bands  756666 32
Creation_date 114 2 18 9 23 
Modified_date 114 4 11 10 44 
  
BAC : "Psa.0007.G21"
Map "ctg1883" Ends Left 31.000
Map "ctg1883" Ends Right 58.000 Oldctg 1883
Gel_number    BAC_WGP
Bands  756856 28
Approximate_match_to_cosmid "Psa.0076.C01"
Creation_date 114 2 18 9 23 
Modified_date 114 4 11 10 49 
  
BAC : "Psa.0007.G22"
Map "ctg10540" Ends Left 151.000
Map "ctg10540" Ends Right 164.000 Oldctg 2328
Gel_number    BAC_WGP
Bands  757002 14
Approximate_match_to_cosmid "Psa.0516.E10"
Creation_date 114 2 18 9 23 
Modified_date 114 4 11 11 2 
  
BAC : "Psa.0007.G23"
Map "ctg750" Ends Left 0.000
Map "ctg750" Ends Right 11.000 Oldctg 7723
Gel_number    BAC_WGP
Bands  757268 12
Creation_date 114 2 18 9 23 
Modified_date 114 4 11 10 45 
  
BAC : "Psa.0007.G24"
Map "ctg5894" Ends Left 61.000
Map "ctg5894" Ends Right 92.000 Oldctg 8159
Gel_number    BAC_WGP
Bands  757319 32
Approximate_match_to_cosmid "Psa.0326.P13"
Creation_date 114 2 18 9 23 
Modified_date 114 4 11 10 56 
  
BAC : "Psa.0007.H01"
Map "ctg2270" Ends Left 15.000
Map "ctg2270" Ends Right 38.000 Oldctg 2270
Gel_number    BAC_WGP
Bands  1988 24
Creation_date 114 2 18 9 23 
Modified_date 114 2 26 10 51 
  
BAC : "Psa.0007.H02"
Map "ctg4817" Ends Left 42.000
Map "ctg4817" Ends Right 54.000 Oldctg 4817
Gel_number    BAC_WGP
Bands  757565 13
Approximate_match_to_cosmid "Psa.0139.C18"
Creation_date 114 2 18 9 23 
Modified_date 114 4 11 10 55 
  
BAC : "Psa.0007.H03"
Map "ctg2088" Ends Left 105.000
Map "ctg2088" Ends Right 142.000 Oldctg 2088
Gel_number    BAC_WGP
Bands  757727 38
Creation_date 114 2 18 9 23 
Modified_date 114 2 25 16 41 
  
BAC : "Psa.0007.H04"
Map "ctg4401" Ends Left 86.000
Map "ctg4401" Ends Right 94.000 Oldctg 4401
Gel_number    BAC_WGP
Bands  3750189 9
Creation_date 114 2 18 9 23 
Modified_date 114 2 26 20 37 
  
BAC : "Psa.0007.H08"
Map "ctg10400" Ends Left 9.000
Map "ctg10400" Ends Right 34.000 Oldctg 1491
Gel_number    BAC_WGP
Bands  757800 26
Exact_match_to_cosmid "Psa.0200.K05"
Creation_date 114 2 18 9 23 
Modified_date 114 4 11 11 1 
  
BAC : "Psa.0007.H10"
Map "ctg1823" Ends Left 98.000
Map "ctg1823" Ends Right 102.000 Oldctg 1823
Gel_number    BAC_WGP
Bands  5336443 5
Exact_match_to_cosmid "Psa.0074.C12"
Creation_date 114 2 18 9 23 
Modified_date 114 4 11 10 49 
  
BAC : "Psa.0007.H12"
Map "ctg590" Ends Left 47.000
Map "ctg590" Ends Right 58.000 Oldctg 9257
Gel_number    BAC_WGP
Bands  758035 12
Exact_match_to_cosmid "Psa.0302.B13"
Creation_date 114 2 18 9 23 
Modified_date 114 4 11 10 44 
  
BAC : "Psa.0007.H15"
Map "ctg3828" Ends Left 9.000
Map "ctg3828" Ends Right 24.000 Oldctg 3828
Gel_number    BAC_WGP
Bands  758188 16
Exact_match_to_cosmid "Psa.0215.M13"
Creation_date 114 2 18 9 23 
Modified_date 114 4 11 10 54 
  
BAC : "Psa.0007.H20"
Map "ctg10099" Ends Left 174.000
Map "ctg10099" Ends Right 201.000 Oldctg 429
Gel_number    BAC_WGP
Bands  758321 28
Creation_date 114 2 18 9 23 
Modified_date 114 4 11 11 0 
  
BAC : "Psa.0007.H21"
Map "ctg7268" Ends Left 120.000
Map "ctg7268" Ends Right 148.000 Oldctg 7268
Gel_number    BAC_WGP
Bands  758428 29
Creation_date 114 2 18 9 23 
Modified_date 114 4 11 10 57 
  
BAC : "Psa.0007.H22"
Map "ctg5053" Ends Left 304.000
Map "ctg5053" Ends Right 331.000 Oldctg 7513
Gel_number    BAC_WGP
Bands  758525 28
Creation_date 114 2 18 9 23 
Modified_date 114 4 11 10 55 
  
BAC : "Psa.0007.H23"
Map "ctg1126" Ends Left 254.000
Map "ctg1126" Ends Right 259.000 Oldctg 1126
Gel_number    BAC_WGP
Bands  2012 6
Creation_date 114 2 18 9 23 
Modified_date 114 4 11 10 47 
  
BAC : "Psa.0007.H24"
Map "ctg12027" Ends Left 7.000
Map "ctg12027" Ends Right 49.000 Oldctg 12027
Gel_number    BAC_WGP
Bands  758664 43
Creation_date 114 2 18 9 23 
Modified_date 114 2 18 9 23 
  
BAC : "Psa.0007.I09"
Map "ctg10555" Ends Left 140.000
Map "ctg10555" Ends Right 169.000 Oldctg 2425
Gel_number    BAC_WGP
Bands  758740 30
Approximate_match_to_cosmid "Psa.0315.A04"
Creation_date 114 2 18 9 23 
Modified_date 114 4 11 11 2 
  
BAC : "Psa.0007.I12"
Map "ctg736" Ends Left 164.000
Map "ctg736" Ends Right 202.000 Oldctg 7716
Gel_number    BAC_WGP
Bands  758929 39
Creation_date 114 2 18 9 23 
Modified_date 114 4 11 10 45 
  
BAC : "Psa.0007.I13"
Map "ctg12028" Ends Left 2.000
Map "ctg12028" Ends Right 27.000 Oldctg 12028
Gel_number    BAC_WGP
Bands  759326 26
Creation_date 114 2 18 9 23 
Modified_date 114 2 18 9 23 
  
BAC : "Psa.0007.I14"
Map "ctg628" Ends Left 786.000
Map "ctg628" Ends Right 817.000 Oldctg 7687
Gel_number    BAC_WGP
Bands  759432 32
Approximate_match_to_cosmid "Psa.0223.L12"
Creation_date 114 2 18 9 23 
Modified_date 114 4 11 10 44 
  
BAC : "Psa.0007.I16"
Map "ctg1688" Ends Left 246.000
Map "ctg1688" Ends Right 288.000 Oldctg 9540
Gel_number    BAC_WGP
Bands  759700 43
Creation_date 114 2 18 9 23 
Modified_date 114 4 11 10 49 
  
BAC : "Psa.0007.I19"
Map "ctg15238" Ends Left 1.000
Map "ctg15238" Ends Right 5.000 Oldctg 15238
Gel_number    BAC_WGP
Bands  3299163 5
Exact_match_to_cosmid "Psa.0372.L10"
Creation_date 114 2 18 9 23 
Modified_date 114 4 11 11 8 
  
BAC : "Psa.0007.I22"
Map "ctg8826" Ends Left 40.000
Map "ctg8826" Ends Right 64.000 Oldctg 8827
Gel_number    BAC_WGP
Bands  759850 25
Approximate_match_to_cosmid "Psa.0190.H05"
Creation_date 114 2 18 9 23 
Modified_date 114 4 11 10 58 
  
BAC : "Psa.0007.K01"
Map "ctg11429" Ends Left 65.000
Map "ctg11429" Ends Right 71.000 Oldctg 3825
Gel_number    BAC_WGP
Bands  3560154 7
Exact_match_to_cosmid "Psa.0448.K04"
Creation_date 114 2 18 9 23 
Modified_date 114 4 11 11 5 
  
BAC : "Psa.0007.K02"
Map "ctg12096" Ends Left 4.000
Map "ctg12096" Ends Right 54.000 Oldctg 12096
Gel_number    BAC_WGP
Bands  824687 51
Creation_date 114 2 18 9 23 
Modified_date 114 2 18 9 23 
  
BAC : "Psa.0007.K10"
Map "ctg3506" Ends Left 59.000
Map "ctg3506" Ends Right 82.000 Oldctg 3506
Gel_number    BAC_WGP
Bands  760005 24
Exact_match_to_cosmid "Psa.0311.M13"
Creation_date 114 2 18 9 23 
Modified_date 114 4 11 10 53 
  
BAC : "Psa.0007.K11"
Map "ctg3337" Ends Left 264.000
Map "ctg3337" Ends Right 289.000 Oldctg 3337
Gel_number    BAC_WGP
Bands  2018 26
Creation_date 114 2 18 9 23 
Modified_date 114 2 26 19 51 
  
BAC : "Psa.0007.K13"
Map "ctg890" Ends Left 28.000
Map "ctg890" Ends Right 47.000 Oldctg 3286
Gel_number    BAC_WGP
Bands  760116 20
Creation_date 114 2 18 9 23 
Modified_date 114 4 11 10 46 
  
BAC : "Psa.0007.K14"
Map "ctg12029" Ends Left 0.000
Map "ctg12029" Ends Right 37.000 Oldctg 12029
Gel_number    BAC_WGP
Bands  760249 38
Creation_date 114 2 18 9 23 
Modified_date 114 2 18 9 23 
  
BAC : "Psa.0007.K15"
Map "ctg10964" Ends Left 92.000
Map "ctg10964" Ends Right 122.000 Oldctg 8657
Gel_number    BAC_WGP
Bands  760343 31
Exact_match_to_cosmid "Psa.0464.B01"
Creation_date 114 2 18 9 23 
Modified_date 114 4 11 11 3 
  
BAC : "Psa.0007.K23"
Map "ctg3531" Ends Left 187.000
Map "ctg3531" Ends Right 226.000 Oldctg 3531
Gel_number    BAC_WGP
Bands  760551 40
Creation_date 114 2 18 9 23 
Modified_date 114 4 11 10 53 
  
BAC : "Psa.0007.K24"
Map "ctg12030" Ends Left 0.000
Map "ctg12030" Ends Right 28.000 Oldctg 12030
Gel_number    BAC_WGP
Bands  760735 29
Creation_date 114 2 18 9 23 
Modified_date 114 2 18 9 23 
  
BAC : "Psa.0007.L01"
Map "ctg6186" Ends Left 27.000
Map "ctg6186" Ends Right 44.000 Oldctg 6186
Gel_number    BAC_WGP
Bands  760795 18
Exact_match_to_cosmid "Psa.0425.G14"
Creation_date 114 2 18 9 23 
Modified_date 114 4 11 10 56 
  
BAC : "Psa.0007.L02"
Map "ctg10040" Ends Left 383.000
Map "ctg10040" Ends Right 414.000 Oldctg 266
Gel_number    BAC_WGP
Bands  760936 32
Exact_match_to_cosmid "Psa.0486.H19"
Creation_date 114 2 18 9 23 
Modified_date 114 4 11 11 0 
  
BAC : "Psa.0007.L04"
Map "ctg2785" Ends Left 70.000
Map "ctg2785" Ends Right 93.000 Oldctg 3129
Gel_number    BAC_WGP
Bands  761279 24
Approximate_match_to_cosmid "Psa.0490.E22"
Creation_date 114 2 18 9 23 
Modified_date 114 4 11 10 52 
  
BAC : "Psa.0007.L07"
Map "ctg8679" Ends Left 16.000
Map "ctg8679" Ends Right 52.000 Oldctg 8679
Gel_number    BAC_WGP
Bands  761384 37
Approximate_match_to_cosmid "Psa.0314.C21"
Creation_date 114 2 18 9 23 
Modified_date 114 4 11 10 58 
  
BAC : "Psa.0007.L08"
Map "ctg10875" Ends Left 44.000
Map "ctg10875" Ends Right 67.000 Oldctg 6123
Gel_number    BAC_WGP
Bands  761661 24
Approximate_match_to_cosmid "Psa.0603.G24"
Creation_date 114 2 18 9 23 
Modified_date 114 4 11 11 3 
  
BAC : "Psa.0007.L09"
Map "ctg1567" Ends Left 152.000
Map "ctg1567" Ends Right 169.000 Oldctg 2663
Gel_number    BAC_WGP
Bands  761751 18
Approximate_match_to_cosmid "Psa.0322.M13"
Creation_date 114 2 18 9 23 
Modified_date 114 4 11 10 48 
  
BAC : "Psa.0007.L10"
Map "ctg10640" Ends Left 50.000
Map "ctg10640" Ends Right 98.000 Oldctg 2866
Gel_number    BAC_WGP
Bands  761978 49
Approximate_match_to_cosmid "Psa.0763.D13"
Creation_date 114 2 18 9 23 
Modified_date 114 4 11 11 2 
  
BAC : "Psa.0007.L12"
Map "ctg683" Ends Left 158.000
Map "ctg683" Ends Right 193.000 Oldctg 683
Gel_number    BAC_WGP
Bands  762344 36
Creation_date 114 2 18 9 23 
Modified_date 114 2 24 15 59 
  
BAC : "Psa.0007.L13"
Map "ctg316" Ends Left 277.000
Map "ctg316" Ends Right 314.000 Oldctg 8787
Gel_number    BAC_WGP
Bands  762424 38
Creation_date 114 2 18 9 23 
Modified_date 114 2 24 10 1 
  
BAC : "Psa.0007.L14"
Map "ctg2094" Ends Left 0.000
Map "ctg2094" Ends Right 40.000 Oldctg 3168
Gel_number    BAC_WGP
Bands  762514 41
Creation_date 114 2 18 9 23 
Modified_date 114 4 11 10 50 
  
BAC : "Psa.0007.L15"
Map "ctg1041" Ends Left 146.000
Map "ctg1041" Ends Right 158.000 Oldctg 1041
Gel_number    BAC_WGP
Bands  762681 13
Exact_match_to_cosmid "Psa.0126.A03"
Creation_date 114 2 18 9 23 
Modified_date 114 4 11 10 46 
  
BAC : "Psa.0007.L16"
Map "ctg12031" Ends Left 0.000
Map "ctg12031" Ends Right 14.000 Oldctg 12031
Gel_number    BAC_WGP
Bands  762808 15
Creation_date 114 2 18 9 23 
Modified_date 114 2 18 9 23 
  
BAC : "Psa.0007.L20"
Map "ctg10369" Ends Left 100.000
Map "ctg10369" Ends Right 138.000 Oldctg 1381
Gel_number    BAC_WGP
Bands  762840 39
Creation_date 114 2 18 9 23 
Modified_date 114 4 11 11 1 
  
BAC : "Psa.0007.L22"
Map "ctg1383" Ends Left 0.000
Map "ctg1383" Ends Right 58.000 Oldctg 1829
Gel_number    BAC_WGP
Bands  2044 59
Creation_date 114 2 18 9 23 
Modified_date 114 2 24 10 0 
  
BAC : "Psa.0007.L24"
Map "ctg6257" Ends Left 314.000
Map "ctg6257" Ends Right 346.000 Oldctg 6257
Gel_number    BAC_WGP
Bands  762911 33
Approximate_match_to_cosmid "Psa.0353.I03"
Creation_date 114 2 18 9 23 
Modified_date 114 4 11 10 56 
  
BAC : "Psa.0007.M01"
Map "ctg1212" Ends Left 94.000
Map "ctg1212" Ends Right 105.000 Oldctg 1212
Gel_number    BAC_WGP
Bands  763126 12
Approximate_match_to_cosmid "Psa.0075.D17"
Creation_date 114 2 18 9 23 
Modified_date 114 4 11 10 47 
  
BAC : "Psa.0007.M03"
Map "ctg7791" Ends Left 318.000
Map "ctg7791" Ends Right 357.000 Oldctg 8252
Gel_number    BAC_WGP
Bands  763230 40
Creation_date 114 2 18 9 23 
Modified_date 114 4 11 10 57 
  
BAC : "Psa.0007.M04"
Map "ctg238" Ends Left 255.000
Map "ctg238" Ends Right 286.000 Oldctg 238
Gel_number    BAC_WGP
Bands  763409 32
Approximate_match_to_cosmid "Psa.0302.I10"
Creation_date 114 2 18 9 23 
Modified_date 114 4 11 10 41 
  
BAC : "Psa.0007.M08"
Map "ctg1210" Ends Left 50.000
Map "ctg1210" Ends Right 66.000 Oldctg 1210
Gel_number    BAC_WGP
Bands  763543 17
Creation_date 114 2 18 9 23 
Modified_date 114 2 26 11 17 
  
BAC : "Psa.0007.M10"
Map "ctg10750" Ends Left 59.000
Map "ctg10750" Ends Right 84.000 Oldctg 4185
Gel_number    BAC_WGP
Bands  763585 26
Approximate_match_to_cosmid "Psa.0455.D22"
Creation_date 114 2 18 9 23 
Modified_date 114 4 11 11 3 
  
BAC : "Psa.0007.M11"
Map "ctg333" Ends Left 80.000
Map "ctg333" Ends Right 112.000 Oldctg 333
Gel_number    BAC_WGP
Bands  763836 33
Approximate_match_to_cosmid "Psa.0239.F23"
Creation_date 114 2 18 9 23 
Modified_date 114 4 11 10 42 
  
BAC : "Psa.0007.M13"
Map "ctg9940" Ends Left 32.000
Map "ctg9940" Ends Right 59.000 Oldctg 69
Gel_number    BAC_WGP
Bands  764172 28
Creation_date 114 2 18 9 23 
Modified_date 114 2 26 20 15 
  
BAC : "Psa.0007.M15"
Map "ctg670" Ends Left 640.000
Map "ctg670" Ends Right 646.000 Oldctg 8562
Gel_number    BAC_WGP
Bands  4809889 7
Exact_match_to_cosmid "Psa.0240.K22"
Creation_date 114 2 18 9 23 
Modified_date 114 4 11 10 44 
  
BAC : "Psa.0007.M16"
Map "ctg11148" Ends Left 44.000
Map "ctg11148" Ends Right 63.000 Oldctg 10754
Gel_number    BAC_WGP
Bands  764313 20
Creation_date 114 2 18 9 23 
Modified_date 114 4 11 11 4 
  
BAC : "Psa.0007.M20"
Map "ctg1309" Ends Left 277.000
Map "ctg1309" Ends Right 292.000 Oldctg 9378
Gel_number    BAC_WGP
Bands  764471 16
Exact_match_to_cosmid "Psa.0507.F10"
Creation_date 114 2 18 9 23 
Modified_date 114 4 11 10 47 
  
BAC : "Psa.0007.M21"
Map "ctg5880" Ends Left 24.000
Map "ctg5880" Ends Right 38.000 Oldctg 5880
Gel_number    BAC_WGP
Bands  764695 15
Creation_date 114 2 18 9 23 
Modified_date 114 4 11 10 56 
  
BAC : "Psa.0007.M23"
Map "ctg12032" Ends Left 4.000
Map "ctg12032" Ends Right 36.000 Oldctg 12032
Gel_number    BAC_WGP
Bands  764771 33
Creation_date 114 2 18 9 23 
Modified_date 114 2 18 9 23 
  
BAC : "Psa.0007.M24"
Map "ctg12033" Ends Left 1.000
Map "ctg12033" Ends Right 14.000 Oldctg 12033
Gel_number    BAC_WGP
Bands  764857 14
Exact_match_to_cosmid "Psa.0624.O05"
Creation_date 114 2 18 9 23 
Modified_date 114 4 11 11 6 
  
BAC : "Psa.0007.N01"
Map "ctg197" Ends Left 25.000
Map "ctg197" Ends Right 75.000 Oldctg 3396
Gel_number    BAC_WGP
Bands  1907176 51
Creation_date 114 2 18 9 23 
Modified_date 114 2 24 10 0 
  
BAC : "Psa.0007.N02"
Map "ctg721" Ends Left 521.000
Map "ctg721" Ends Right 541.000 Oldctg 6505
Gel_number    BAC_WGP
Bands  764984 21
Creation_date 114 2 18 9 23 
Modified_date 114 2 25 20 55 
  
BAC : "Psa.0007.N03"
Map "ctg139" Ends Left 0.000
Map "ctg139" Ends Right 25.000 Oldctg 5784
Gel_number    BAC_WGP
Bands  765055 26
Creation_date 114 2 18 9 23 
Modified_date 114 2 26 19 47 
  
BAC : "Psa.0007.N04"
Map "ctg8833" Ends Left 38.000
Map "ctg8833" Ends Right 59.000 Oldctg 8833
Gel_number    BAC_WGP
Bands  765109 22
Creation_date 114 2 18 9 23 
Modified_date 114 2 25 16 41 
  
BAC : "Psa.0007.N07"
Map "ctg10551" Ends Left 189.000
Map "ctg10551" Ends Right 200.000 Oldctg 2404
Gel_number    BAC_WGP
Bands  765162 12
Creation_date 114 2 18 9 23 
Modified_date 114 2 26 11 18 
  
BAC : "Psa.0007.N08"
Map "ctg10124" Ends Left 23.000
Map "ctg10124" Ends Right 33.000 Oldctg 486
Gel_number    BAC_WGP
Bands  765262 11
Approximate_match_to_cosmid "Psa.0742.C08"
Fpc_remark ""
Creation_date 114 2 18 9 23 
Modified_date 114 4 11 11 0 
  
BAC : "Psa.0007.N09"
Map "ctg1786" Ends Left 162.000
Map "ctg1786" Ends Right 182.000 Oldctg 1786
Gel_number    BAC_WGP
Bands  765288 21
Approximate_match_to_cosmid "Psa.0070.B14"
Creation_date 114 2 18 9 23 
Modified_date 114 4 11 10 49 
  
BAC : "Psa.0007.N10"
Map "ctg2657" Ends Left 165.000
Map "ctg2657" Ends Right 199.000 Oldctg 2657
Gel_number    BAC_WGP
Bands  765493 35
Creation_date 114 2 18 9 23 
Modified_date 114 2 25 11 45 
  
BAC : "Psa.0007.N12"
Map "ctg5471" Ends Left 76.000
Map "ctg5471" Ends Right 89.000 Oldctg 6128
Gel_number    BAC_WGP
Bands  765616 14
Creation_date 114 2 18 9 23 
Modified_date 114 4 11 10 55 
  
BAC : "Psa.0007.N14"
Map "ctg9932" Ends Left 11.000
Map "ctg9932" Ends Right 24.000 Oldctg 64
Gel_number    BAC_WGP
Bands  765663 14
Creation_date 114 2 18 9 23 
Modified_date 114 4 11 10 59 
  
BAC : "Psa.0007.N15"
Map "ctg2195" Ends Left 438.000
Map "ctg2195" Ends Right 458.000 Oldctg 7593
Gel_number    BAC_WGP
Bands  765755 21
Exact_match_to_cosmid "Psa.0469.E24"
Creation_date 114 2 18 9 23 
Modified_date 114 4 11 10 50 
  
BAC : "Psa.0007.N16"
Map "ctg5841" Ends Left 0.000
Map "ctg5841" Ends Right 36.000 Oldctg 5841
Gel_number    BAC_WGP
Bands  765864 37
Creation_date 114 2 18 9 23 
Modified_date 114 4 11 10 56 
  
BAC : "Psa.0007.N19"
Map "ctg935" Ends Left 20.000
Map "ctg935" Ends Right 45.000 Oldctg 935
Gel_number    BAC_WGP
Bands  765943 26
Creation_date 114 2 18 9 23 
Modified_date 114 2 24 9 59 
  
BAC : "Psa.0007.N20"
Map "ctg12034" Ends Left 1.000
Map "ctg12034" Ends Right 23.000 Oldctg 12034
Gel_number    BAC_WGP
Bands  766169 23
Creation_date 114 2 18 9 23 
Modified_date 114 4 11 11 6 
  
BAC : "Psa.0007.N23"
Map "ctg1088" Ends Left 108.000
Map "ctg1088" Ends Right 181.000 Oldctg 8461
Gel_number    BAC_WGP
Bands  6253673 74
Creation_date 114 2 18 9 23 
Modified_date 114 4 11 10 46 
  
BAC : "Psa.0007.N24"
Map "ctg642" Ends Left 45.000
Map "ctg642" Ends Right 81.000 Oldctg 642
Gel_number    BAC_WGP
Bands  766211 37
Fpc_remark "CB-merge"
Creation_date 114 2 18 9 23 
Modified_date 114 2 26 20 15 
  
BAC : "Psa.0007.O09"
Map "ctg1809" Ends Left 173.000
Map "ctg1809" Ends Right 199.000 Oldctg 1809
Gel_number    BAC_WGP
Bands  766338 27
Creation_date 114 2 18 9 23 
Modified_date 114 4 11 10 49 
  
BAC : "Psa.0007.O10"
Map "ctg1935" Ends Left 284.000
Map "ctg1935" Ends Right 313.000 Oldctg 1935
Gel_number    BAC_WGP
Bands  766458 30
Approximate_match_to_cosmid "Psa.0175.D08"
Creation_date 114 2 18 9 23 
Modified_date 114 4 11 10 49 
  
BAC : "Psa.0007.O11"
Map "ctg3451" Ends Left 6.000
Map "ctg3451" Ends Right 44.000 Oldctg 3451
Gel_number    BAC_WGP
Bands  766596 39
Creation_date 114 2 18 9 23 
Modified_date 114 2 24 20 34 
  
BAC : "Psa.0007.O14"
Map "ctg634" Ends Left 296.000
Map "ctg634" Ends Right 325.000 Oldctg 634
Gel_number    BAC_WGP
Bands  766677 30
Exact_match_to_cosmid "Psa.0435.D02"
Creation_date 114 2 18 9 23 
Modified_date 114 4 11 10 44 
  
BAC : "Psa.0007.O15"
Map "ctg2129" Ends Left 120.000
Map "ctg2129" Ends Right 137.000 Oldctg 2129
Gel_number    BAC_WGP
Bands  2103 18
Creation_date 114 2 18 9 23 
Modified_date 114 2 26 10 51 
  
BAC : "Psa.0007.O16"
Map "ctg14056" Ends Left 8.000
Map "ctg14056" Ends Right 16.000 Oldctg 14056
Gel_number    BAC_WGP
Bands  2376228 9
Creation_date 114 2 18 9 23 
Modified_date 114 2 18 9 23 
  
BAC : "Psa.0007.O19"
Map "ctg3955" Ends Left 137.000
Map "ctg3955" Ends Right 163.000 Oldctg 3955
Gel_number    BAC_WGP
Bands  766925 27
Creation_date 114 2 18 9 23 
Modified_date 114 2 25 20 55 
  
BAC : "Psa.0007.O20"
Map "ctg4158" Ends Left 20.000
Map "ctg4158" Ends Right 35.000 Oldctg 4158
Gel_number    BAC_WGP
Bands  766985 16
Approximate_match_to_cosmid "Psa.0546.N11"
Creation_date 114 2 18 9 23 
Modified_date 114 4 11 10 54 
  
BAC : "Psa.0007.O21"
Map "ctg11120" Ends Left 120.000
Map "ctg11120" Ends Right 146.000 Oldctg 8861
Gel_number    BAC_WGP
Bands  767068 27
Creation_date 114 2 18 9 23 
Modified_date 114 2 24 10 1 
  
BAC : "Psa.0007.O22"
Map "ctg207" Ends Left 220.000
Map "ctg207" Ends Right 234.000 Oldctg 293
Gel_number    BAC_WGP
Bands  767232 15
Approximate_match_to_cosmid "Psa.0501.H14"
Creation_date 114 2 18 9 23 
Modified_date 114 4 11 10 41 
  
BAC : "Psa.0007.O23"
Map "ctg873" Ends Left 81.000
Map "ctg873" Ends Right 114.000 Oldctg 2676
Gel_number    BAC_WGP
Bands  2121 34
Creation_date 114 2 18 9 23 
Modified_date 114 2 24 19 52 
  
BAC : "Psa.0007.O24"
Map "ctg12035" Ends Left 5.000
Map "ctg12035" Ends Right 24.000 Oldctg 12035
Gel_number    BAC_WGP
Bands  767380 20
Approximate_match_to_cosmid "Psa.0691.E19"
Creation_date 114 2 18 9 23 
Modified_date 114 4 11 11 6 
  
BAC : "Psa.0007.P01"
Map "ctg12036" Ends Left 1.000
Map "ctg12036" Ends Right 14.000 Oldctg 12036
Gel_number    BAC_WGP
Bands  767530 14
Creation_date 114 2 18 9 23 
Modified_date 114 4 11 11 6 
  
BAC : "Psa.0007.P02"
Map "ctg962" Ends Left 0.000
Map "ctg962" Ends Right 26.000 Oldctg 962
Gel_number    BAC_WGP
Bands  767570 27
Creation_date 114 2 18 9 23 
Modified_date 114 4 11 10 46 
  
BAC : "Psa.0007.P03"
Map "ctg7713" Ends Left 17.000
Map "ctg7713" Ends Right 50.000 Oldctg 7713
Gel_number    BAC_WGP
Bands  767635 34
Approximate_match_to_cosmid "Psa.0237.K03"
Creation_date 114 2 18 9 23 
Modified_date 114 4 11 10 57 
  
BAC : "Psa.0007.P04"
Map "ctg3104" Ends Left 3.000
Map "ctg3104" Ends Right 35.000 Oldctg 3104
Gel_number    BAC_WGP
Bands  767823 33
Approximate_match_to_cosmid "Psa.0381.D03"
Creation_date 114 2 18 9 23 
Modified_date 114 4 11 10 52 
  
BAC : "Psa.0007.P07"
Map "ctg36" Ends Left 266.000
Map "ctg36" Ends Right 286.000 Oldctg 36
Gel_number    BAC_WGP
Bands  768005 21
Exact_match_to_cosmid "Psa.0051.E14"
Creation_date 114 2 18 9 23 
Modified_date 114 4 11 10 40 
  
BAC : "Psa.0007.P08"
Map "ctg858" Ends Left 243.000
Map "ctg858" Ends Right 263.000 Oldctg 858
Gel_number    BAC_WGP
Bands  768195 21
Approximate_match_to_cosmid "Psa.0376.H08"
Creation_date 114 2 18 9 23 
Modified_date 114 4 11 10 46 
  
BAC : "Psa.0007.P09"
Map "ctg11122" Ends Left 65.000
Map "ctg11122" Ends Right 99.000 Oldctg 9963
Gel_number    BAC_WGP
Bands  768318 35
Creation_date 114 2 18 9 23 
Modified_date 114 2 26 11 18 
  
BAC : "Psa.0007.P10"
Map "ctg12037" Ends Left 15.000
Map "ctg12037" Ends Right 48.000 Oldctg 12037
Gel_number    BAC_WGP
Bands  768400 34
Exact_match_to_cosmid "Psa.0170.J14"
Creation_date 114 2 18 9 23 
Modified_date 114 4 11 11 6 
  
BAC : "Psa.0007.P11"
Map "ctg10296" Ends Left 16.000
Map "ctg10296" Ends Right 36.000 Oldctg 1078
Gel_number    BAC_WGP
Bands  768628 21
Approximate_match_to_cosmid "Psa.0395.F22"
Creation_date 114 2 18 9 23 
Modified_date 114 4 11 11 1 
  
BAC : "Psa.0007.P12"
Map "ctg151" Ends Left 66.000
Map "ctg151" Ends Right 110.000 Oldctg 151
Gel_number    BAC_WGP
Bands  768754 45
Approximate_match_to_cosmid "Psa.0265.D20"
Creation_date 114 2 18 9 23 
Modified_date 114 4 11 10 41 
  
BAC : "Psa.0007.P13"
Map "ctg1641" Ends Left 175.000
Map "ctg1641" Ends Right 191.000 Oldctg 5837
Gel_number    BAC_WGP
Bands  769125 17
Creation_date 114 2 18 9 23 
Modified_date 114 2 25 16 41 
  
BAC : "Psa.0007.P15"
Map "ctg9205" Ends Left 0.000
Map "ctg9205" Ends Right 30.000 Oldctg 9205
Gel_number    BAC_WGP
Bands  769188 31
Fpc_remark ""
Creation_date 114 2 18 9 23 
Modified_date 114 4 11 10 59 
  
BAC : "Psa.0007.P20"
Map "ctg12038" Ends Left 2.000
Map "ctg12038" Ends Right 16.000 Oldctg 12038
Gel_number    BAC_WGP
Bands  769320 15
Exact_match_to_cosmid "Psa.0310.J02"
Creation_date 114 2 18 9 23 
Modified_date 114 4 11 11 6 
  
BAC : "Psa.0007.P24"
Map "ctg12039" Ends Left 4.000
Map "ctg12039" Ends Right 24.000 Oldctg 12039
Gel_number    BAC_WGP
Bands  769389 21
Creation_date 114 2 18 9 23 
Modified_date 114 4 11 11 6 
  
BAC : "Psa.0018.A01"
Map "ctg10485" Ends Left 54.000
Map "ctg10485" Ends Right 95.000 Oldctg 1925
Gel_number    BAC_WGP
Bands  769486 42
Exact_match_to_cosmid "Psa.0481.K13"
Creation_date 114 2 18 9 23 
Modified_date 114 4 11 11 2 
  
BAC : "Psa.0018.A02"
Map "ctg12040" Ends Left 20.000
Map "ctg12040" Ends Right 31.000 Oldctg 12040
Gel_number    BAC_WGP
Bands  769624 12
Exact_match_to_cosmid "Psa.0132.C01"
Creation_date 114 2 18 9 23 
Modified_date 114 4 11 11 6 
  
BAC : "Psa.0018.A03"
Map "ctg12041" Ends Left 1.000
Map "ctg12041" Ends Right 45.000 Oldctg 12041
Gel_number    BAC_WGP
Bands  769839 45
Exact_match_to_cosmid "Psa.0378.A08"
Creation_date 114 2 18 9 23 
Modified_date 114 4 11 11 6 
  
BAC : "Psa.0018.A07"
Map "ctg12042" Ends Left 1.000
Map "ctg12042" Ends Right 23.000 Oldctg 12042
Gel_number    BAC_WGP
Bands  769980 23
Creation_date 114 2 18 9 23 
Modified_date 114 4 11 11 6 
  
BAC : "Psa.0018.A08"
Map "ctg10069" Ends Left 30.000
Map "ctg10069" Ends Right 47.000 Oldctg 380
Gel_number    BAC_WGP
Bands  770080 18
Approximate_match_to_cosmid "Psa.0502.F19"
Creation_date 114 2 18 9 23 
Modified_date 114 4 11 11 0 
  
BAC : "Psa.0018.A09"
Map "ctg1778" Ends Left 304.000
Map "ctg1778" Ends Right 328.000 Oldctg 9361
Gel_number    BAC_WGP
Bands  770256 25
Creation_date 114 2 18 9 23 
Modified_date 114 4 11 10 49 
  
BAC : "Psa.0018.A10"
Map "ctg8237" Ends Left 65.000
Map "ctg8237" Ends Right 95.000 Oldctg 8237
Gel_number    BAC_WGP
Bands  770423 31
Approximate_match_to_cosmid "Psa.0472.K10"
Creation_date 114 2 18 9 23 
Modified_date 114 4 11 10 58 
  
BAC : "Psa.0018.A11"
Map "ctg10340" Ends Left 71.000
Map "ctg10340" Ends Right 76.000 Oldctg 1216
Gel_number    BAC_WGP
Bands  5737425 6
Exact_match_to_cosmid "Psa.0593.L22"
Creation_date 114 2 18 9 23 
Modified_date 114 4 11 11 1 
  
BAC : "Psa.0018.A12"
Map "ctg2191" Ends Left 391.000
Map "ctg2191" Ends Right 416.000 Oldctg 7790
Gel_number    BAC_WGP
Bands  2155 26
Creation_date 114 2 18 9 23 
Modified_date 114 2 26 10 51 
  
BAC : "Psa.0018.A15"
Map "ctg10127" Ends Left 18.000
Map "ctg10127" Ends Right 46.000 Oldctg 500
Gel_number    BAC_WGP
Bands  622225 29
Creation_date 114 2 18 9 23 
Modified_date 114 2 27 9 31 
  
BAC : "Psa.0018.A16"
Map "ctg12043" Ends Left 1.000
Map "ctg12043" Ends Right 17.000 Oldctg 12043
Gel_number    BAC_WGP
Bands  770576 17
Exact_match_to_cosmid "Psa.0241.E13"
Creation_date 114 2 18 9 23 
Modified_date 114 4 11 11 6 
  
BAC : "Psa.0018.A19"
Map "ctg1493" Ends Left 25.000
Map "ctg1493" Ends Right 31.000 Oldctg 1493
Gel_number    BAC_WGP
Bands  2940358 7
Exact_match_to_cosmid "Psa.0663.I12"
Creation_date 114 2 18 9 23 
Modified_date 114 4 11 10 48 
  
BAC : "Psa.0018.A20"
Map "ctg10295" Ends Left 81.000
Map "ctg10295" Ends Right 89.000 Oldctg 1077
Gel_number    BAC_WGP
Bands  2349052 9
Creation_date 114 2 18 9 23 
Modified_date 114 2 24 16 18 
  
BAC : "Psa.0018.A21"
Map "ctg12044" Ends Left 0.000
Map "ctg12044" Ends Right 18.000 Oldctg 12044
Gel_number    BAC_WGP
Bands  770647 19
Creation_date 114 2 18 9 23 
Modified_date 114 2 18 9 23 
  
BAC : "Psa.0018.A24"
Map "ctg422" Ends Left 87.000
Map "ctg422" Ends Right 115.000 Oldctg 422
Gel_number    BAC_WGP
Bands  770736 29
Exact_match_to_cosmid "Psa.0078.M06"
Creation_date 114 2 18 9 23 
Modified_date 114 4 11 10 43 
  
BAC : "Psa.0018.B01"
Map "ctg2338" Ends Left 99.000
Map "ctg2338" Ends Right 128.000 Oldctg 2338
Gel_number    BAC_WGP
Bands  770924 30
Creation_date 114 2 18 9 23 
Modified_date 114 4 11 10 51 
  
BAC : "Psa.0018.B02"
Map "ctg1286" Ends Left 47.000
Map "ctg1286" Ends Right 63.000 Oldctg 1286
Gel_number    BAC_WGP
Bands  771187 17
Creation_date 114 2 18 9 23 
Modified_date 114 2 24 10 0 
  
BAC : "Psa.0018.B03"
Gel_number    BAC_WGP
Bands  2181 27
Creation_date 114 2 18 9 23 
Modified_date 114 2 18 9 23 
  
BAC : "Psa.0018.B04"
Map "ctg886" Ends Left 424.000
Map "ctg886" Ends Right 459.000 Oldctg 1079
Gel_number    BAC_WGP
Bands  771313 36
Creation_date 114 2 18 9 23 
Modified_date 114 2 24 13 14 
  
BAC : "Psa.0018.B06"
Map "ctg36" Ends Left 75.000
Map "ctg36" Ends Right 99.000 Oldctg 36
Gel_number    BAC_WGP
Bands  771407 25
Approximate_match_to_cosmid "Psa.0604.C09"
Creation_date 114 2 18 9 23 
Modified_date 114 4 11 10 40 
  
BAC : "Psa.0018.B07"
Map "ctg1133" Ends Left 158.000
Map "ctg1133" Ends Right 183.000 Oldctg 1133
Gel_number    BAC_WGP
Bands  771504 26
Approximate_match_to_cosmid "Psa.0327.C20"
Creation_date 114 2 18 9 23 
Modified_date 114 4 11 10 47 
  
BAC : "Psa.0018.B08"
Map "ctg499" Ends Left 167.000
Map "ctg499" Ends Right 186.000 Oldctg 499
Gel_number    BAC_WGP
Bands  771635 20
Exact_match_to_cosmid "Psa.0117.B01"
Creation_date 114 2 18 9 23 
Modified_date 114 4 11 10 43 
  
BAC : "Psa.0018.B11"
Map "ctg10910" Ends Left 98.000
Map "ctg10910" Ends Right 114.000 Oldctg 7151
Gel_number    BAC_WGP
Bands  771853 17
Exact_match_to_cosmid "Psa.0504.F19"
Creation_date 114 2 18 9 23 
Modified_date 114 4 11 11 3 
  
BAC : "Psa.0018.B12"
Map "ctg10420" Ends Left 111.000
Map "ctg10420" Ends Right 115.000 Oldctg 1582
Gel_number    BAC_WGP
Bands  1424278 5
Exact_match_to_cosmid "Psa.0299.P10"
Creation_date 114 2 18 9 23 
Modified_date 114 4 11 11 1 
  
BAC : "Psa.0018.B13"
Map "ctg74" Ends Left 126.000
Map "ctg74" Ends Right 157.000 Oldctg 74
Gel_number    BAC_WGP
Bands  771912 32
Approximate_match_to_cosmid "Psa.0668.F22"
Creation_date 114 2 18 9 23 
Modified_date 114 4 11 10 40 
  
BAC : "Psa.0018.B15"
Map "ctg2257" Ends Left 551.000
Map "ctg2257" Ends Right 562.000 Oldctg 2257
Gel_number    BAC_WGP
Bands  772043 12
Exact_match_to_cosmid "Psa.0465.O13"
Creation_date 114 2 18 9 23 
Modified_date 114 4 11 10 51 
  
BAC : "Psa.0018.B22"
Map "ctg2484" Ends Left 178.000
Map "ctg2484" Ends Right 197.000 Oldctg 2484
Gel_number    BAC_WGP
Bands  772242 20
Approximate_match_to_cosmid "Psa.0258.O23"
Creation_date 114 2 18 9 23 
Modified_date 114 4 11 10 51 
  
BAC : "Psa.0018.B23"
Map "ctg5734" Ends Left 211.000
Map "ctg5734" Ends Right 235.000 Oldctg 9445
Gel_number    BAC_WGP
Bands  772422 25
Creation_date 114 2 18 9 23 
Modified_date 114 4 11 10 56 
  
BAC : "Psa.0018.C03"
Map "ctg11426" Ends Left 36.000
Map "ctg11426" Ends Right 77.000 Oldctg 3609
Gel_number    BAC_WGP
Bands  772620 42
Approximate_match_to_cosmid "Psa.0250.F01"
Creation_date 114 2 18 9 23 
Modified_date 114 4 11 11 5 
  
BAC : "Psa.0018.C04"
Map "ctg1126" Ends Left 103.000
Map "ctg1126" Ends Right 141.000 Oldctg 1126
Gel_number    BAC_WGP
Bands  772806 39
Approximate_match_to_cosmid "Psa.0441.C13"
Creation_date 114 2 18 9 23 
Modified_date 114 4 11 10 47 
  
BAC : "Psa.0018.C05"
Map "ctg685" Ends Left 250.000
Map "ctg685" Ends Right 267.000 Oldctg 685
Gel_number    BAC_WGP
Bands  773067 18
Creation_date 114 2 18 9 23 
Modified_date 114 2 25 9 15 
  
BAC : "Psa.0018.C06"
Map "ctg529" Ends Left 405.000
Map "ctg529" Ends Right 409.000 Oldctg 529
Gel_number    BAC_WGP
Bands  5832774 5
Creation_date 114 2 18 9 23 
Modified_date 114 2 25 17 45 
  
BAC : "Psa.0018.C07"
Map "ctg1484" Ends Left 147.000
Map "ctg1484" Ends Right 171.000 Oldctg 1484
Gel_number    BAC_WGP
Bands  773162 25
Creation_date 114 2 18 9 23 
Modified_date 114 2 24 9 59 
  
BAC : "Psa.0018.C10"
Map "ctg1732" Ends Left 677.000
Map "ctg1732" Ends Right 689.000 Oldctg 1732
Gel_number    BAC_WGP
Bands  773321 13
Exact_match_to_cosmid "Psa.0359.J04"
Creation_date 114 2 18 9 23 
Modified_date 114 4 11 10 49 
  
BAC : "Psa.0018.C12"
Map "ctg10059" Ends Left 391.000
Map "ctg10059" Ends Right 419.000 Oldctg 325
Gel_number    BAC_WGP
Bands  773473 29
Approximate_match_to_cosmid "Psa.0433.J03"
Creation_date 114 2 18 9 23 
Modified_date 114 4 11 11 0 
  
BAC : "Psa.0018.C13"
Map "ctg2405" Ends Left 191.000
Map "ctg2405" Ends Right 209.000 Oldctg 2405
Gel_number    BAC_WGP
Bands  773811 19
Creation_date 114 2 18 9 23 
Modified_date 114 2 25 16 41 
  
BAC : "Psa.0018.C14"
Map "ctg12045" Ends Left 0.000
Map "ctg12045" Ends Right 14.000 Oldctg 12045
Gel_number    BAC_WGP
Bands  773926 15
Creation_date 114 2 18 9 23 
Modified_date 114 2 18 9 23 
  
BAC : "Psa.0018.C16"
Map "ctg12046" Ends Left 0.000
Map "ctg12046" Ends Right 46.000 Oldctg 12046
Gel_number    BAC_WGP
Bands  773995 47
Creation_date 114 2 18 9 23 
Modified_date 114 2 18 9 23 
  
BAC : "Psa.0018.C17"
Map "ctg936" Ends Left 93.000
Map "ctg936" Ends Right 115.000 Oldctg 936
Gel_number    BAC_WGP
Bands  774135 23
Approximate_match_to_cosmid "Psa.0704.C16"
Creation_date 114 2 18 9 23 
Modified_date 114 4 11 10 46 
  
BAC : "Psa.0018.C18"
Map "ctg10446" Ends Left 9.000
Map "ctg10446" Ends Right 49.000 Oldctg 1702
Gel_number    BAC_WGP
Bands  2208 41
Creation_date 114 2 18 9 23 
Modified_date 114 2 26 10 51 
  
BAC : "Psa.0018.C19"
Map "ctg10358" Ends Left 14.000
Map "ctg10358" Ends Right 29.000 Oldctg 1319
Gel_number    BAC_WGP
Bands  774278 16
Creation_date 114 2 18 9 23 
Modified_date 114 2 27 9 36 
  
BAC : "Psa.0018.C20"
Map "ctg663" Ends Left 154.000
Map "ctg663" Ends Right 170.000 Oldctg 663
Gel_number    BAC_WGP
Bands  2249 17
Creation_date 114 2 18 9 23 
Modified_date 114 2 25 16 6 
  
BAC : "Psa.0018.C22"
Map "ctg11172" Ends Left 12.000
Map "ctg11172" Ends Right 38.000 Oldctg 2629
Gel_number    BAC_WGP
Bands  774328 27
Creation_date 114 2 18 9 23 
Modified_date 114 4 11 11 4 
  
BAC : "Psa.0018.C24"
Map "ctg3387" Ends Left 45.000
Map "ctg3387" Ends Right 65.000 Oldctg 3387
Gel_number    BAC_WGP
Bands  774393 21
Creation_date 114 2 18 9 23 
Modified_date 114 2 24 15 59 
  
BAC : "Psa.0018.D05"
Gel_number    BAC_WGP
Bands  2266 36
Creation_date 114 2 18 9 23 
Modified_date 114 2 18 9 23 
  
BAC : "Psa.0018.D08"
Map "ctg10339" Ends Left 46.000
Map "ctg10339" Ends Right 111.000 Oldctg 1208
Gel_number    BAC_WGP
Bands  2892421 66
Creation_date 114 2 18 9 23 
Modified_date 114 4 11 11 1 
  
BAC : "Psa.0018.D09"
Map "ctg8291" Ends Left 53.000
Map "ctg8291" Ends Right 98.000 Oldctg 8291
Gel_number    BAC_WGP
Bands  774483 46
Creation_date 114 2 18 9 23 
Modified_date 114 4 11 10 58 
  
BAC : "Psa.0018.D10"
Map "ctg12047" Ends Left 8.000
Map "ctg12047" Ends Right 46.000 Oldctg 12047
Gel_number    BAC_WGP
Bands  774759 39
Creation_date 114 2 18 9 23 
Modified_date 114 4 11 11 6 
  
BAC : "Psa.0018.D11"
Map "ctg12048" Ends Left 1.000
Map "ctg12048" Ends Right 15.000 Oldctg 12048
Gel_number    BAC_WGP
Bands  774978 15
Exact_match_to_cosmid "Psa.0056.J11"
Creation_date 114 2 18 9 23 
Modified_date 114 4 11 11 6 
  
BAC : "Psa.0018.D12"
Map "ctg8687" Ends Left 74.000
Map "ctg8687" Ends Right 89.000 Oldctg 8687
Gel_number    BAC_WGP
Bands  2302 16
Exact_match_to_cosmid "Psa.0143.K16"
Creation_date 114 2 18 9 23 
Modified_date 114 4 11 10 58 
  
BAC : "Psa.0018.D16"
Map "ctg12049" Ends Left 11.000
Map "ctg12049" Ends Right 24.000 Oldctg 12049
Gel_number    BAC_WGP
Bands  775123 14
Exact_match_to_cosmid "Psa.0257.O23"
Creation_date 114 2 18 9 23 
Modified_date 114 4 11 11 6 
  
BAC : "Psa.0018.D18"
Map "ctg921" Ends Left 298.000
Map "ctg921" Ends Right 327.000 Oldctg 921
Gel_number    BAC_WGP
Bands  775197 30
Creation_date 114 2 18 9 23 
Modified_date 114 4 11 10 46 
  
BAC : "Psa.0018.D19"
Map "ctg10191" Ends Left 146.000
Map "ctg10191" Ends Right 157.000 Oldctg 738
Gel_number    BAC_WGP
Bands  775273 12
Exact_match_to_cosmid "Psa.0331.C11"
Creation_date 114 2 18 9 23 
Modified_date 114 4 11 11 0 
  
BAC : "Psa.0018.D20"
Map "ctg2207" Ends Left 55.000
Map "ctg2207" Ends Right 64.000 Oldctg 2207
Gel_number    BAC_WGP
Bands  775498 10
Exact_match_to_cosmid "Psa.0364.A08"
Creation_date 114 2 18 9 23 
Modified_date 114 4 11 10 50 
  
BAC : "Psa.0018.D23"
Map "ctg6362" Ends Left 10.000
Map "ctg6362" Ends Right 33.000 Oldctg 6362
Gel_number    BAC_WGP
Bands  2318 24
Creation_date 114 2 18 9 23 
Modified_date 114 2 26 19 51 
  
BAC : "Psa.0018.E01"
Map "ctg3115" Ends Left 291.000
Map "ctg3115" Ends Right 304.000 Oldctg 3115
Gel_number    BAC_WGP
Bands  775596 14
Creation_date 114 2 18 9 23 
Modified_date 114 4 11 10 52 
  
BAC : "Psa.0018.E04"
Map "ctg2087" Ends Left 29.000
Map "ctg2087" Ends Right 44.000 Oldctg 5135
Gel_number    BAC_WGP
Bands  775731 16
Approximate_match_to_cosmid "Psa.0251.N10"
Creation_date 114 2 18 9 23 
Modified_date 114 4 11 10 50 
  
BAC : "Psa.0018.E05"
Map "ctg8873" Ends Left 32.000
Map "ctg8873" Ends Right 62.000 Oldctg 8873
Gel_number    BAC_WGP
Bands  775823 31
Creation_date 114 2 18 9 23 
Modified_date 114 2 26 20 15 
  
BAC : "Psa.0018.E06"
Map "ctg400" Ends Left 150.000
Map "ctg400" Ends Right 189.000 Oldctg 1311
Gel_number    BAC_WGP
Bands  775990 40
Approximate_match_to_cosmid "Psa.0330.C17"
Creation_date 114 2 18 9 23 
Modified_date 114 4 11 10 42 
  
BAC : "Psa.0018.E08"
Map "ctg10877" Ends Left 64.000
Map "ctg10877" Ends Right 79.000 Oldctg 6140
Gel_number    BAC_WGP
Bands  776144 16
Creation_date 114 2 18 9 23 
Modified_date 114 4 11 11 3 
  
BAC : "Psa.0018.E09"
Map "ctg9939" Ends Left 182.000
Map "ctg9939" Ends Right 221.000 Oldctg 69
Gel_number    BAC_WGP
Bands  776220 40
Approximate_match_to_cosmid "Psa.0441.C06"
Creation_date 114 2 18 9 23 
Modified_date 114 4 11 10 59 
  
BAC : "Psa.0018.E10"
Map "ctg5078" Ends Left 334.000
Map "ctg5078" Ends Right 354.000 Oldctg 5078
Gel_number    BAC_WGP
Bands  776612 21
Approximate_match_to_cosmid "Psa.0054.F01"
Creation_date 114 2 18 9 23 
Modified_date 114 4 11 10 55 
  
BAC : "Psa.0018.E13"
Map "ctg601" Ends Left 220.000
Map "ctg601" Ends Right 243.000 Oldctg 601
Gel_number    BAC_WGP
Bands  776731 24
Approximate_match_to_cosmid "Psa.0076.F01"
Creation_date 114 2 18 9 23 
Modified_date 114 4 11 10 44 
  
BAC : "Psa.0018.E14"
Map "ctg1977" Ends Left 65.000
Map "ctg1977" Ends Right 80.000 Oldctg 1977
Gel_number    BAC_WGP
Bands  776840 16
Creation_date 114 2 18 9 23 
Modified_date 114 2 25 14 19 
  
BAC : "Psa.0018.E18"
Map "ctg1967" Ends Left 326.000
Map "ctg1967" Ends Right 335.000 Oldctg 2136
Gel_number    BAC_WGP
Bands  2342 10
Exact_match_to_cosmid "Psa.0439.C12"
Creation_date 114 2 18 9 23 
Modified_date 114 4 11 10 50 
  
BAC : "Psa.0018.E20"
Map "ctg10697" Ends Left 14.000
Map "ctg10697" Ends Right 35.000 Oldctg 3517
Gel_number    BAC_WGP
Bands  776933 22
Approximate_match_to_cosmid "Psa.0035.D22"
Creation_date 114 2 18 9 23 
Modified_date 114 4 11 11 2 
  
BAC : "Psa.0018.E21"
Map "ctg8892" Ends Left 166.000
Map "ctg8892" Ends Right 186.000 Oldctg 8892
Gel_number    BAC_WGP
Bands  776987 21
Exact_match_to_cosmid "Psa.0329.P13"
Creation_date 114 2 18 9 23 
Modified_date 114 4 11 10 58 
  
BAC : "Psa.0018.F01"
Map "ctg10280" Ends Left 71.000
Map "ctg10280" Ends Right 108.000 Oldctg 990
Gel_number    BAC_WGP
Bands  777130 38
Creation_date 114 2 18 9 23 
Modified_date 114 2 24 9 59 
  
BAC : "Psa.0018.F03"
Map "ctg10767" Ends Left 71.000
Map "ctg10767" Ends Right 108.000 Oldctg 4387
Gel_number    BAC_WGP
Bands  777445 38
Approximate_match_to_cosmid "Psa.0344.F03"
Creation_date 114 2 18 9 23 
Modified_date 114 4 11 11 3 
  
BAC : "Psa.0018.F04"
Map "ctg10023" Ends Left 198.000
Map "ctg10023" Ends Right 224.000 Oldctg 228
Gel_number    BAC_WGP
Bands  777669 27
Creation_date 114 2 18 9 23 
Modified_date 114 2 25 9 15 
  
BAC : "Psa.0018.F09"
Map "ctg5572" Ends Left 12.000
Map "ctg5572" Ends Right 22.000 Oldctg 5572
Gel_number    BAC_WGP
Bands  777830 11
Approximate_match_to_cosmid "Psa.0494.F12"
Creation_date 114 2 18 9 23 
Modified_date 114 4 11 10 56 
  
BAC : "Psa.0018.F11"
Map "ctg11678" Ends Left 235.000
Map "ctg11678" Ends Right 245.000 Oldctg 2311
Gel_number    BAC_WGP
Bands  715595 11
Exact_match_to_cosmid "Psa.0481.C07"
Creation_date 114 2 18 9 23 
Modified_date 114 4 11 11 5 
  
BAC : "Psa.0018.F12"
Map "ctg1501" Ends Left 383.000
Map "ctg1501" Ends Right 391.000 Oldctg 1501
Gel_number    BAC_WGP
Bands  5710779 9
Creation_date 114 2 18 9 23 
Modified_date 114 2 26 12 5 
  
BAC : "Psa.0018.F13"
Map "ctg4362" Ends Left 2.000
Map "ctg4362" Ends Right 11.000 Oldctg 4362
Gel_number    BAC_WGP
Bands  777952 10
Creation_date 114 2 18 9 23 
Modified_date 114 2 25 9 15 
  
BAC : "Psa.0018.F14"
Map "ctg5069" Ends Left 37.000
Map "ctg5069" Ends Right 54.000 Oldctg 8502
Gel_number    BAC_WGP
Bands  777986 18
Creation_date 114 2 18 9 23 
Modified_date 114 4 11 10 55 
  
BAC : "Psa.0018.F15"
Map "ctg12050" Ends Left 14.000
Map "ctg12050" Ends Right 25.000 Oldctg 12050
Gel_number    BAC_WGP
Bands  778101 12
Exact_match_to_cosmid "Psa.0118.G04"
Creation_date 114 2 18 9 23 
Modified_date 114 4 11 11 6 
  
BAC : "Psa.0018.F17"
Map "ctg12051" Ends Left 0.000
Map "ctg12051" Ends Right 13.000 Oldctg 12051
Gel_number    BAC_WGP
Bands  778213 14
Exact_match_to_cosmid "Psa.0411.E08"
Creation_date 114 2 18 9 23 
Modified_date 114 4 11 11 6 
  
BAC : "Psa.0018.F19"
Map "ctg9981" Ends Left 199.000
Map "ctg9981" Ends Right 220.000 Oldctg 145
Gel_number    BAC_WGP
Bands  778315 22
Creation_date 114 2 18 9 23 
Modified_date 114 4 11 10 59 
  
BAC : "Psa.0018.F21"
Map "ctg7337" Ends Left 63.000
Map "ctg7337" Ends Right 89.000 Oldctg 7337
Gel_number    BAC_WGP
Bands  778618 27
Approximate_match_to_cosmid "Psa.0175.A16"
Creation_date 114 2 18 9 23 
Modified_date 114 4 11 10 57 
  
BAC : "Psa.0018.F23"
Map "ctg10925" Ends Left 271.000
Map "ctg10925" Ends Right 287.000 Oldctg 7633
Gel_number    BAC_WGP
Bands  778713 17
Approximate_match_to_cosmid "Psa.0725.G18"
Creation_date 114 2 18 9 23 
Modified_date 114 4 11 11 3 
  
BAC : "Psa.0018.F24"
Map "ctg12052" Ends Left 9.000
Map "ctg12052" Ends Right 43.000 Oldctg 12052
Gel_number    BAC_WGP
Bands  778893 35
Creation_date 114 2 18 9 23 
Modified_date 114 2 18 9 23 
  
BAC : "Psa.0018.G01"
Map "ctg11061" Ends Left 33.000
Map "ctg11061" Ends Right 65.000 Oldctg 2815
Gel_number    BAC_WGP
Bands  779001 33
Approximate_match_to_cosmid "Psa.0265.E15"
Creation_date 114 2 18 9 23 
Modified_date 114 4 11 11 3 
  
BAC : "Psa.0018.G02"
Map "ctg11321" Ends Left 115.000
Map "ctg11321" Ends Right 144.000 Oldctg 988
Gel_number    BAC_WGP
Bands  779127 30
Approximate_match_to_cosmid "Psa.0407.E07"
Creation_date 114 2 18 9 23 
Modified_date 114 4 11 11 4 
  
BAC : "Psa.0018.G03"
Map "ctg4641" Ends Left 17.000
Map "ctg4641" Ends Right 54.000 Oldctg 4641
Gel_number    BAC_WGP
Bands  779269 38
Creation_date 114 2 18 9 23 
Modified_date 114 2 24 10 1 
  
BAC : "Psa.0018.G04"
Map "ctg10056" Ends Left 281.000
Map "ctg10056" Ends Right 320.000 Oldctg 320
Gel_number    BAC_WGP
Bands  779434 40
Creation_date 114 2 18 9 23 
Modified_date 114 2 24 15 59 
  
BAC : "Psa.0018.G05"
Map "ctg3986" Ends Left 216.000
Map "ctg3986" Ends Right 259.000 Oldctg 3986
Gel_number    BAC_WGP
Bands  779594 44
Creation_date 114 2 18 9 23 
Modified_date 114 4 11 10 54 
  
BAC : "Psa.0018.G06"
Gel_number    BAC_WGP
Bands  2352 8
Creation_date 114 2 18 9 23 
Modified_date 114 2 18 9 23 
  
BAC : "Psa.0018.G09"
Map "ctg2835" Ends Left 158.000
Map "ctg2835" Ends Right 169.000 Oldctg 4486
Gel_number    BAC_WGP
Bands  2360 12
Creation_date 114 2 18 9 23 
Modified_date 114 4 11 10 52 
  
BAC : "Psa.0018.G10"
Map "ctg11300" Ends Left 6.000
Map "ctg11300" Ends Right 23.000 Oldctg 807
Gel_number    BAC_WGP
Bands  779751 18
Approximate_match_to_cosmid "Psa.0048.I20"
Creation_date 114 2 18 9 23 
Modified_date 114 4 11 11 4 
  
BAC : "Psa.0018.G17"
Map "ctg3980" Ends Left 124.000
Map "ctg3980" Ends Right 141.000 Oldctg 3980
Gel_number    BAC_WGP
Bands  779894 18
Creation_date 114 2 18 9 23 
Modified_date 114 2 25 11 45 
  
BAC : "Psa.0018.G18"
Map "ctg11124" Ends Left 3.000
Map "ctg11124" Ends Right 21.000 Oldctg 9996
Gel_number    BAC_WGP
Bands  2372 19
Creation_date 114 2 18 9 23 
Modified_date 114 2 26 19 51 
  
BAC : "Psa.0018.G19"
Map "ctg12053" Ends Left 11.000
Map "ctg12053" Ends Right 32.000 Oldctg 12053
Gel_number    BAC_WGP
Bands  779946 22
Exact_match_to_cosmid "Psa.0457.D04"
Creation_date 114 2 18 9 23 
Modified_date 114 4 11 11 6 
  
BAC : "Psa.0018.G20"
Map "ctg2411" Ends Left 112.000
Map "ctg2411" Ends Right 131.000 Oldctg 2411
Gel_number    BAC_WGP
Bands  780092 20
Approximate_match_to_cosmid "Psa.0333.F07"
Creation_date 114 2 18 9 23 
Modified_date 114 4 11 10 51 
  
BAC : "Psa.0018.G21"
Map "ctg413" Ends Left 161.000
Map "ctg413" Ends Right 175.000 Oldctg 413
Gel_number    BAC_WGP
Bands  780338 15
Approximate_match_to_cosmid "Psa.0449.G14"
Creation_date 114 2 18 9 23 
Modified_date 114 4 11 10 43 
  
BAC : "Psa.0018.G22"
Map "ctg2178" Ends Left 802.000
Map "ctg2178" Ends Right 811.000 Oldctg 2178
Gel_number    BAC_WGP
Bands  780483 10
Exact_match_to_cosmid "Psa.0192.N19"
Creation_date 114 2 18 9 23 
Modified_date 114 4 11 10 50 
  
BAC : "Psa.0018.G24"
Map "ctg628" Ends Left 689.000
Map "ctg628" Ends Right 699.000 Oldctg 7687
Gel_number    BAC_WGP
Bands  780689 11
Exact_match_to_cosmid "Psa.0459.A11"
Creation_date 114 2 18 9 23 
Modified_date 114 4 11 10 44 
  
BAC : "Psa.0018.H01"
Map "ctg2155" Ends Left 14.000
Map "ctg2155" Ends Right 38.000 Oldctg 6247
Gel_number    BAC_WGP
Bands  780798 25
Approximate_match_to_cosmid "Psa.0364.A18"
Creation_date 114 2 18 9 23 
Modified_date 114 4 11 10 50 
  
BAC : "Psa.0018.H02"
Map "ctg8782" Ends Left 40.000
Map "ctg8782" Ends Right 47.000 Oldctg 8782
Gel_number    BAC_WGP
Bands  3968235 8
Creation_date 114 2 18 9 23 
Modified_date 114 2 24 10 1 
  
BAC : "Psa.0018.H03"
Map "ctg12054" Ends Left 23.000
Map "ctg12054" Ends Right 35.000 Oldctg 12054
Gel_number    BAC_WGP
Bands  780933 13
Exact_match_to_cosmid "Psa.0162.F06"
Creation_date 114 2 18 9 23 
Modified_date 114 4 11 11 6 
  
BAC : "Psa.0018.H07"
Map "ctg838" Ends Left 19.000
Map "ctg838" Ends Right 40.000 Oldctg 7857
Gel_number    BAC_WGP
Bands  781125 22
Creation_date 114 2 18 9 23 
Modified_date 114 2 26 20 15 
  
BAC : "Psa.0018.H08"
Map "ctg3210" Ends Left 65.000
Map "ctg3210" Ends Right 74.000 Oldctg 3210
Gel_number    BAC_WGP
Bands  781197 10
Exact_match_to_cosmid "Psa.0444.E09"
Creation_date 114 2 18 9 23 
Modified_date 114 4 11 10 53 
  
BAC : "Psa.0018.H09"
Map "ctg11314" Ends Left 108.000
Map "ctg11314" Ends Right 128.000 Oldctg 941
Gel_number    BAC_WGP
Bands  781357 21
Exact_match_to_cosmid "Psa.0212.H24"
Creation_date 114 2 18 9 23 
Modified_date 114 4 11 11 4 
  
BAC : "Psa.0018.H11"
Map "ctg7447" Ends Left 40.000
Map "ctg7447" Ends Right 64.000 Oldctg 9320
Gel_number    BAC_WGP
Bands  781457 25
Creation_date 114 2 18 9 23 
Modified_date 114 2 27 8 34 
  
BAC : "Psa.0018.H12"
Map "ctg10040" Ends Left 36.000
Map "ctg10040" Ends Right 65.000 Oldctg 266
Gel_number    BAC_WGP
Bands  2391 30
Creation_date 114 2 18 9 23 
Modified_date 114 2 24 19 52 
  
BAC : "Psa.0018.H13"
Map "ctg12055" Ends Left 4.000
Map "ctg12055" Ends Right 27.000 Oldctg 12055
Gel_number    BAC_WGP
Bands  781575 24
Exact_match_to_cosmid "Psa.0451.M04"
Creation_date 114 2 18 9 23 
Modified_date 114 4 11 11 6 
  
BAC : "Psa.0018.H21"
Map "ctg11257" Ends Left 44.000
Map "ctg11257" Ends Right 81.000 Oldctg 302
Gel_number    BAC_WGP
Bands  781811 38
Creation_date 114 2 18 9 23 
Modified_date 114 4 11 11 4 
  
BAC : "Psa.0018.H23"
Map "ctg10397" Ends Left 17.000
Map "ctg10397" Ends Right 41.000 Oldctg 1478
Gel_number    BAC_WGP
Bands  782166 25
Approximate_match_to_cosmid "Psa.0469.C02"
Creation_date 114 2 18 9 23 
Modified_date 114 4 11 11 1 
  
BAC : "Psa.0018.I01"
Map "ctg12056" Ends Left 0.000
Map "ctg12056" Ends Right 29.000 Oldctg 12056
Gel_number    BAC_WGP
Bands  782318 30
Approximate_match_to_cosmid "Psa.0479.I02"
Creation_date 114 2 18 9 23 
Modified_date 114 4 11 11 6 
  
BAC : "Psa.0018.I03"
Map "ctg3889" Ends Left 188.000
Map "ctg3889" Ends Right 196.000 Oldctg 3889
Gel_number    BAC_WGP
Bands  5913628 9
Creation_date 114 2 18 9 23 
Modified_date 114 2 26 12 8 
  
BAC : "Psa.0018.I04"
Map "ctg11062" Ends Left 12.000
Map "ctg11062" Ends Right 26.000 Oldctg 2815
Gel_number    BAC_WGP
Bands  782416 15
Exact_match_to_cosmid "Psa.0199.J22"
Creation_date 114 2 18 9 23 
Modified_date 114 4 11 11 3 
  
BAC : "Psa.0018.I05"
Gel_number    BAC_WGP
Bands  2421 22
Creation_date 114 2 18 9 23 
Modified_date 114 2 18 9 23 
  
BAC : "Psa.0018.I07"
Map "ctg461" Ends Left 236.000
Map "ctg461" Ends Right 259.000 Oldctg 656
Gel_number    BAC_WGP
Bands  782471 24
Exact_match_to_cosmid "Psa.0693.B08"
Creation_date 114 2 18 9 23 
Modified_date 114 4 11 10 43 
  
BAC : "Psa.0018.I08"
Map "ctg11236" Ends Left 332.000
Map "ctg11236" Ends Right 366.000 Oldctg 84
Gel_number    BAC_WGP
Bands  782667 35
Approximate_match_to_cosmid "Psa.0367.K06"
Creation_date 114 2 18 9 23 
Modified_date 114 4 11 11 4 
  
BAC : "Psa.0018.I09"
Map "ctg844" Ends Left 2.000
Map "ctg844" Ends Right 29.000 Oldctg 844
Gel_number    BAC_WGP
Bands  783061 28
Creation_date 114 2 18 9 23 
Modified_date 114 4 11 10 45 
  
BAC : "Psa.0018.I10"
Map "ctg1851" Ends Left 164.000
Map "ctg1851" Ends Right 191.000 Oldctg 1851
Gel_number    BAC_WGP
Bands  783150 28
Approximate_match_to_cosmid "Psa.0175.O22"
Creation_date 114 2 18 9 23 
Modified_date 114 4 11 10 49 
  
BAC : "Psa.0018.I14"
Map "ctg5047" Ends Left 80.000
Map "ctg5047" Ends Right 121.000 Oldctg 5047
Gel_number    BAC_WGP
Bands  695449 42
Creation_date 114 2 18 9 23 
Modified_date 114 4 11 10 55 
  
BAC : "Psa.0018.I15"
Map "ctg11407" Ends Left 137.000
Map "ctg11407" Ends Right 153.000 Oldctg 2599
Gel_number    BAC_WGP
Bands  783450 17
Exact_match_to_cosmid "Psa.0693.F04"
Creation_date 114 2 18 9 23 
Modified_date 114 4 11 11 5 
  
BAC : "Psa.0018.I16"
Map "ctg808" Ends Left 140.000
Map "ctg808" Ends Right 167.000 Oldctg 808
Gel_number    BAC_WGP
Bands  2443 28
Creation_date 114 2 18 9 23 
Modified_date 114 2 25 11 7 
  
BAC : "Psa.0018.I17"
Map "ctg1427" Ends Left 145.000
Map "ctg1427" Ends Right 154.000 Oldctg 7997
Gel_number    BAC_WGP
Bands  783564 10
Exact_match_to_cosmid "Psa.0097.I01"
Creation_date 114 2 18 9 23 
Modified_date 114 4 11 10 48 
  
BAC : "Psa.0018.I18"
Map "ctg10081" Ends Left 181.000
Map "ctg10081" Ends Right 201.000 Oldctg 405
Gel_number    BAC_WGP
Bands  783637 21
Approximate_match_to_cosmid "Psa.0445.O12"
Creation_date 114 2 18 9 23 
Modified_date 114 4 11 11 0 
  
BAC : "Psa.0018.I22"
Map "ctg11438" Ends Left 68.000
Map "ctg11438" Ends Right 104.000 Oldctg 4178
Gel_number    BAC_WGP
Bands  783798 37
Approximate_match_to_cosmid "Psa.0199.G08"
Creation_date 114 2 18 9 23 
Modified_date 114 4 11 11 5 
  
BAC : "Psa.0018.I23"
Map "ctg12057" Ends Left 11.000
Map "ctg12057" Ends Right 22.000 Oldctg 12057
Gel_number    BAC_WGP
Bands  784068 12
Exact_match_to_cosmid "Psa.0492.B07"
Creation_date 114 2 18 9 23 
Modified_date 114 4 11 11 6 
  
BAC : "Psa.0018.J01"
Gel_number    BAC_WGP
Bands  2471 6
Creation_date 114 2 18 9 23 
Modified_date 114 2 18 9 23 
  
BAC : "Psa.0018.J02"
Map "ctg1791" Ends Left 193.000
Map "ctg1791" Ends Right 226.000 Oldctg 1791
Gel_number    BAC_WGP
Bands  784170 34
Creation_date 114 2 18 9 23 
Modified_date 114 4 11 10 49 
  
BAC : "Psa.0018.J03"
Gel_number    BAC_WGP
Bands  2477 13
Creation_date 114 2 18 9 23 
Modified_date 114 2 18 9 23 
  
BAC : "Psa.0018.J04"
Map "ctg3277" Ends Left 17.000
Map "ctg3277" Ends Right 30.000 Oldctg 3277
Gel_number    BAC_WGP
Bands  2490 14
Creation_date 114 2 18 9 23 
Modified_date 114 4 11 10 53 
  
BAC : "Psa.0018.J05"
Map "ctg12058" Ends Left 3.000
Map "ctg12058" Ends Right 39.000 Oldctg 12058
Gel_number    BAC_WGP
Bands  784246 37
Approximate_match_to_cosmid "Psa.0710.I22"
Creation_date 114 2 18 9 23 
Modified_date 114 4 11 11 6 
  
BAC : "Psa.0018.J06"
Map "ctg12059" Ends Left 1.000
Map "ctg12059" Ends Right 30.000 Oldctg 12059
Gel_number    BAC_WGP
Bands  784415 30
Creation_date 114 2 18 9 23 
Modified_date 114 4 11 11 6 
  
BAC : "Psa.0018.J07"
Map "ctg4911" Ends Left 15.000
Map "ctg4911" Ends Right 21.000 Oldctg 4911
Gel_number    BAC_WGP
Bands  6093637 7
Exact_match_to_cosmid "Psa.0543.N06"
Creation_date 114 2 18 9 23 
Modified_date 114 4 11 10 55 
  
BAC : "Psa.0018.J09"
Map "ctg628" Ends Left 98.000
Map "ctg628" Ends Right 116.000 Oldctg 7687
Gel_number    BAC_WGP
Bands  784458 19
Creation_date 114 2 18 9 23 
Modified_date 114 2 24 13 15 
  
BAC : "Psa.0018.J10"
Map "ctg9962" Ends Left 50.000
Map "ctg9962" Ends Right 74.000 Oldctg 116
Gel_number    BAC_WGP
Bands  784538 25
Creation_date 114 2 18 9 23 
Modified_date 114 4 11 10 59 
  
BAC : "Psa.0018.J11"
Gel_number    BAC_WGP
Bands  2504 14
Creation_date 114 2 18 9 23 
Modified_date 114 2 18 9 23 
  
BAC : "Psa.0018.J12"
Map "ctg10475" Ends Left 72.000
Map "ctg10475" Ends Right 77.000 Oldctg 1879
Gel_number    BAC_WGP
Bands  3438838 6
Creation_date 114 2 18 9 23 
Modified_date 114 2 25 14 51 
  
BAC : "Psa.0018.J14"
Gel_number    BAC_WGP
Bands  2518 5
Creation_date 114 2 18 9 23 
Modified_date 114 2 18 9 23 
  
BAC : "Psa.0018.J16"
Map "ctg12060" Ends Left 0.000
Map "ctg12060" Ends Right 34.000 Oldctg 12060
Gel_number    BAC_WGP
Bands  784686 35
Creation_date 114 2 18 9 23 
Modified_date 114 2 18 9 23 
  
BAC : "Psa.0018.J18"
Map "ctg12061" Ends Left 0.000
Map "ctg12061" Ends Right 16.000 Oldctg 12061
Gel_number    BAC_WGP
Bands  784801 17
Creation_date 114 2 18 9 23 
Modified_date 114 2 18 9 23 
  
BAC : "Psa.0018.J19"
Gel_number    BAC_WGP
Bands  2523 6
Creation_date 114 2 18 9 23 
Modified_date 114 2 18 9 23 
  
BAC : "Psa.0018.J21"
Gel_number    BAC_WGP
Bands  2529 8
Creation_date 114 2 18 9 23 
Modified_date 114 2 18 9 23 
  
BAC : "Psa.0018.J23"
Gel_number    BAC_WGP
Bands  2537 22
Creation_date 114 2 18 9 23 
Modified_date 114 2 18 9 23 
  
BAC : "Psa.0018.K02"
Map "ctg2641" Ends Left 11.000
Map "ctg2641" Ends Right 17.000 Oldctg 9300
Gel_number    BAC_WGP
Bands  4360339 7
Exact_match_to_cosmid "Psa.0502.P06"
Creation_date 114 2 18 9 23 
Modified_date 114 4 11 10 51 
  
BAC : "Psa.0018.K05"
Map "ctg10193" Ends Left 186.000
Map "ctg10193" Ends Right 191.000 Oldctg 746
Gel_number    BAC_WGP
Bands  3201568 6
Creation_date 114 2 18 9 23 
Modified_date 114 2 25 12 15 
  
BAC : "Psa.0018.K06"
Map "ctg7268" Ends Left 23.000
Map "ctg7268" Ends Right 32.000 Oldctg 7268
Gel_number    BAC_WGP
Bands  784841 10
Exact_match_to_cosmid "Psa.0428.B11"
Creation_date 114 2 18 9 23 
Modified_date 114 4 11 10 57 
  
BAC : "Psa.0018.K08"
Map "ctg11387" Ends Left 22.000
Map "ctg11387" Ends Right 37.000 Oldctg 2090
Gel_number    BAC_WGP
Bands  784993 16
Creation_date 114 2 18 9 23 
Modified_date 114 4 11 11 5 
  
BAC : "Psa.0018.K12"
Map "ctg879" Ends Left 57.000
Map "ctg879" Ends Right 63.000 Oldctg 879
Gel_number    BAC_WGP
Bands  6184087 7
Exact_match_to_cosmid "Psa.0325.K17"
Creation_date 114 2 18 9 23 
Modified_date 114 4 11 10 46 
  
BAC : "Psa.0018.K13"
Map "ctg10315" Ends Left 125.000
Map "ctg10315" Ends Right 131.000 Oldctg 1119
Gel_number    BAC_WGP
Bands  3981401 7
Exact_match_to_cosmid "Psa.0737.F09"
Creation_date 114 2 18 9 23 
Modified_date 114 4 11 11 1 
  
BAC : "Psa.0018.K14"
Gel_number    BAC_WGP
Bands  2559 17
Creation_date 114 2 18 9 23 
Modified_date 114 2 18 9 23 
  
BAC : "Psa.0018.K15"
Map "ctg2251" Ends Left 294.000
Map "ctg2251" Ends Right 319.000 Oldctg 2251
Gel_number    BAC_WGP
Bands  785113 26
Creation_date 114 2 18 9 23 
Modified_date 114 4 11 10 51 
  
BAC : "Psa.0018.K16"
Map "ctg11838" Ends Left 33.000
Map "ctg11838" Ends Right 78.000 Oldctg 11566
Gel_number    BAC_WGP
Bands  785146 46
Creation_date 114 2 18 9 23 
Modified_date 114 4 11 11 6 
  
BAC : "Psa.0018.K17"
Map "ctg10021" Ends Left 64.000
Map "ctg10021" Ends Right 92.000 Oldctg 219
Gel_number    BAC_WGP
Bands  785325 29
Creation_date 114 2 18 9 23 
Modified_date 114 4 11 10 59 
  
BAC : "Psa.0018.K18"
Map "ctg11245" Ends Left 290.000
Map "ctg11245" Ends Right 356.000 Oldctg 193
Gel_number    BAC_WGP
Bands  4337311 67
Creation_date 114 2 18 9 23 
Modified_date 114 4 11 11 4 
  
BAC : "Psa.0018.K19"
Map "ctg12062" Ends Left 1.000
Map "ctg12062" Ends Right 16.000 Oldctg 12062
Gel_number    BAC_WGP
Bands  785400 16
Exact_match_to_cosmid "Psa.0475.A07"
Creation_date 114 2 18 9 23 
Modified_date 114 4 11 11 6 
  
BAC : "Psa.0018.K21"
Map "ctg11225" Ends Left 239.000
Map "ctg11225" Ends Right 277.000 Oldctg 11137
Gel_number    BAC_WGP
Bands  785527 39
Creation_date 114 2 18 9 23 
Modified_date 114 2 25 14 19 
  
BAC : "Psa.0018.K22"
Map "ctg10785" Ends Left 17.000
Map "ctg10785" Ends Right 25.000 Oldctg 4570
Gel_number    BAC_WGP
Bands  1726522 9
Exact_match_to_cosmid "Psa.0678.F13"
Creation_date 114 2 18 9 23 
Modified_date 114 4 11 11 3 
  
BAC : "Psa.0018.K24"
Map "ctg1528" Ends Left 2.000
Map "ctg1528" Ends Right 32.000 Oldctg 1528
Gel_number    BAC_WGP
Bands  785731 31
Creation_date 114 2 18 9 23 
Modified_date 114 2 26 20 15 
  
BAC : "Psa.0018.L01"
Map "ctg2055" Ends Left 129.000
Map "ctg2055" Ends Right 156.000 Oldctg 2055
Gel_number    BAC_WGP
Bands  785825 28
Approximate_match_to_cosmid "Psa.0760.B06"
Creation_date 114 2 18 9 23 
Modified_date 114 4 11 10 50 
  
BAC : "Psa.0018.L02"
Map "ctg3922" Ends Left 10.000
Map "ctg3922" Ends Right 45.000 Oldctg 3922
Gel_number    BAC_WGP
Bands  785968 36
Creation_date 114 2 18 9 23 
Modified_date 114 2 26 11 18 
  
BAC : "Psa.0018.L04"
Map "ctg5069" Ends Left 68.000
Map "ctg5069" Ends Right 87.000 Oldctg 8502
Gel_number    BAC_WGP
Bands  786033 20
Creation_date 114 2 18 9 23 
Modified_date 114 4 11 10 55 
  
BAC : "Psa.0018.L08"
Map "ctg10302" Ends Left 97.000
Map "ctg10302" Ends Right 120.000 Oldctg 1090
Gel_number    BAC_WGP
Bands  786085 24
Creation_date 114 2 18 9 23 
Modified_date 114 2 26 20 15 
  
BAC : "Psa.0018.L11"
Map "ctg10405" Ends Left 39.000
Map "ctg10405" Ends Right 67.000 Oldctg 1517
Gel_number    BAC_WGP
Bands  786371 29
Creation_date 114 2 18 9 23 
Modified_date 114 2 26 20 15 
  
BAC : "Psa.0018.L12"
Map "ctg3177" Ends Left 213.000
Map "ctg3177" Ends Right 220.000 Oldctg 3177
Gel_number    BAC_WGP
Bands  3935365 8
Exact_match_to_cosmid "Psa.0159.I16"
Creation_date 114 2 18 9 23 
Modified_date 114 4 11 10 53 
  
BAC : "Psa.0018.L14"
Map "ctg12063" Ends Left 0.000
Map "ctg12063" Ends Right 24.000 Oldctg 12063
Gel_number    BAC_WGP
Bands  786637 25
Creation_date 114 2 18 9 23 
Modified_date 114 2 18 9 23 
  
BAC : "Psa.0018.L15"
Map "ctg11813" Ends Left 9.000
Map "ctg11813" Ends Right 39.000 Oldctg 11137
Gel_number    BAC_WGP
Bands  786687 31
Approximate_match_to_cosmid "Psa.0247.C10"
Creation_date 114 2 18 9 23 
Modified_date 114 4 11 11 6 
  
BAC : "Psa.0018.L16"
Map "ctg7227" Ends Left 63.000
Map "ctg7227" Ends Right 76.000 Oldctg 7227
Gel_number    BAC_WGP
Bands  786874 14
Approximate_match_to_cosmid "Psa.0669.F10"
Creation_date 114 2 18 9 23 
Modified_date 114 4 11 10 57 
  
BAC : "Psa.0018.L21"
Map "ctg11350" Ends Left 14.000
Map "ctg11350" Ends Right 21.000 Oldctg 1486
Gel_number    BAC_WGP
Bands  2576 8
Exact_match_to_cosmid "Psa.0766.A21"
Creation_date 114 2 18 9 23 
Modified_date 114 4 11 11 4 
  
BAC : "Psa.0018.L23"
Gel_number    BAC_WGP
Bands  2584 18
Creation_date 114 2 18 9 23 
Modified_date 114 2 18 9 23 
  
BAC : "Psa.0018.M01"
Map "ctg2697" Ends Left 443.000
Map "ctg2697" Ends Right 471.000 Oldctg 6035
Gel_number    BAC_WGP
Bands  786968 29
Creation_date 114 2 18 9 23 
Modified_date 114 4 11 10 52 
  
BAC : "Psa.0018.M03"
Map "ctg6957" Ends Left 38.000
Map "ctg6957" Ends Right 74.000 Oldctg 6957
Gel_number    BAC_WGP
Bands  787149 37
Creation_date 114 2 18 9 23 
Modified_date 114 2 24 9 59 
  
BAC : "Psa.0018.M05"
Map "ctg147" Ends Left 423.000
Map "ctg147" Ends Right 452.000 Oldctg 8809
Gel_number    BAC_WGP
Bands  787354 30
Approximate_match_to_cosmid "Psa.0449.D08"
Creation_date 114 2 18 9 23 
Modified_date 114 4 11 10 41 
  
BAC : "Psa.0018.M06"
Map "ctg888" Ends Left 196.000
Map "ctg888" Ends Right 218.000 Oldctg 3709
Gel_number    BAC_WGP
Bands  787466 23
Approximate_match_to_cosmid "Psa.0234.L09"
Creation_date 114 2 18 9 23 
Modified_date 114 4 11 10 46 
  
BAC : "Psa.0018.M07"
Map "ctg3334" Ends Left 120.000
Map "ctg3334" Ends Right 124.000 Oldctg 3334
Gel_number    BAC_WGP
Bands  2281254 5
Exact_match_to_cosmid "Psa.0075.A02"
Creation_date 114 2 18 9 23 
Modified_date 114 4 11 10 53 
  
BAC : "Psa.0018.M09"
Map "ctg2497" Ends Left 28.000
Map "ctg2497" Ends Right 70.000 Oldctg 2497
Gel_number    BAC_WGP
Bands  787584 43
Creation_date 114 2 18 9 23 
Modified_date 114 4 11 10 51 
  
BAC : "Psa.0018.M10"
Map "ctg11025" Ends Left 61.000
Map "ctg11025" Ends Right 68.000 Oldctg 1201
Gel_number    BAC_WGP
Bands  1455330 8
Creation_date 114 2 18 9 23 
Modified_date 114 2 27 9 38 
  
BAC : "Psa.0018.M13"
Map "ctg929" Ends Left 191.000
Map "ctg929" Ends Right 218.000 Oldctg 929
Gel_number    BAC_WGP
Bands  787709 28
Creation_date 114 2 18 9 23 
Modified_date 114 4 11 10 46 
  
BAC : "Psa.0018.M14"
Map "ctg11664" Ends Left 60.000
Map "ctg11664" Ends Right 94.000 Oldctg 754
Gel_number    BAC_WGP
Bands  787845 35
Exact_match_to_cosmid "Psa.0111.C22"
Creation_date 114 2 18 9 23 
Modified_date 114 4 11 11 5 
  
BAC : "Psa.0018.M15"
Map "ctg11136" Ends Left 120.000
Map "ctg11136" Ends Right 141.000 Oldctg 10454
Gel_number    BAC_WGP
Bands  649222 22
Exact_match_to_cosmid "Psa.0002.D16"
Creation_date 114 2 18 9 23 
Modified_date 114 4 11 11 4 
  
BAC : "Psa.0018.M16"
Map "ctg7959" Ends Left 77.000
Map "ctg7959" Ends Right 93.000 Oldctg 7959
Gel_number    BAC_WGP
Bands  788076 17
Exact_match_to_cosmid "Psa.0362.D11"
Creation_date 114 2 18 9 23 
Modified_date 114 4 11 10 57 
  
BAC : "Psa.0018.M19"
Map "ctg11381" Ends Left 59.000
Map "ctg11381" Ends Right 63.000 Oldctg 1914
Gel_number    BAC_WGP
Bands  699724 5
Creation_date 114 2 18 9 23 
Modified_date 114 2 26 20 14 
  
BAC : "Psa.0018.M20"
Map "ctg461" Ends Left 127.000
Map "ctg461" Ends Right 148.000 Oldctg 656
Gel_number    BAC_WGP
Bands  788315 22
Approximate_match_to_cosmid "Psa.0211.P19"
Creation_date 114 2 18 9 23 
Modified_date 114 4 11 10 43 
  
BAC : "Psa.0018.M22"
Map "ctg7691" Ends Left 24.000
Map "ctg7691" Ends Right 35.000 Oldctg 7691
Gel_number    BAC_WGP
Bands  788583 12
Creation_date 114 2 18 9 23 
Modified_date 114 2 26 20 15 
  
BAC : "Psa.0018.M23"
Map "ctg12064" Ends Left 1.000
Map "ctg12064" Ends Right 13.000 Oldctg 12064
Gel_number    BAC_WGP
Bands  788681 13
Exact_match_to_cosmid "Psa.0149.L03"
Creation_date 114 2 18 9 23 
Modified_date 114 4 11 11 6 
  
BAC : "Psa.0018.M24"
Map "ctg10859" Ends Left 300.000
Map "ctg10859" Ends Right 318.000 Oldctg 5696
Gel_number    BAC_WGP
Bands  2602 19
Creation_date 114 2 18 9 23 
Modified_date 114 2 25 13 42 
  
BAC : "Psa.0018.N01"
Map "ctg8628" Ends Left 42.000
Map "ctg8628" Ends Right 50.000 Oldctg 8628
Gel_number    BAC_WGP
Bands  1467960 9
Creation_date 114 2 18 9 23 
Modified_date 114 2 27 8 37 
  
BAC : "Psa.0018.N02"
Gel_number    BAC_WGP
Bands  2621 6
Creation_date 114 2 18 9 23 
Modified_date 114 2 27 9 29 
  
BAC : "Psa.0018.N04"
Map "ctg11540" Ends Left 49.000
Map "ctg11540" Ends Right 70.000 Oldctg 8260
Gel_number    BAC_WGP
Bands  2627 22
Creation_date 114 2 18 9 23 
Modified_date 114 2 27 9 36 
  
BAC : "Psa.0018.N06"
Map "ctg229" Ends Left 10.000
Map "ctg229" Ends Right 20.000 Oldctg 3813
Gel_number    BAC_WGP
Bands  788716 11
Approximate_match_to_cosmid "Psa.0699.F04"
Creation_date 114 2 18 9 23 
Modified_date 114 4 11 10 41 
  
BAC : "Psa.0018.N07"
Map "ctg1181" Ends Left 191.000
Map "ctg1181" Ends Right 207.000 Oldctg 8549
Gel_number    BAC_WGP
Bands  788767 17
Approximate_match_to_cosmid "Psa.0053.J16"
Creation_date 114 2 18 9 23 
Modified_date 114 4 11 10 47 
  
BAC : "Psa.0018.N08"
Map "ctg10950" Ends Left 233.000
Map "ctg10950" Ends Right 252.000 Oldctg 8315
Gel_number    BAC_WGP
Bands  788982 20
Creation_date 114 2 18 9 23 
Modified_date 114 2 25 16 41 
  
BAC : "Psa.0018.N09"
Map "ctg10079" Ends Left 456.000
Map "ctg10079" Ends Right 470.000 Oldctg 400
Gel_number    BAC_WGP
Bands  789134 15
Approximate_match_to_cosmid "Psa.0614.O13"
Creation_date 114 2 18 9 23 
Modified_date 114 4 11 11 0 
  
BAC : "Psa.0018.N11"
Map "ctg4738" Ends Left 27.000
Map "ctg4738" Ends Right 52.000 Oldctg 6076
Gel_number    BAC_WGP
Bands  789292 26
Creation_date 114 2 18 9 23 
Modified_date 114 4 11 10 55 
  
BAC : "Psa.0018.N13"
Map "ctg1733" Ends Left 0.000
Map "ctg1733" Ends Right 27.000 Oldctg 1733
Gel_number    BAC_WGP
Bands  789366 28
Creation_date 114 2 18 9 23 
Modified_date 114 4 11 10 49 
  
BAC : "Psa.0018.N15"
Map "ctg725" Ends Left 5.000
Map "ctg725" Ends Right 36.000 Oldctg 725
Gel_number    BAC_WGP
Bands  789443 32
Approximate_match_to_cosmid "Psa.0482.G23"
Creation_date 114 2 18 9 23 
Modified_date 114 4 11 10 45 
  
BAC : "Psa.0018.N16"
Map "ctg912" Ends Left 444.000
Map "ctg912" Ends Right 481.000 Oldctg 7231
Gel_number    BAC_WGP
Bands  789622 38
Approximate_match_to_cosmid "Psa.0177.J14"
Creation_date 114 2 18 9 23 
Modified_date 114 4 11 10 46 
  
BAC : "Psa.0018.N17"
Map "ctg536" Ends Left 238.000
Map "ctg536" Ends Right 250.000 Oldctg 9573
Gel_number    BAC_WGP
Bands  789804 13
Creation_date 114 2 18 9 23 
Modified_date 114 4 11 10 43 
  
BAC : "Psa.0018.N18"
Map "ctg259" Ends Left 309.000
Map "ctg259" Ends Right 335.000 Oldctg 259
Gel_number    BAC_WGP
Bands  789930 27
Creation_date 114 2 18 9 23 
Modified_date 114 2 24 10 1 
  
BAC : "Psa.0018.N19"
Map "ctg11556" Ends Left 1.000
Map "ctg11556" Ends Right 19.000 Oldctg 10434
Gel_number    BAC_WGP
Bands  790003 19
Approximate_match_to_cosmid "Psa.0070.B08"
Creation_date 114 2 18 9 23 
Modified_date 114 4 11 11 5 
  
BAC : "Psa.0018.N24"
Gel_number    BAC_WGP
Bands  2649 6
Creation_date 114 2 18 9 23 
Modified_date 114 2 27 9 27 
  
BAC : "Psa.0018.O01"
Map "ctg242" Ends Left 503.000
Map "ctg242" Ends Right 530.000 Oldctg 1595
Gel_number    BAC_WGP
Bands  790057 28
Creation_date 114 2 18 9 23 
Modified_date 114 4 11 10 41 
  
BAC : "Psa.0018.O02"
Map "ctg6452" Ends Left 75.000
Map "ctg6452" Ends Right 84.000 Oldctg 8251
Gel_number    BAC_WGP
Bands  790320 10
Exact_match_to_cosmid "Psa.0668.C20"
Creation_date 114 2 18 9 23 
Modified_date 114 4 11 10 56 
  
BAC : "Psa.0018.O04"
Map "ctg12065" Ends Left 0.000
Map "ctg12065" Ends Right 11.000 Oldctg 12065
Gel_number    BAC_WGP
Bands  790376 12
Approximate_match_to_cosmid "Psa.0634.I09"
Creation_date 114 2 18 9 23 
Modified_date 114 4 11 11 6 
  
BAC : "Psa.0018.O05"
Map "ctg1313" Ends Left 12.000
Map "ctg1313" Ends Right 60.000 Oldctg 1313
Gel_number    BAC_WGP
Bands  790422 49
Approximate_match_to_cosmid "Psa.0482.L20"
Creation_date 114 2 18 9 23 
Modified_date 114 4 11 10 47 
  
BAC : "Psa.0018.O09"
Map "ctg1034" Ends Left 8.000
Map "ctg1034" Ends Right 44.000 Oldctg 1034
Gel_number    BAC_WGP
Bands  790512 37
Creation_date 114 2 18 9 23 
Modified_date 114 2 25 11 46 
  
BAC : "Psa.0018.O10"
Map "ctg5022" Ends Left 180.000
Map "ctg5022" Ends Right 187.000 Oldctg 5022
Gel_number    BAC_WGP
Bands  1772552 8
Exact_match_to_cosmid "Psa.0056.E14"
Creation_date 114 2 18 9 23 
Modified_date 114 4 11 10 55 
  
BAC : "Psa.0018.O14"
Map "ctg10814" Ends Left 36.000
Map "ctg10814" Ends Right 55.000 Oldctg 4868
Gel_number    BAC_WGP
Bands  790716 20
Approximate_match_to_cosmid "Psa.0327.E14"
Creation_date 114 2 18 9 23 
Modified_date 114 4 11 11 3 
  
BAC : "Psa.0018.O15"
Map "ctg6186" Ends Left 47.000
Map "ctg6186" Ends Right 62.000 Oldctg 6186
Gel_number    BAC_WGP
Bands  790848 16
Approximate_match_to_cosmid "Psa.0756.P17"
Creation_date 114 2 18 9 23 
Modified_date 114 4 11 10 56 
  
BAC : "Psa.0018.O16"
Map "ctg11727" Ends Left 69.000
Map "ctg11727" Ends Right 132.000 Oldctg 10305
Gel_number    BAC_WGP
Bands  3389177 64
Creation_date 114 2 18 9 23 
Modified_date 114 2 27 9 38 
  
BAC : "Psa.0018.O17"
Map "ctg5436" Ends Left 148.000
Map "ctg5436" Ends Right 152.000 Oldctg 5436
Gel_number    BAC_WGP
Bands  2777713 5
Exact_match_to_cosmid "Psa.0435.J22"
Creation_date 114 2 18 9 23 
Modified_date 114 4 11 10 55 
  
BAC : "Psa.0018.O18"
Map "ctg8235" Ends Left 47.000
Map "ctg8235" Ends Right 62.000 Oldctg 8235
Gel_number    BAC_WGP
Bands  790953 16
Exact_match_to_cosmid "Psa.0388.F12"
Creation_date 114 2 18 9 23 
Modified_date 114 4 11 10 58 
  
BAC : "Psa.0018.O23"
Map "ctg10386" Ends Left 173.000
Map "ctg10386" Ends Right 189.000 Oldctg 1452
Gel_number    BAC_WGP
Bands  791023 17
Approximate_match_to_cosmid "Psa.0327.B14"
Creation_date 114 2 18 9 23 
Modified_date 114 4 11 11 1 
  
BAC : "Psa.0018.O24"
Map "ctg10191" Ends Left 105.000
Map "ctg10191" Ends Right 138.000 Oldctg 738
Gel_number    BAC_WGP
Bands  791197 34
Approximate_match_to_cosmid "Psa.0169.P02"
Creation_date 114 2 18 9 23 
Modified_date 114 4 11 11 0 
  
BAC : "Psa.0018.P01"
Map "ctg11896" Ends Left 6.000
Map "ctg11896" Ends Right 21.000 Oldctg 11896
Gel_number    BAC_WGP
Bands  645284 16
Approximate_match_to_cosmid "Psa.0002.B04"
Creation_date 114 2 18 9 23 
Modified_date 114 4 11 11 6 
  
BAC : "Psa.0018.P02"
Map "ctg304" Ends Left 182.000
Map "ctg304" Ends Right 194.000 Oldctg 304
Gel_number    BAC_WGP
Bands  791344 13
Approximate_match_to_cosmid "Psa.0335.L23"
Creation_date 114 2 18 9 23 
Modified_date 114 4 11 10 42 
  
BAC : "Psa.0018.P03"
Map "ctg10918" Ends Left 44.000
Map "ctg10918" Ends Right 81.000 Oldctg 7408
Gel_number    BAC_WGP
Bands  791484 38
Approximate_match_to_cosmid "Psa.0398.H06"
Creation_date 114 2 18 9 23 
Modified_date 114 4 11 11 3 
  
BAC : "Psa.0018.P04"
Map "ctg974" Ends Left 7.000
Map "ctg974" Ends Right 48.000 Oldctg 974
Gel_number    BAC_WGP
Bands  791616 42
Creation_date 114 2 18 9 23 
Modified_date 114 4 11 10 46 
  
BAC : "Psa.0018.P05"
Map "ctg3757" Ends Left 124.000
Map "ctg3757" Ends Right 161.000 Oldctg 3757
Gel_number    BAC_WGP
Bands  791774 38
Creation_date 114 2 18 9 23 
Modified_date 114 2 25 20 56 
  
BAC : "Psa.0018.P08"
Map "ctg277" Ends Left 21.000
Map "ctg277" Ends Right 52.000 Oldctg 277
Gel_number    BAC_WGP
Bands  791894 32
Creation_date 114 2 18 9 23 
Modified_date 114 4 11 10 41 
  
BAC : "Psa.0018.P11"
Map "ctg685" Ends Left 286.000
Map "ctg685" Ends Right 300.000 Oldctg 685
Gel_number    BAC_WGP
Bands  792216 15
Exact_match_to_cosmid "Psa.0764.B24"
Creation_date 114 2 18 9 23 
Modified_date 114 4 11 10 44 
  
BAC : "Psa.0018.P12"
Map "ctg779" Ends Left 8.000
Map "ctg779" Ends Right 32.000 Oldctg 2467
Gel_number    BAC_WGP
Bands  792302 25
Creation_date 114 2 18 9 23 
Modified_date 114 2 26 11 18 
  
BAC : "Psa.0018.P16"
Map "ctg4540" Ends Left 181.000
Map "ctg4540" Ends Right 188.000 Oldctg 8314
Gel_number    BAC_WGP
Bands  3137292 8
Exact_match_to_cosmid "Psa.0324.P22"
Creation_date 114 2 18 9 23 
Modified_date 114 4 11 10 55 
  
BAC : "Psa.0018.P17"
Map "ctg2825" Ends Left 54.000
Map "ctg2825" Ends Right 88.000 Oldctg 2825
Gel_number    BAC_WGP
Bands  792361 35
Approximate_match_to_cosmid "Psa.0480.I12"
Creation_date 114 2 18 9 23 
Modified_date 114 4 11 10 52 
  
BAC : "Psa.0018.P19"
Map "ctg3456" Ends Left 99.000
Map "ctg3456" Ends Right 123.000 Oldctg 7624
Gel_number    BAC_WGP
Bands  792484 25
Creation_date 114 2 18 9 23 
Modified_date 114 2 25 14 19 
  
BAC : "Psa.0018.P20"
Map "ctg3407" Ends Left 143.000
Map "ctg3407" Ends Right 166.000 Oldctg 3407
Gel_number    BAC_WGP
Bands  792526 24
Creation_date 114 2 18 9 23 
Modified_date 114 2 27 9 24 
  
BAC : "Psa.0018.P21"
Map "ctg95" Ends Left 465.000
Map "ctg95" Ends Right 479.000 Oldctg 752
Gel_number    BAC_WGP
Bands  2655 15
Creation_date 114 2 18 9 23 
Modified_date 114 2 25 20 25 
  
BAC : "Psa.0018.P22"
Gel_number    BAC_WGP
Bands  2670 21
Creation_date 114 2 18 9 23 
Modified_date 114 2 18 9 23 
  
BAC : "Psa.0018.P23"
Map "ctg6223" Ends Left 117.000
Map "ctg6223" Ends Right 145.000 Oldctg 6223
Gel_number    BAC_WGP
Bands  792589 29
Approximate_match_to_cosmid "Psa.0255.G01"
Creation_date 114 2 18 9 23 
Modified_date 114 4 11 10 56 
  
BAC : "Psa.0018.P24"
Map "ctg11842" Ends Left 18.000
Map "ctg11842" Ends Right 27.000 Oldctg 10245
Gel_number    BAC_WGP
Bands  792695 10
Approximate_match_to_cosmid "Psa.0268.F06"
Creation_date 114 2 18 9 23 
Modified_date 114 4 11 11 6 
  
BAC : "Psa.0019.A03"
Map "ctg923" Ends Left 42.000
Map "ctg923" Ends Right 57.000 Oldctg 923
Gel_number    BAC_WGP
Bands  792836 16
Exact_match_to_cosmid "Psa.0494.K09"
Creation_date 114 2 18 9 23 
Modified_date 114 4 11 10 46 
  
BAC : "Psa.0019.A05"
Map "ctg56" Ends Left 89.000
Map "ctg56" Ends Right 105.000 Oldctg 9659
Gel_number    BAC_WGP
Bands  792960 17
Exact_match_to_cosmid "Psa.0076.J09"
Creation_date 114 2 18 9 23 
Modified_date 114 4 11 10 40 
  
BAC : "Psa.0019.A09"
Map "ctg10196" Ends Left 179.000
Map "ctg10196" Ends Right 198.000 Oldctg 749
Gel_number    BAC_WGP
Bands  793099 20
Creation_date 114 2 18 9 23 
Modified_date 114 2 25 20 56 
  
BAC : "Psa.0019.A10"
Map "ctg1373" Ends Left 6.000
Map "ctg1373" Ends Right 39.000 Oldctg 1373
Gel_number    BAC_WGP
Bands  793151 34
Creation_date 114 2 18 9 23 
Modified_date 114 2 26 20 15 
  
BAC : "Psa.0019.A12"
Map "ctg576" Ends Left 188.000
Map "ctg576" Ends Right 211.000 Oldctg 576
Gel_number    BAC_WGP
Bands  793207 24
Creation_date 114 2 18 9 23 
Modified_date 114 2 24 20 34 
  
BAC : "Psa.0019.A13"
Map "ctg10059" Ends Left 74.000
Map "ctg10059" Ends Right 118.000 Oldctg 325
Gel_number    BAC_WGP
Bands  793242 45
Creation_date 114 2 18 9 23 
Modified_date 114 2 26 11 18 
  
BAC : "Psa.0019.A14"
Map "ctg609" Ends Left 209.000
Map "ctg609" Ends Right 214.000 Oldctg 7518
Gel_number    BAC_WGP
Bands  2352682 6
Exact_match_to_cosmid "Psa.0349.K12"
Creation_date 114 2 18 9 23 
Modified_date 114 4 11 10 44 
  
BAC : "Psa.0019.A17"
Map "ctg12066" Ends Left 0.000
Map "ctg12066" Ends Right 23.000 Oldctg 12066
Gel_number    BAC_WGP
Bands  793429 24
Approximate_match_to_cosmid "Psa.0382.A05"
Creation_date 114 2 18 9 23 
Modified_date 114 4 11 11 6 
  
BAC : "Psa.0019.A19"
Map "ctg1297" Ends Left 204.000
Map "ctg1297" Ends Right 227.000 Oldctg 1297
Gel_number    BAC_WGP
Bands  2691 24
Creation_date 114 2 18 9 23 
Modified_date 114 2 26 10 51 
  
BAC : "Psa.0019.A20"
Map "ctg7904" Ends Left 98.000
Map "ctg7904" Ends Right 119.000 Oldctg 7904
Gel_number    BAC_WGP
Bands  793513 22
Approximate_match_to_cosmid "Psa.0075.A07"
Creation_date 114 2 18 9 23 
Modified_date 114 4 11 10 57 
  
BAC : "Psa.0019.A21"
Map "ctg380" Ends Left 216.000
Map "ctg380" Ends Right 231.000 Oldctg 380
Gel_number    BAC_WGP
Bands  793723 16
Creation_date 114 2 18 9 23 
Modified_date 114 4 11 10 42 
  
BAC : "Psa.0019.A22"
Gel_number    BAC_WGP
Bands  2715 53
Creation_date 114 2 18 9 23 
Modified_date 114 2 18 9 23 
  
BAC : "Psa.0019.A23"
Map "ctg10795" Ends Left 38.000
Map "ctg10795" Ends Right 58.000 Oldctg 4708
Gel_number    BAC_WGP
Bands  793803 21
Approximate_match_to_cosmid "Psa.0157.A24"
Creation_date 114 2 18 9 23 
Modified_date 114 4 11 11 3 
  
BAC : "Psa.0019.A24"
Map "ctg10192" Ends Left 186.000
Map "ctg10192" Ends Right 219.000 Oldctg 741
Gel_number    BAC_WGP
Bands  793903 34
Approximate_match_to_cosmid "Psa.0354.P23"
Creation_date 114 2 18 9 23 
Modified_date 114 4 11 11 0 
  
BAC : "Psa.0019.B01"
Map "ctg11500" Ends Left 148.000
Map "ctg11500" Ends Right 155.000 Oldctg 10302
Gel_number    BAC_WGP
Bands  3809172 8
Exact_match_to_cosmid "Psa.0472.I11"
Creation_date 114 2 18 9 23 
Modified_date 114 4 11 11 5 
  
BAC : "Psa.0019.B02"
Map "ctg5314" Ends Left 214.000
Map "ctg5314" Ends Right 251.000 Oldctg 5314
Gel_number    BAC_WGP
Bands  794048 38
Approximate_match_to_cosmid "Psa.0427.A09"
Creation_date 114 2 18 9 23 
Modified_date 114 4 11 10 55 
  
BAC : "Psa.0019.B09"
Gel_number    BAC_WGP
Bands  2768 12
Creation_date 114 2 18 9 23 
Modified_date 114 2 18 9 23 
  
BAC : "Psa.0019.B10"
Map "ctg12067" Ends Left 17.000
Map "ctg12067" Ends Right 38.000 Oldctg 12067
Gel_number    BAC_WGP
Bands  794250 22
Approximate_match_to_cosmid "Psa.0118.C05"
Creation_date 114 2 18 9 23 
Modified_date 114 4 11 11 6 
  
BAC : "Psa.0019.B14"
Map "ctg4325" Ends Left 35.000
Map "ctg4325" Ends Right 71.000 Oldctg 4325
Gel_number    BAC_WGP
Bands  794382 37
Creation_date 114 2 18 9 23 
Modified_date 114 2 26 20 15 
  
BAC : "Psa.0019.B16"
Map "ctg2953" Ends Left 288.000
Map "ctg2953" Ends Right 295.000 Oldctg 2953
Gel_number    BAC_WGP
Bands  630065 8
Exact_match_to_cosmid "Psa.0454.H02"
Creation_date 114 2 18 9 23 
Modified_date 114 4 11 10 52 
  
BAC : "Psa.0019.B18"
Map "ctg5261" Ends Left 65.000
Map "ctg5261" Ends Right 74.000 Oldctg 6528
Gel_number    BAC_WGP
Bands  794458 10
Exact_match_to_cosmid "Psa.0251.O20"
Creation_date 114 2 18 9 23 
Modified_date 114 4 11 10 55 
  
BAC : "Psa.0019.B19"
Gel_number    BAC_WGP
Bands  2780 26
Creation_date 114 2 18 9 23 
Modified_date 114 2 18 9 23 
  
BAC : "Psa.0019.B20"
Map "ctg3699" Ends Left 45.000
Map "ctg3699" Ends Right 92.000 Oldctg 3699
Gel_number    BAC_WGP
Bands  794649 48
Creation_date 114 2 18 9 23 
Modified_date 114 2 24 10 1 
  
BAC : "Psa.0019.C03"
Map "ctg11919" Ends Left 4.000
Map "ctg11919" Ends Right 10.000 Oldctg 11919
Gel_number    BAC_WGP
Bands  666128 7
Exact_match_to_cosmid "Psa.0674.D04"
Creation_date 114 2 18 9 23 
Modified_date 114 4 11 11 6 
  
BAC : "Psa.0019.C04"
Map "ctg2070" Ends Left 133.000
Map "ctg2070" Ends Right 157.000 Oldctg 2070
Gel_number    BAC_WGP
Bands  794814 25
Creation_date 114 2 18 9 23 
Modified_date 114 4 11 10 50 
  
BAC : "Psa.0019.C05"
Map "ctg151" Ends Left 120.000
Map "ctg151" Ends Right 154.000 Oldctg 151
Gel_number    BAC_WGP
Bands  794935 35
Approximate_match_to_cosmid "Psa.0223.K23"
Creation_date 114 2 18 9 23 
Modified_date 114 4 11 10 41 
  
BAC : "Psa.0019.C06"
Gel_number    BAC_WGP
Bands  2806 21
Creation_date 114 2 18 9 23 
Modified_date 114 2 27 9 27 
  
BAC : "Psa.0019.C08"
Map "ctg3147" Ends Left 79.000
Map "ctg3147" Ends Right 95.000 Oldctg 3147
Gel_number    BAC_WGP
Bands  795104 17
Exact_match_to_cosmid "Psa.0315.G02"
Creation_date 114 2 18 9 23 
Modified_date 114 4 11 10 52 
  
BAC : "Psa.0019.C10"
Map "ctg519" Ends Left 180.000
Map "ctg519" Ends Right 190.000 Oldctg 519
Gel_number    BAC_WGP
Bands  795241 11
Approximate_match_to_cosmid "Psa.0431.D21"
Creation_date 114 2 18 9 23 
Modified_date 114 4 11 10 43 
  
BAC : "Psa.0019.C11"
Map "ctg10645" Ends Left 8.000
Map "ctg10645" Ends Right 12.000 Oldctg 2972
Gel_number    BAC_WGP
Bands  5810847 5
Exact_match_to_cosmid "Psa.0723.G03"
Creation_date 114 2 18 9 23 
Modified_date 114 4 11 11 2 
  
BAC : "Psa.0019.C12"
Map "ctg7613" Ends Left 0.000
Map "ctg7613" Ends Right 19.000 Oldctg 7613
Gel_number    BAC_WGP
Bands  795294 20
Creation_date 114 2 18 9 23 
Modified_date 114 2 26 20 15 
  
BAC : "Psa.0019.C13"
Map "ctg12068" Ends Left 12.000
Map "ctg12068" Ends Right 23.000 Oldctg 12068
Gel_number    BAC_WGP
Bands  795374 12
Approximate_match_to_cosmid "Psa.0054.I14"
Creation_date 114 2 18 9 23 
Modified_date 114 4 11 11 6 
  
BAC : "Psa.0019.C14"
Map "ctg538" Ends Left 334.000
Map "ctg538" Ends Right 353.000 Oldctg 7653
Gel_number    BAC_WGP
Bands  795558 20
Exact_match_to_cosmid "Psa.0139.J09"
Creation_date 114 2 18 9 23 
Modified_date 114 4 11 10 43 
  
BAC : "Psa.0019.C16"
Map "ctg2594" Ends Left 155.000
Map "ctg2594" Ends Right 160.000 Oldctg 2594
Gel_number    BAC_WGP
Bands  2827 6
Creation_date 114 2 18 9 23 
Modified_date 114 2 26 19 51 
  
BAC : "Psa.0019.C19"
Map "ctg8215" Ends Left 9.000
Map "ctg8215" Ends Right 17.000 Oldctg 8215
Gel_number    BAC_WGP
Bands  5720536 9
Creation_date 114 2 18 9 23 
Modified_date 114 2 26 20 58 
  
BAC : "Psa.0019.C20"
Map "ctg1054" Ends Left 3.000
Map "ctg1054" Ends Right 29.000 Oldctg 4770
Gel_number    BAC_WGP
Bands  2833 27
Creation_date 114 2 18 9 23 
Modified_date 114 2 25 13 42 
  
BAC : "Psa.0019.C21"
Map "ctg10237" Ends Left 139.000
Map "ctg10237" Ends Right 147.000 Oldctg 877
Gel_number    BAC_WGP
Bands  5759756 9
Creation_date 114 2 18 9 23 
Modified_date 114 2 24 10 0 
  
BAC : "Psa.0019.C22"
Map "ctg1275" Ends Left 30.000
Map "ctg1275" Ends Right 36.000 Oldctg 1275
Gel_number    BAC_WGP
Bands  2860 7
Exact_match_to_cosmid "Psa.0261.P18"
Creation_date 114 2 18 9 23 
Modified_date 114 4 11 10 47 
  
BAC : "Psa.0019.C23"
Map "ctg3393" Ends Left 250.000
Map "ctg3393" Ends Right 279.000 Oldctg 3393
Gel_number    BAC_WGP
Bands  796010 30
Creation_date 114 2 18 9 23 
Modified_date 114 2 26 20 15 
  
BAC : "Psa.0019.C24"
Map "ctg10282" Ends Left 65.000
Map "ctg10282" Ends Right 105.000 Oldctg 1002
Gel_number    BAC_WGP
Bands  2867 41
Creation_date 114 2 18 9 23 
Modified_date 114 2 24 19 53 
  
BAC : "Psa.0019.D01"
Map "ctg1239" Ends Left 4.000
Map "ctg1239" Ends Right 35.000 Oldctg 3156
Gel_number    BAC_WGP
Bands  796056 32
Approximate_match_to_cosmid "Psa.0160.J09"
Creation_date 114 2 18 9 23 
Modified_date 114 4 11 10 47 
  
BAC : "Psa.0019.D02"
Map "ctg122" Ends Left 43.000
Map "ctg122" Ends Right 77.000 Oldctg 122
Gel_number    BAC_WGP
Bands  796131 35
Approximate_match_to_cosmid "Psa.0387.C05"
Creation_date 114 2 18 9 23 
Modified_date 114 4 11 10 40 
  
BAC : "Psa.0019.D04"
Map "ctg4588" Ends Left 95.000
Map "ctg4588" Ends Right 102.000 Oldctg 7404
Gel_number    BAC_WGP
Bands  2267916 8
Creation_date 114 2 18 9 23 
Modified_date 114 2 26 19 50 
  
BAC : "Psa.0019.D06"
Map "ctg11032" Ends Left 118.000
Map "ctg11032" Ends Right 136.000 Oldctg 1516
Gel_number    BAC_WGP
Bands  796428 19
Approximate_match_to_cosmid "Psa.0699.E06"
Creation_date 114 2 18 9 23 
Modified_date 114 4 11 11 3 
  
BAC : "Psa.0019.D07"
Map "ctg11546" Ends Left 5.000
Map "ctg11546" Ends Right 24.000 Oldctg 9597
Gel_number    BAC_WGP
Bands  796604 20
Creation_date 114 2 18 9 23 
Modified_date 114 4 11 11 5 
  
BAC : "Psa.0019.D08"
Map "ctg175" Ends Left 89.000
Map "ctg175" Ends Right 114.000 Oldctg 7514
Gel_number    BAC_WGP
Bands  796697 26
Creation_date 114 2 18 9 23 
Modified_date 114 4 11 10 41 
  
BAC : "Psa.0019.D09"
Map "ctg3889" Ends Left 41.000
Map "ctg3889" Ends Right 57.000 Oldctg 3889
Gel_number    BAC_WGP
Bands  797047 17
Approximate_match_to_cosmid "Psa.0032.K04"
Creation_date 114 2 18 9 23 
Modified_date 114 4 11 10 54 
  
BAC : "Psa.0019.D11"
Map "ctg8119" Ends Left 170.000
Map "ctg8119" Ends Right 185.000 Oldctg 8119
Gel_number    BAC_WGP
Bands  797157 16
Exact_match_to_cosmid "Psa.0101.J01"
Creation_date 114 2 18 9 23 
Modified_date 114 4 11 10 58 
  
BAC : "Psa.0019.D14"
Map "ctg10479" Ends Left 60.000
Map "ctg10479" Ends Right 70.000 Oldctg 1893
Gel_number    BAC_WGP
Bands  797334 11
Approximate_match_to_cosmid "Psa.0110.P24"
Creation_date 114 2 18 9 23 
Modified_date 114 4 11 11 2 
  
BAC : "Psa.0019.D15"
Map "ctg218" Ends Left 132.000
Map "ctg218" Ends Right 155.000 Oldctg 218
Gel_number    BAC_WGP
Bands  797479 24
Approximate_match_to_cosmid "Psa.0197.F05"
Creation_date 114 2 18 9 23 
Modified_date 114 4 11 10 41 
  
BAC : "Psa.0019.D19"
Map "ctg95" Ends Left 348.000
Map "ctg95" Ends Right 402.000 Oldctg 95
Gel_number    BAC_WGP
Bands  6014351 55
Creation_date 114 2 18 9 23 
Modified_date 114 4 11 10 40 
  
BAC : "Psa.0019.D20"
Map "ctg4391" Ends Left 52.000
Map "ctg4391" Ends Right 74.000 Oldctg 4424
Gel_number    BAC_WGP
Bands  797777 23
Creation_date 114 2 18 9 23 
Modified_date 114 2 25 20 56 
  
BAC : "Psa.0019.D22"
Map "ctg299" Ends Left 66.000
Map "ctg299" Ends Right 86.000 Oldctg 299
Gel_number    BAC_WGP
Bands  797862 21
Approximate_match_to_cosmid "Psa.0194.N01"
Creation_date 114 2 18 9 23 
Modified_date 114 4 11 10 42 
  
BAC : "Psa.0019.D24"
Map "ctg877" Ends Left 176.000
Map "ctg877" Ends Right 190.000 Oldctg 8619
Gel_number    BAC_WGP
Bands  798047 15
Exact_match_to_cosmid "Psa.0615.C18"
Creation_date 114 2 18 9 23 
Modified_date 114 4 11 10 46 
  
BAC : "Psa.0019.E02"
Map "ctg394" Ends Left 112.000
Map "ctg394" Ends Right 128.000 Oldctg 3601
Gel_number    BAC_WGP
Bands  798302 17
Exact_match_to_cosmid "Psa.0334.G14"
Creation_date 114 2 18 9 23 
Modified_date 114 4 11 10 42 
  
BAC : "Psa.0019.E03"
Map "ctg11372" Ends Left 31.000
Map "ctg11372" Ends Right 75.000 Oldctg 1798
Gel_number    BAC_WGP
Bands  798447 45
Creation_date 114 2 18 9 23 
Modified_date 114 2 24 9 59 
  
BAC : "Psa.0019.E04"
Map "ctg11227" Ends Left 539.000
Map "ctg11227" Ends Right 546.000 Oldctg 7
Gel_number    BAC_WGP
Bands  4128769 8
Exact_match_to_cosmid "Psa.0175.I09"
Creation_date 114 2 18 9 23 
Modified_date 114 4 11 11 4 
  
BAC : "Psa.0019.E07"
Map "ctg267" Ends Left 150.000
Map "ctg267" Ends Right 176.000 Oldctg 267
Gel_number    BAC_WGP
Bands  798692 27
Creation_date 114 2 18 9 23 
Modified_date 114 4 11 10 41 
  
BAC : "Psa.0019.E09"
Map "ctg6490" Ends Left 231.000
Map "ctg6490" Ends Right 249.000 Oldctg 6490
Gel_number    BAC_WGP
Bands  798852 19
Exact_match_to_cosmid "Psa.0173.D06"
Creation_date 114 2 18 9 23 
Modified_date 114 4 11 10 56 
  
BAC : "Psa.0019.E10"
Map "ctg10873" Ends Left 115.000
Map "ctg10873" Ends Right 134.000 Oldctg 6042
Gel_number    BAC_WGP
Bands  799032 20
Approximate_match_to_cosmid "Psa.0164.H12"
Creation_date 114 2 18 9 23 
Modified_date 114 4 11 11 3 
  
BAC : "Psa.0019.E11"
Map "ctg10283" Ends Left 19.000
Map "ctg10283" Ends Right 36.000 Oldctg 1011
Gel_number    BAC_WGP
Bands  799136 18
Creation_date 114 2 18 9 23 
Modified_date 114 2 26 20 15 
  
BAC : "Psa.0019.E13"
Map "ctg10878" Ends Left 24.000
Map "ctg10878" Ends Right 34.000 Oldctg 6269
Gel_number    BAC_WGP
Bands  799274 11
Approximate_match_to_cosmid "Psa.0395.A23"
Creation_date 114 2 18 9 23 
Modified_date 114 4 11 11 3 
  
BAC : "Psa.0019.E14"
Map "ctg10686" Ends Left 73.000
Map "ctg10686" Ends Right 109.000 Oldctg 3407
Gel_number    BAC_WGP
Bands  799305 37
Fpc_remark ""
Creation_date 114 2 18 9 23 
Modified_date 114 2 24 10 1 
  
BAC : "Psa.0019.E15"
Map "ctg11844" Ends Left 51.000
Map "ctg11844" Ends Right 73.000 Oldctg 11000
Gel_number    BAC_WGP
Bands  799432 23
Approximate_match_to_cosmid "Psa.0258.H23"
Creation_date 114 2 18 9 23 
Modified_date 114 4 11 11 6 
  
BAC : "Psa.0019.E17"
Map "ctg12069" Ends Left 18.000
Map "ctg12069" Ends Right 42.000 Oldctg 12069
Gel_number    BAC_WGP
Bands  799630 25
Approximate_match_to_cosmid "Psa.0658.G09"
Creation_date 114 2 18 9 23 
Modified_date 114 4 11 11 6 
  
BAC : "Psa.0019.E21"
Map "ctg11290" Ends Left 244.000
Map "ctg11290" Ends Right 256.000 Oldctg 677
Gel_number    BAC_WGP
Bands  799781 13
Approximate_match_to_cosmid "Psa.0417.E16"
Creation_date 114 2 18 9 23 
Modified_date 114 4 11 11 4 
  
BAC : "Psa.0019.E23"
Map "ctg6397" Ends Left 160.000
Map "ctg6397" Ends Right 170.000 Oldctg 6397
Gel_number    BAC_WGP
Bands  799839 11
Exact_match_to_cosmid "Psa.0034.C16"
Creation_date 114 2 18 9 23 
Modified_date 114 4 11 10 56 
  
BAC : "Psa.0019.E24"
Map "ctg12070" Ends Left 0.000
Map "ctg12070" Ends Right 23.000 Oldctg 12070
Gel_number    BAC_WGP
Bands  799913 24
Creation_date 114 2 18 9 23 
Modified_date 114 2 18 9 23 
  
BAC : "Psa.0019.F02"
Map "ctg39" Ends Left 10.000
Map "ctg39" Ends Right 43.000 Oldctg 39
Gel_number    BAC_WGP
Bands  799972 34
Creation_date 114 2 18 9 23 
Modified_date 114 2 26 20 15 
  
BAC : "Psa.0019.F05"
Map "ctg911" Ends Left 77.000
Map "ctg911" Ends Right 86.000 Oldctg 4085
Gel_number    BAC_WGP
Bands  800032 10
Exact_match_to_cosmid "Psa.0550.F05"
Creation_date 114 2 18 9 23 
Modified_date 114 4 11 10 46 
  
BAC : "Psa.0019.F09"
Map "ctg10985" Ends Left 93.000
Map "ctg10985" Ends Right 107.000 Oldctg 187
Gel_number    BAC_WGP
Bands  800166 15
Approximate_match_to_cosmid "Psa.0200.C24"
Creation_date 114 2 18 9 23 
Modified_date 114 4 11 11 3 
  
BAC : "Psa.0019.F11"
Map "ctg5388" Ends Left 58.000
Map "ctg5388" Ends Right 95.000 Oldctg 8347
Gel_number    BAC_WGP
Bands  800354 38
Approximate_match_to_cosmid "Psa.0290.L16"
Creation_date 114 2 18 9 23 
Modified_date 114 4 11 10 55 
  
BAC : "Psa.0019.F12"
Map "ctg12071" Ends Left 11.000
Map "ctg12071" Ends Right 26.000 Oldctg 12071
Gel_number    BAC_WGP
Bands  800517 16
Creation_date 114 2 18 9 23 
Modified_date 114 2 18 9 23 
  
BAC : "Psa.0019.F13"
Map "ctg2178" Ends Left 950.000
Map "ctg2178" Ends Right 981.000 Oldctg 2178
Gel_number    BAC_WGP
Bands  800692 32
Creation_date 114 2 18 9 23 
Modified_date 114 2 25 20 56 
  
BAC : "Psa.0019.F14"
Map "ctg11097" Ends Left 75.000
Map "ctg11097" Ends Right 95.000 Oldctg 5521
Gel_number    BAC_WGP
Bands  800760 21
Approximate_match_to_cosmid "Psa.0657.L04"
Creation_date 114 2 18 9 23 
Modified_date 114 4 11 11 4 
  
BAC : "Psa.0019.F17"
Map "ctg774" Ends Left 421.000
Map "ctg774" Ends Right 437.000 Oldctg 774
Gel_number    BAC_WGP
Bands  800886 17
Approximate_match_to_cosmid "Psa.0629.F11"
Creation_date 114 2 18 9 23 
Modified_date 114 4 11 10 45 
  
BAC : "Psa.0019.F23"
Map "ctg718" Ends Left 286.000
Map "ctg718" Ends Right 315.000 Oldctg 718
Gel_number    BAC_WGP
Bands  801050 30
Approximate_match_to_cosmid "Psa.0665.D13"
Creation_date 114 2 18 9 23 
Modified_date 114 4 11 10 44 
  
BAC : "Psa.0019.G01"
Map "ctg221" Ends Left 514.000
Map "ctg221" Ends Right 525.000 Oldctg 221
Gel_number    BAC_WGP
Bands  801215 12
Exact_match_to_cosmid "Psa.0428.I08"
Creation_date 114 2 18 9 23 
Modified_date 114 4 11 10 41 
  
BAC : "Psa.0019.G03"
Gel_number    BAC_WGP
Bands  2908 5
Creation_date 114 2 18 9 23 
Modified_date 114 2 18 9 23 
  
BAC : "Psa.0019.G04"
Gel_number    BAC_WGP
Bands  2913 8
Creation_date 114 2 18 9 23 
Modified_date 114 2 27 9 29 
  
BAC : "Psa.0019.G06"
Map "ctg912" Ends Left 249.000
Map "ctg912" Ends Right 281.000 Oldctg 8521
Gel_number    BAC_WGP
Bands  2921 33
Creation_date 114 2 18 9 23 
Modified_date 114 2 26 19 52 
  
BAC : "Psa.0019.G07"
Map "ctg5069" Ends Left 166.000
Map "ctg5069" Ends Right 190.000 Oldctg 8502
Gel_number    BAC_WGP
Bands  801247 25
Approximate_match_to_cosmid "Psa.0176.H13"
Creation_date 114 2 18 9 23 
Modified_date 114 4 11 10 55 
  
BAC : "Psa.0019.G08"
Map "ctg12072" Ends Left 0.000
Map "ctg12072" Ends Right 25.000 Oldctg 12072
Gel_number    BAC_WGP
Bands  801358 26
Creation_date 114 2 18 9 23 
Modified_date 114 4 11 11 6 
  
BAC : "Psa.0019.G10"
Map "ctg1126" Ends Left 344.000
Map "ctg1126" Ends Right 364.000 Oldctg 1126
Gel_number    BAC_WGP
Bands  801428 21
Creation_date 114 2 18 9 23 
Modified_date 114 4 11 10 47 
  
BAC : "Psa.0019.G11"
Map "ctg425" Ends Left 249.000
Map "ctg425" Ends Right 276.000 Oldctg 425
Gel_number    BAC_WGP
Bands  801527 28
Exact_match_to_cosmid "Psa.0282.P24"
Creation_date 114 2 18 9 23 
Modified_date 114 4 11 10 43 
  
BAC : "Psa.0019.G13"
Map "ctg592" Ends Left 44.000
Map "ctg592" Ends Right 66.000 Oldctg 592
Gel_number    BAC_WGP
Bands  801635 23
Creation_date 114 2 18 9 23 
Modified_date 114 2 24 9 59 
  
BAC : "Psa.0019.G14"
Map "ctg515" Ends Left 178.000
Map "ctg515" Ends Right 213.000 Oldctg 515
Gel_number    BAC_WGP
Bands  801709 36
Creation_date 114 2 18 9 23 
Modified_date 114 4 11 10 43 
  
BAC : "Psa.0019.G15"
Map "ctg5179" Ends Left 50.000
Map "ctg5179" Ends Right 70.000 Oldctg 5179
Gel_number    BAC_WGP
Bands  801867 21
Exact_match_to_cosmid "Psa.0305.O15"
Creation_date 114 2 18 9 23 
Modified_date 114 4 11 10 55 
  
BAC : "Psa.0019.G17"
Map "ctg1042" Ends Left 373.000
Map "ctg1042" Ends Right 393.000 Oldctg 4132
Gel_number    BAC_WGP
Bands  802017 21
Creation_date 114 2 18 9 23 
Modified_date 114 2 24 20 34 
  
BAC : "Psa.0019.G18"
Map "ctg2096" Ends Left 27.000
Map "ctg2096" Ends Right 35.000 Oldctg 7523
Gel_number    BAC_WGP
Bands  2954 9
Creation_date 114 2 18 9 23 
Modified_date 114 2 26 19 52 
  
BAC : "Psa.0019.G19"
Map "ctg10437" Ends Left 55.000
Map "ctg10437" Ends Right 100.000 Oldctg 1665
Gel_number    BAC_WGP
Bands  802070 46
Creation_date 114 2 18 9 23 
Modified_date 114 2 25 14 19 
  
BAC : "Psa.0019.G20"
Map "ctg2217" Ends Left 22.000
Map "ctg2217" Ends Right 34.000 Oldctg 5682
Gel_number    BAC_WGP
Bands  802132 13
Approximate_match_to_cosmid "Psa.0510.L05"
Creation_date 114 2 18 9 23 
Modified_date 114 4 11 10 50 
  
BAC : "Psa.0019.G21"
Map "ctg74" Ends Left 59.000
Map "ctg74" Ends Right 77.000 Oldctg 74
Gel_number    BAC_WGP
Bands  802273 19
Exact_match_to_cosmid "Psa.0036.B24"
Creation_date 114 2 18 9 23 
Modified_date 114 4 11 10 40 
  
BAC : "Psa.0019.G23"
Map "ctg654" Ends Left 75.000
Map "ctg654" Ends Right 92.000 Oldctg 654
Gel_number    BAC_WGP
Bands  802344 18
Creation_date 114 2 18 9 23 
Modified_date 114 4 11 10 44 
  
BAC : "Psa.0019.G24"
Map "ctg11051" Ends Left 8.000
Map "ctg11051" Ends Right 37.000 Oldctg 2348
Gel_number    BAC_WGP
Bands  802407 30
Approximate_match_to_cosmid "Psa.0046.B24"
Creation_date 114 2 18 9 23 
Modified_date 114 4 11 11 3 
  
BAC : "Psa.0019.H01"
Map "ctg8" Ends Left 45.000
Map "ctg8" Ends Right 51.000 Oldctg 1144
Gel_number    BAC_WGP
Bands  1228252 7
Creation_date 114 2 18 9 23 
Modified_date 114 2 25 21 0 
  
BAC : "Psa.0019.H02"
Map "ctg481" Ends Left 55.000
Map "ctg481" Ends Right 107.000 Oldctg 481
Gel_number    BAC_WGP
Bands  3486928 53
Creation_date 114 2 18 9 23 
Modified_date 114 4 11 10 43 
  
BAC : "Psa.0019.H05"
Map "ctg830" Ends Left 175.000
Map "ctg830" Ends Right 186.000 Oldctg 830
Gel_number    BAC_WGP
Bands  802654 12
Creation_date 114 2 18 9 23 
Modified_date 114 4 11 10 45 
  
BAC : "Psa.0019.H08"
Map "ctg99" Ends Left 528.000
Map "ctg99" Ends Right 546.000 Oldctg 4615
Gel_number    BAC_WGP
Bands  802711 19
Approximate_match_to_cosmid "Psa.0384.N18"
Creation_date 114 2 18 9 23 
Modified_date 114 4 11 10 40 
  
BAC : "Psa.0019.H09"
Map "ctg10820" Ends Left 75.000
Map "ctg10820" Ends Right 99.000 Oldctg 4964
Gel_number    BAC_WGP
Bands  802816 25
Approximate_match_to_cosmid "Psa.0478.K01"
Creation_date 114 2 18 9 23 
Modified_date 114 4 11 11 3 
  
BAC : "Psa.0019.H10"
Map "ctg482" Ends Left 28.000
Map "ctg482" Ends Right 61.000 Oldctg 482
Gel_number    BAC_WGP
Bands  803030 34
Exact_match_to_cosmid "Psa.0248.G22"
Creation_date 114 2 18 9 23 
Modified_date 114 4 11 10 43 
  
BAC : "Psa.0019.H11"
Map "ctg368" Ends Left 86.000
Map "ctg368" Ends Right 99.000 Oldctg 368
Gel_number    BAC_WGP
Bands  803169 14
Exact_match_to_cosmid "Psa.0386.G01"
Creation_date 114 2 18 9 23 
Modified_date 114 4 11 10 42 
  
BAC : "Psa.0019.H12"
Map "ctg11342" Ends Left 148.000
Map "ctg11342" Ends Right 154.000 Oldctg 1357
Gel_number    BAC_WGP
Bands  5227135 7
Creation_date 114 2 18 9 23 
Modified_date 114 2 25 12 47 
  
BAC : "Psa.0019.H13"
Map "ctg476" Ends Left 13.000
Map "ctg476" Ends Right 38.000 Oldctg 9755
Gel_number    BAC_WGP
Bands  803330 26
Creation_date 114 2 18 9 23 
Modified_date 114 4 11 10 43 
  
BAC : "Psa.0019.H14"
Map "ctg465" Ends Left 321.000
Map "ctg465" Ends Right 384.000 Oldctg 7299
Gel_number    BAC_WGP
Bands  3410974 64
Creation_date 114 2 18 9 23 
Modified_date 114 4 11 10 43 
  
BAC : "Psa.0019.H16"
Map "ctg12073" Ends Left 0.000
Map "ctg12073" Ends Right 34.000 Oldctg 12073
Gel_number    BAC_WGP
Bands  803585 35
Creation_date 114 2 18 9 23 
Modified_date 114 2 18 9 23 
  
BAC : "Psa.0019.H18"
Map "ctg10708" Ends Left 262.000
Map "ctg10708" Ends Right 299.000 Oldctg 3630
Gel_number    BAC_WGP
Bands  803700 38
Creation_date 114 2 18 9 23 
Modified_date 114 4 11 11 2 
  
BAC : "Psa.0019.H19"
Map "ctg3374" Ends Left 0.000
Map "ctg3374" Ends Right 43.000 Oldctg 3374
Gel_number    BAC_WGP
Bands  803799 44
Creation_date 114 2 18 9 23 
Modified_date 114 2 25 16 41 
  
BAC : "Psa.0019.H20"
Map "ctg9994" Ends Left 300.000
Map "ctg9994" Ends Right 311.000 Oldctg 180
Gel_number    BAC_WGP
Bands  803885 12
Approximate_match_to_cosmid "Psa.0750.O23"
Creation_date 114 2 18 9 23 
Modified_date 114 4 11 10 59 
  
BAC : "Psa.0019.H23"
Map "ctg2047" Ends Left 164.000
Map "ctg2047" Ends Right 187.000 Oldctg 2047
Gel_number    BAC_WGP
Bands  803963 24
Approximate_match_to_cosmid "Psa.0234.F22"
Creation_date 114 2 18 9 23 
Modified_date 114 4 11 10 50 
  
BAC : "Psa.0019.I02"
Map "ctg99" Ends Left 83.000
Map "ctg99" Ends Right 111.000 Oldctg 99
Gel_number    BAC_WGP
Bands  804110 29
Approximate_match_to_cosmid "Psa.0693.C03"
Creation_date 114 2 18 9 23 
Modified_date 114 4 11 10 40 
  
BAC : "Psa.0019.I03"
Map "ctg12074" Ends Left 0.000
Map "ctg12074" Ends Right 18.000 Oldctg 12074
Gel_number    BAC_WGP
Bands  804338 19
Creation_date 114 2 18 9 23 
Modified_date 114 2 18 9 23 
  
BAC : "Psa.0019.I04"
Map "ctg706" Ends Left 73.000
Map "ctg706" Ends Right 125.000 Oldctg 706
Gel_number    BAC_WGP
Bands  2963 53
Creation_date 114 2 18 9 23 
Modified_date 114 2 24 9 59 
  
BAC : "Psa.0019.I07"
Map "ctg12075" Ends Left 0.000
Map "ctg12075" Ends Right 16.000 Oldctg 12075
Gel_number    BAC_WGP
Bands  804380 17
Creation_date 114 2 18 9 23 
Modified_date 114 2 18 9 23 
  
BAC : "Psa.0019.I08"
Map "ctg1042" Ends Left 294.000
Map "ctg1042" Ends Right 318.000 Oldctg 4132
Gel_number    BAC_WGP
Bands  3016 25
Creation_date 114 2 18 9 23 
Modified_date 114 2 25 13 42 
  
BAC : "Psa.0019.I09"
Map "ctg6123" Ends Left 51.000
Map "ctg6123" Ends Right 64.000 Oldctg 6123
Gel_number    BAC_WGP
Bands  804423 14
Exact_match_to_cosmid "Psa.0447.P23"
Creation_date 114 2 18 9 23 
Modified_date 114 4 11 10 56 
  
BAC : "Psa.0019.I10"
Map "ctg5952" Ends Left 184.000
Map "ctg5952" Ends Right 193.000 Oldctg 5952
Gel_number    BAC_WGP
Bands  804550 10
Exact_match_to_cosmid "Psa.0429.M09"
Creation_date 114 2 18 9 23 
Modified_date 114 4 11 10 56 
  
BAC : "Psa.0019.I12"
Map "ctg2094" Ends Left 38.000
Map "ctg2094" Ends Right 50.000 Oldctg 3168
Gel_number    BAC_WGP
Bands  804670 13
Creation_date 114 2 18 9 23 
Modified_date 114 4 11 10 50 
  
BAC : "Psa.0019.I13"
Map "ctg2060" Ends Left 3.000
Map "ctg2060" Ends Right 23.000 Oldctg 8133
Gel_number    BAC_WGP
Bands  804752 21
Creation_date 114 2 18 9 23 
Modified_date 114 4 11 10 50 
  
BAC : "Psa.0019.I14"
Map "ctg12076" Ends Left 6.000
Map "ctg12076" Ends Right 34.000 Oldctg 12076
Gel_number    BAC_WGP
Bands  804804 29
Approximate_match_to_cosmid "Psa.0177.F23"
Creation_date 114 2 18 9 23 
Modified_date 114 4 11 11 6 
  
BAC : "Psa.0019.I17"
Map "ctg10899" Ends Left 185.000
Map "ctg10899" Ends Right 208.000 Oldctg 6506
Gel_number    BAC_WGP
Bands  805066 24
Creation_date 114 2 18 9 23 
Modified_date 114 2 25 14 19 
  
BAC : "Psa.0019.I18"
Gel_number    BAC_WGP
Bands  3041 14
Creation_date 114 2 18 9 23 
Modified_date 114 2 27 9 28 
  
BAC : "Psa.0019.I19"
Gel_number    BAC_WGP
Bands  3055 19
Creation_date 114 2 18 9 23 
Modified_date 114 2 18 9 23 
  
BAC : "Psa.0019.I22"
Map "ctg11451" Ends Left 187.000
Map "ctg11451" Ends Right 201.000 Oldctg 4888
Gel_number    BAC_WGP
Bands  3074 15
Creation_date 114 2 18 9 23 
Modified_date 114 2 25 20 25 
  
BAC : "Psa.0019.J01"
Map "ctg10205" Ends Left 17.000
Map "ctg10205" Ends Right 24.000 Oldctg 781
Gel_number    BAC_WGP
Bands  2785288 8
Fpc_remark ""
Creation_date 114 2 18 9 23 
Modified_date 114 2 26 20 29 
  
BAC : "Psa.0019.J03"
Map "ctg3421" Ends Left 29.000
Map "ctg3421" Ends Right 61.000 Oldctg 3421
Gel_number    BAC_WGP
Bands  805130 33
Creation_date 114 2 18 9 23 
Modified_date 114 4 11 10 53 
  
BAC : "Psa.0019.J08"
Map "ctg2593" Ends Left 15.000
Map "ctg2593" Ends Right 35.000 Oldctg 2593
Gel_number    BAC_WGP
Bands  805243 21
Approximate_match_to_cosmid "Psa.0384.E10"
Creation_date 114 2 18 9 23 
Modified_date 114 4 11 10 51 
  
BAC : "Psa.0019.J09"
Map "ctg5880" Ends Left 180.000
Map "ctg5880" Ends Right 225.000 Oldctg 5902
Gel_number    BAC_WGP
Bands  805328 46
Creation_date 114 2 18 9 23 
Modified_date 114 2 26 20 15 
  
BAC : "Psa.0019.J10"
Gel_number    BAC_WGP
Bands  3089 19
Creation_date 114 2 18 9 23 
Modified_date 114 2 18 9 23 
  
BAC : "Psa.0019.J13"
Map "ctg10762" Ends Left 66.000
Map "ctg10762" Ends Right 96.000 Oldctg 4325
Gel_number    BAC_WGP
Bands  805539 31
Approximate_match_to_cosmid "Psa.0420.I06"
Creation_date 114 2 18 9 23 
Modified_date 114 4 11 11 3 
  
BAC : "Psa.0019.J16"
Map "ctg10600" Ends Left 39.000
Map "ctg10600" Ends Right 65.000 Oldctg 2697
Gel_number    BAC_WGP
Bands  805735 27
Creation_date 114 2 18 9 23 
Modified_date 114 4 11 11 2 
  
BAC : "Psa.0019.J17"
Map "ctg1867" Ends Left 20.000
Map "ctg1867" Ends Right 70.000 Oldctg 1867
Gel_number    BAC_WGP
Bands  3108 51
Approximate_match_to_cosmid "Psa.0492.G11"
Creation_date 114 2 18 9 23 
Modified_date 114 4 11 10 49 
  
BAC : "Psa.0019.J18"
Map "ctg2741" Ends Left 228.000
Map "ctg2741" Ends Right 246.000 Oldctg 2741
Gel_number    BAC_WGP
Bands  805895 19
Creation_date 114 2 18 9 23 
Modified_date 114 4 11 10 52 
  
BAC : "Psa.0019.J19"
Map "ctg3120" Ends Left 220.000
Map "ctg3120" Ends Right 226.000 Oldctg 3120
Gel_number    BAC_WGP
Bands  3159 7
Exact_match_to_cosmid "Psa.0107.G11"
Creation_date 114 2 18 9 23 
Modified_date 114 4 11 10 52 
  
BAC : "Psa.0019.J22"
Map "ctg10010" Ends Left 85.000
Map "ctg10010" Ends Right 89.000 Oldctg 198
Gel_number    BAC_WGP
Bands  2362132 5
Exact_match_to_cosmid "Psa.0452.P16"
Creation_date 114 2 18 9 23 
Modified_date 114 4 11 10 59 
  
BAC : "Psa.0019.J23"
Map "ctg717" Ends Left 47.000
Map "ctg717" Ends Right 90.000 Oldctg 7452
Gel_number    BAC_WGP
Bands  805952 44
Approximate_match_to_cosmid "Psa.0616.K04"
Creation_date 114 2 18 9 23 
Modified_date 114 4 11 10 44 
  
BAC : "Psa.0019.J24"
Map "ctg12836" Ends Left 4.000
Map "ctg12836" Ends Right 8.000 Oldctg 12836
Gel_number    BAC_WGP
Bands  1365164 5
Exact_match_to_cosmid "Psa.0309.A16"
Creation_date 114 2 18 9 23 
Modified_date 114 4 11 11 6 
  
BAC : "Psa.0019.K01"
Map "ctg1235" Ends Left 94.000
Map "ctg1235" Ends Right 99.000 Oldctg 6414
Gel_number    BAC_WGP
Bands  3166 6
Exact_match_to_cosmid "Psa.0459.L10"
Creation_date 114 2 18 9 23 
Modified_date 114 4 11 10 47 
  
BAC : "Psa.0019.K02"
Gel_number    BAC_WGP
Bands  3172 14
Creation_date 114 2 18 9 23 
Modified_date 114 2 18 9 23 
  
BAC : "Psa.0019.K04"
Map "ctg5394" Ends Left 39.000
Map "ctg5394" Ends Right 69.000 Oldctg 5394
Gel_number    BAC_WGP
Bands  806181 31
Creation_date 114 2 18 9 23 
Modified_date 114 2 24 20 34 
  
BAC : "Psa.0019.K08"
Map "ctg2779" Ends Left 105.000
Map "ctg2779" Ends Right 122.000 Oldctg 3095
Gel_number    BAC_WGP
Bands  806336 18
Exact_match_to_cosmid "Psa.0169.A17"
Creation_date 114 2 18 9 23 
Modified_date 114 4 11 10 52 
  
BAC : "Psa.0019.K09"
Map "ctg8153" Ends Left 0.000
Map "ctg8153" Ends Right 21.000 Oldctg 8153
Gel_number    BAC_WGP
Bands  806453 22
Creation_date 114 2 18 9 23 
Modified_date 114 4 11 10 58 
  
BAC : "Psa.0019.K10"
Map "ctg5471" Ends Left 3.000
Map "ctg5471" Ends Right 12.000 Oldctg 6128
Gel_number    BAC_WGP
Bands  806501 10
Exact_match_to_cosmid "Psa.0107.B23"
Creation_date 114 2 18 9 23 
Modified_date 114 4 11 10 55 
  
BAC : "Psa.0019.K13"
Map "ctg2646" Ends Left 177.000
Map "ctg2646" Ends Right 202.000 Oldctg 2646
Gel_number    BAC_WGP
Bands  3186 26
Creation_date 114 2 18 9 23 
Modified_date 114 2 25 8 36 
  
BAC : "Psa.0019.K15"
Map "ctg2489" Ends Left 250.000
Map "ctg2489" Ends Right 258.000 Oldctg 2489
Gel_number    BAC_WGP
Bands  4356487 9
Exact_match_to_cosmid "Psa.0229.M18"
Creation_date 114 2 18 9 23 
Modified_date 114 4 11 10 51 
  
BAC : "Psa.0019.K16"
Gel_number    BAC_WGP
Bands  3212 8
Creation_date 114 2 18 9 23 
Modified_date 114 2 18 9 23 
  
BAC : "Psa.0019.K17"
Map "ctg1309" Ends Left 99.000
Map "ctg1309" Ends Right 109.000 Oldctg 1309
Gel_number    BAC_WGP
Bands  806575 11
Approximate_match_to_cosmid "Psa.0459.A16"
Creation_date 114 2 18 9 23 
Modified_date 114 4 11 10 47 
  
BAC : "Psa.0019.K21"
Map "ctg11396" Ends Left 2.000
Map "ctg11396" Ends Right 24.000 Oldctg 2300
Gel_number    BAC_WGP
Bands  806635 23
Exact_match_to_cosmid "Psa.0686.E12"
Creation_date 114 2 18 9 23 
Modified_date 114 4 11 11 5 
  
BAC : "Psa.0019.K23"
Map "ctg462" Ends Left 85.000
Map "ctg462" Ends Right 95.000 Oldctg 462
Gel_number    BAC_WGP
Bands  806719 11
Exact_match_to_cosmid "Psa.0436.N14"
Creation_date 114 2 18 9 23 
Modified_date 114 4 11 10 43 
  
BAC : "Psa.0019.L01"
Map "ctg12077" Ends Left 13.000
Map "ctg12077" Ends Right 34.000 Oldctg 12077
Gel_number    BAC_WGP
Bands  807027 22
Approximate_match_to_cosmid "Psa.0193.J20"
Creation_date 114 2 18 9 23 
Modified_date 114 4 11 11 6 
  
BAC : "Psa.0019.L03"
Map "ctg1945" Ends Left 250.000
Map "ctg1945" Ends Right 256.000 Oldctg 5795
Gel_number    BAC_WGP
Bands  1165598 7
Exact_match_to_cosmid "Psa.0198.L14"
Creation_date 114 2 18 9 23 
Modified_date 114 4 11 10 49 
  
BAC : "Psa.0019.L04"
Map "ctg10270" Ends Left 128.000
Map "ctg10270" Ends Right 165.000 Oldctg 963
Gel_number    BAC_WGP
Bands  807152 38
Approximate_match_to_cosmid "Psa.0753.H21"
Creation_date 114 2 18 9 23 
Modified_date 114 4 11 11 1 
  
BAC : "Psa.0019.L05"
Map "ctg8688" Ends Left 11.000
Map "ctg8688" Ends Right 30.000 Oldctg 8688
Gel_number    BAC_WGP
Bands  807287 20
Approximate_match_to_cosmid "Psa.0059.E16"
Creation_date 114 2 18 9 23 
Modified_date 114 4 11 10 58 
  
BAC : "Psa.0019.L07"
Map "ctg12078" Ends Left 11.000
Map "ctg12078" Ends Right 30.000 Oldctg 12078
Gel_number    BAC_WGP
Bands  807409 20
Exact_match_to_cosmid "Psa.0260.B21"
Creation_date 114 2 18 9 23 
Modified_date 114 4 11 11 6 
  
BAC : "Psa.0019.L08"
Map "ctg3511" Ends Left 2.000
Map "ctg3511" Ends Right 8.000 Oldctg 3511
Gel_number    BAC_WGP
Bands  6305310 7
Creation_date 114 2 18 9 23 
Modified_date 114 2 26 21 6 
  
BAC : "Psa.0019.L09"
Map "ctg12079" Ends Left 17.000
Map "ctg12079" Ends Right 38.000 Oldctg 12079
Gel_number    BAC_WGP
Bands  807620 22
Exact_match_to_cosmid "Psa.0377.A11"
Creation_date 114 2 18 9 23 
Modified_date 114 4 11 11 6 
  
BAC : "Psa.0019.L10"
Gel_number    BAC_WGP
Bands  3220 9
Creation_date 114 2 18 9 23 
Modified_date 114 2 18 9 23 
  
BAC : "Psa.0019.L11"
Map "ctg889" Ends Left 0.000
Map "ctg889" Ends Right 44.000 Oldctg 889
Gel_number    BAC_WGP
Bands  807717 45
Creation_date 114 2 18 9 23 
Modified_date 114 4 11 10 46 
  
BAC : "Psa.0019.L13"
Map "ctg11332" Ends Left 32.000
Map "ctg11332" Ends Right 66.000 Oldctg 1107
Gel_number    BAC_WGP
Bands  807811 35
Approximate_match_to_cosmid "Psa.0221.G23"
Creation_date 114 2 18 9 23 
Modified_date 114 4 11 11 4 
  
BAC : "Psa.0019.L17"
Map "ctg427" Ends Left 135.000
Map "ctg427" Ends Right 161.000 Oldctg 3629
Gel_number    BAC_WGP
Bands  807995 27
Approximate_match_to_cosmid "Psa.0086.G19"
Creation_date 114 2 18 9 23 
Modified_date 114 4 11 10 43 
  
BAC : "Psa.0019.L19"
Map "ctg2591" Ends Left 29.000
Map "ctg2591" Ends Right 50.000 Oldctg 6559
Gel_number    BAC_WGP
Bands  808206 22
Creation_date 114 2 18 9 23 
Modified_date 114 4 11 10 51 
  
BAC : "Psa.0019.L20"
Map "ctg115" Ends Left 290.000
Map "ctg115" Ends Right 318.000 Oldctg 115
Gel_number    BAC_WGP
Bands  808311 29
Creation_date 114 2 18 9 23 
Modified_date 114 4 11 10 40 
  
BAC : "Psa.0019.L21"
Map "ctg12080" Ends Left 6.000
Map "ctg12080" Ends Right 26.000 Oldctg 12080
Gel_number    BAC_WGP
Bands  808427 21
Approximate_match_to_cosmid "Psa.0210.P04"
Creation_date 114 2 18 9 23 
Modified_date 114 4 11 11 6 
  
BAC : "Psa.0019.L22"
Map "ctg182" Ends Left 121.000
Map "ctg182" Ends Right 150.000 Oldctg 1045
Gel_number    BAC_WGP
Bands  808606 30
Exact_match_to_cosmid "Psa.0668.J14"
Creation_date 114 2 18 9 23 
Modified_date 114 4 11 10 41 
  
BAC : "Psa.0019.L23"
Map "ctg861" Ends Left 163.000
Map "ctg861" Ends Right 206.000 Oldctg 861
Gel_number    BAC_WGP
Bands  808737 44
Creation_date 114 2 18 9 23 
Modified_date 114 4 11 10 46 
  
BAC : "Psa.0019.M01"
Map "ctg290" Ends Left 788.000
Map "ctg290" Ends Right 827.000 Oldctg 290
Gel_number    BAC_WGP
Bands  809063 40
Creation_date 114 2 18 9 23 
Modified_date 114 4 11 10 42 
  
BAC : "Psa.0019.M02"
Map "ctg1732" Ends Left 399.000
Map "ctg1732" Ends Right 432.000 Oldctg 2576
Gel_number    BAC_WGP
Bands  809156 34
Creation_date 114 2 18 9 23 
Modified_date 114 2 26 20 15 
  
BAC : "Psa.0019.M04"
Map "ctg352" Ends Left 188.000
Map "ctg352" Ends Right 193.000 Oldctg 352
Gel_number    BAC_WGP
Bands  1657001 6
Exact_match_to_cosmid "Psa.0443.C23"
Creation_date 114 2 18 9 23 
Modified_date 114 4 11 10 42 
  
BAC : "Psa.0019.M05"
Map "ctg10820" Ends Left 176.000
Map "ctg10820" Ends Right 188.000 Oldctg 4964
Gel_number    BAC_WGP
Bands  809298 13
Creation_date 114 2 18 9 23 
Modified_date 114 2 25 16 41 
  
BAC : "Psa.0019.M06"
Map "ctg920" Ends Left 115.000
Map "ctg920" Ends Right 129.000 Oldctg 920
Gel_number    BAC_WGP
Bands  809396 15
Creation_date 114 2 18 9 23 
Modified_date 114 2 25 9 15 
  
BAC : "Psa.0019.M08"
Map "ctg912" Ends Left 312.000
Map "ctg912" Ends Right 325.000 Oldctg 8521
Gel_number    BAC_WGP
Bands  809439 14
Exact_match_to_cosmid "Psa.0256.D13"
Creation_date 114 2 18 9 23 
Modified_date 114 4 11 10 46 
  
BAC : "Psa.0019.M10"
Map "ctg6166" Ends Left 86.000
Map "ctg6166" Ends Right 116.000 Oldctg 6166
Gel_number    BAC_WGP
Bands  809697 31
Approximate_match_to_cosmid "Psa.0474.F04"
Creation_date 114 2 18 9 23 
Modified_date 114 4 11 10 56 
  
BAC : "Psa.0019.M13"
Map "ctg10371" Ends Left 46.000
Map "ctg10371" Ends Right 54.000 Oldctg 1386
Gel_number    BAC_WGP
Bands  3229 9
Creation_date 114 2 18 9 23 
Modified_date 114 2 26 10 51 
  
BAC : "Psa.0019.M15"
Map "ctg9988" Ends Left 143.000
Map "ctg9988" Ends Right 186.000 Oldctg 168
Gel_number    BAC_WGP
Bands  809828 44
Creation_date 114 2 18 9 23 
Modified_date 114 4 11 10 59 
  
BAC : "Psa.0019.M16"
Map "ctg11657" Ends Left 189.000
Map "ctg11657" Ends Right 209.000 Oldctg 113
Gel_number    BAC_WGP
Bands  809938 21
Creation_date 114 2 18 9 23 
Modified_date 114 4 11 11 5 
  
BAC : "Psa.0019.M19"
Map "ctg9953" Ends Left 35.000
Map "ctg9953" Ends Right 57.000 Oldctg 105
Gel_number    BAC_WGP
Bands  810154 23
Creation_date 114 2 18 9 23 
Modified_date 114 2 26 20 15 
  
BAC : "Psa.0019.M20"
Map "ctg10719" Ends Left 18.000
Map "ctg10719" Ends Right 26.000 Oldctg 3750
Gel_number    BAC_WGP
Bands  1698900 9
Creation_date 114 2 18 9 23 
Modified_date 114 2 27 9 24 
  
BAC : "Psa.0019.M24"
Map "ctg1093" Ends Left 76.000
Map "ctg1093" Ends Right 96.000 Oldctg 1093
Gel_number    BAC_WGP
Bands  810239 21
Exact_match_to_cosmid "Psa.0324.C22"
Creation_date 114 2 18 9 23 
Modified_date 114 4 11 10 47 
  
BAC : "Psa.0019.N04"
Map "ctg10858" Ends Left 87.000
Map "ctg10858" Ends Right 132.000 Oldctg 5608
Gel_number    BAC_WGP
Bands  810391 46
Creation_date 114 2 18 9 23 
Modified_date 114 2 24 15 59 
  
BAC : "Psa.0019.N07"
Map "ctg10121" Ends Left 165.000
Map "ctg10121" Ends Right 213.000 Oldctg 467
Gel_number    BAC_WGP
Bands  810536 49
Creation_date 114 2 18 9 23 
Modified_date 114 2 24 20 34 
  
BAC : "Psa.0019.N08"
Map "ctg10805" Ends Left 49.000
Map "ctg10805" Ends Right 89.000 Oldctg 4787
Gel_number    BAC_WGP
Bands  810793 41
Approximate_match_to_cosmid "Psa.0473.I14"
Creation_date 114 2 18 9 23 
Modified_date 114 4 11 11 3 
  
BAC : "Psa.0019.N09"
Map "ctg12081" Ends Left 4.000
Map "ctg12081" Ends Right 48.000 Oldctg 12081
Gel_number    BAC_WGP
Bands  810943 45
Creation_date 114 2 18 9 23 
Modified_date 114 4 11 11 6 
  
BAC : "Psa.0019.N10"
Map "ctg753" Ends Left 40.000
Map "ctg753" Ends Right 68.000 Oldctg 753
Gel_number    BAC_WGP
Bands  811161 29
Creation_date 114 2 18 9 23 
Modified_date 114 2 25 14 20 
  
BAC : "Psa.0019.N12"
Map "ctg11206" Ends Left 178.000
Map "ctg11206" Ends Right 201.000 Oldctg 10481
Gel_number    BAC_WGP
Bands  811227 24
Creation_date 114 2 18 9 23 
Modified_date 114 4 11 11 4 
  
BAC : "Psa.0019.N17"
Map "ctg182" Ends Left 160.000
Map "ctg182" Ends Right 184.000 Oldctg 1045
Gel_number    BAC_WGP
Bands  811403 25
Approximate_match_to_cosmid "Psa.0158.O04"
Creation_date 114 2 18 9 23 
Modified_date 114 4 11 10 41 
  
BAC : "Psa.0019.N18"
Gel_number    BAC_WGP
Bands  3238 18
Creation_date 114 2 18 9 23 
Modified_date 114 2 18 9 23 
  
BAC : "Psa.0019.N19"
Map "ctg335" Ends Left 115.000
Map "ctg335" Ends Right 160.000 Oldctg 335
Gel_number    BAC_WGP
Bands  811514 46
Creation_date 114 2 18 9 23 
Modified_date 114 4 11 10 42 
  
BAC : "Psa.0019.N23"
Map "ctg11442" Ends Left 87.000
Map "ctg11442" Ends Right 121.000 Oldctg 4272
Gel_number    BAC_WGP
Bands  811791 35
Approximate_match_to_cosmid "Psa.0255.A04"
Creation_date 114 2 18 9 23 
Modified_date 114 4 11 11 5 
  
BAC : "Psa.0019.O02"
Map "ctg2655" Ends Left 36.000
Map "ctg2655" Ends Right 73.000 Oldctg 2655
Gel_number    BAC_WGP
Bands  811943 38
Creation_date 114 2 18 9 23 
Modified_date 114 4 11 10 51 
  
BAC : "Psa.0019.O03"
Map "ctg7489" Ends Left 244.000
Map "ctg7489" Ends Right 270.000 Oldctg 7489
Gel_number    BAC_WGP
Bands  812052 27
Creation_date 114 2 18 9 23 
Modified_date 114 4 11 10 57 
  
BAC : "Psa.0019.O04"
Map "ctg12082" Ends Left 0.000
Map "ctg12082" Ends Right 37.000 Oldctg 12082
Gel_number    BAC_WGP
Bands  812125 38
Creation_date 114 2 18 9 23 
Modified_date 114 4 11 11 6 
  
BAC : "Psa.0019.O07"
Map "ctg6323" Ends Left 4.000
Map "ctg6323" Ends Right 11.000 Oldctg 6323
Gel_number    BAC_WGP
Bands  5886357 8
Creation_date 114 2 18 9 23 
Modified_date 114 2 25 21 53 
  
BAC : "Psa.0019.O08"
Map "ctg10177" Ends Left 80.000
Map "ctg10177" Ends Right 134.000 Oldctg 688
Gel_number    BAC_WGP
Bands  6000378 55
Creation_date 114 2 18 9 23 
Modified_date 114 4 11 11 0 
  
BAC : "Psa.0019.O10"
Map "ctg10920" Ends Left 181.000
Map "ctg10920" Ends Right 202.000 Oldctg 7491
Gel_number    BAC_WGP
Bands  812187 22
Approximate_match_to_cosmid "Psa.0524.L11"
Creation_date 114 2 18 9 23 
Modified_date 114 4 11 11 3 
  
BAC : "Psa.0019.O11"
Map "ctg10968" Ends Left 79.000
Map "ctg10968" Ends Right 108.000 Oldctg 8779
Gel_number    BAC_WGP
Bands  812273 30
Approximate_match_to_cosmid "Psa.0423.O18"
Creation_date 114 2 18 9 23 
Modified_date 114 4 11 11 3 
  
BAC : "Psa.0019.O12"
Map "ctg3070" Ends Left 74.000
Map "ctg3070" Ends Right 95.000 Oldctg 3070
Gel_number    BAC_WGP
Bands  812492 22
Approximate_match_to_cosmid "Psa.0117.O22"
Creation_date 114 2 18 9 23 
Modified_date 114 4 11 10 52 
  
BAC : "Psa.0019.O13"
Map "ctg3322" Ends Left 233.000
Map "ctg3322" Ends Right 260.000 Oldctg 3322
Gel_number    BAC_WGP
Bands  812739 28
Approximate_match_to_cosmid "Psa.0714.A21"
Creation_date 114 2 18 9 23 
Modified_date 114 4 11 10 53 
  
BAC : "Psa.0019.O15"
Map "ctg11307" Ends Left 6.000
Map "ctg11307" Ends Right 23.000 Oldctg 846
Gel_number    BAC_WGP
Bands  3256 18
Creation_date 114 2 18 9 23 
Modified_date 114 2 25 20 25 
  
BAC : "Psa.0019.O16"
Map "ctg33" Ends Left 14.000
Map "ctg33" Ends Right 34.000 Oldctg 33
Gel_number    BAC_WGP
Bands  812950 21
Approximate_match_to_cosmid "Psa.0495.E10"
Creation_date 114 2 18 9 23 
Modified_date 114 4 11 10 40 
  
BAC : "Psa.0019.O20"
Map "ctg10212" Ends Left 54.000
Map "ctg10212" Ends Right 97.000 Oldctg 811
Gel_number    BAC_WGP
Bands  813130 44
Approximate_match_to_cosmid "Psa.0737.A13"
Creation_date 114 2 18 9 23 
Modified_date 114 4 11 11 0 
  
BAC : "Psa.0019.O23"
Map "ctg10313" Ends Left 182.000
Map "ctg10313" Ends Right 220.000 Oldctg 1111
Gel_number    BAC_WGP
Bands  813231 39
Exact_match_to_cosmid "Psa.0046.J24"
Creation_date 114 2 18 9 23 
Modified_date 114 4 11 11 1 
  
BAC : "Psa.0019.O24"
Map "ctg13" Ends Left 166.000
Map "ctg13" Ends Right 195.000 Oldctg 13
Gel_number    BAC_WGP
Bands  813499 30
Creation_date 114 2 18 9 23 
Modified_date 114 2 25 11 46 
  
BAC : "Psa.0019.P01"
Map "ctg12083" Ends Left 8.000
Map "ctg12083" Ends Right 33.000 Oldctg 12083
Gel_number    BAC_WGP
Bands  813561 26
Creation_date 114 2 18 9 23 
Modified_date 114 4 11 11 6 
  
BAC : "Psa.0019.P02"
Map "ctg1302" Ends Left 180.000
Map "ctg1302" Ends Right 193.000 Oldctg 1318
Gel_number    BAC_WGP
Bands  813740 14
Creation_date 114 2 18 9 23 
Modified_date 114 4 11 10 47 
  
BAC : "Psa.0019.P05"
Map "ctg8400" Ends Left 17.000
Map "ctg8400" Ends Right 25.000 Oldctg 8400
Gel_number    BAC_WGP
Bands  6136883 9
Creation_date 114 2 18 9 23 
Modified_date 114 2 26 21 4 
  
BAC : "Psa.0019.P06"
Map "ctg10332" Ends Left 15.000
Map "ctg10332" Ends Right 20.000 Oldctg 1187
Gel_number    BAC_WGP
Bands  3958640 6
Exact_match_to_cosmid "Psa.0398.A07"
Creation_date 114 2 18 9 23 
Modified_date 114 4 11 11 1 
  
BAC : "Psa.0019.P07"
Map "ctg7957" Ends Left 91.000
Map "ctg7957" Ends Right 120.000 Oldctg 7957
Gel_number    BAC_WGP
Bands  813805 30
Exact_match_to_cosmid "Psa.0385.B18"
Creation_date 114 2 18 9 23 
Modified_date 114 4 11 10 57 
  
BAC : "Psa.0019.P10"
Map "ctg10272" Ends Left 139.000
Map "ctg10272" Ends Right 166.000 Oldctg 976
Gel_number    BAC_WGP
Bands  814065 28
Creation_date 114 2 18 9 23 
Modified_date 114 4 11 11 1 
  
BAC : "Psa.0019.P11"
Map "ctg3180" Ends Left 19.000
Map "ctg3180" Ends Right 44.000 Oldctg 3180
Gel_number    BAC_WGP
Bands  3274 26
Creation_date 114 2 18 9 23 
Modified_date 114 2 27 9 36 
  
BAC : "Psa.0019.P12"
Map "ctg6066" Ends Left 83.000
Map "ctg6066" Ends Right 104.000 Oldctg 6066
Gel_number    BAC_WGP
Bands  814180 22
Approximate_match_to_cosmid "Psa.0549.F05"
Creation_date 114 2 18 9 23 
Modified_date 114 4 11 10 56 
  
BAC : "Psa.0019.P13"
Map "ctg3310" Ends Left 121.000
Map "ctg3310" Ends Right 141.000 Oldctg 3310
Gel_number    BAC_WGP
Bands  814315 21
Exact_match_to_cosmid "Psa.0162.A13"
Creation_date 114 2 18 9 23 
Modified_date 114 4 11 10 53 
  
BAC : "Psa.0019.P14"
Map "ctg721" Ends Left 532.000
Map "ctg721" Ends Right 543.000 Oldctg 6505
Gel_number    BAC_WGP
Bands  765005 12
Creation_date 114 2 18 9 23 
Modified_date 114 2 25 20 55 
  
BAC : "Psa.0019.P15"
Map "ctg2752" Ends Left 73.000
Map "ctg2752" Ends Right 79.000 Oldctg 2752
Gel_number    BAC_WGP
Bands  5676324 7
Exact_match_to_cosmid "Psa.0389.N17"
Creation_date 114 2 18 9 23 
Modified_date 114 4 11 10 52 
  
BAC : "Psa.0019.P16"
Map "ctg12084" Ends Left 0.000
Map "ctg12084" Ends Right 11.000 Oldctg 12084
Gel_number    BAC_WGP
Bands  814402 12
Approximate_match_to_cosmid "Psa.0218.E20"
Creation_date 114 2 18 9 23 
Modified_date 114 4 11 11 6 
  
BAC : "Psa.0019.P18"
Map "ctg12039" Ends Left 8.000
Map "ctg12039" Ends Right 23.000 Oldctg 12039
Gel_number    BAC_WGP
Bands  769410 16
Approximate_match_to_cosmid "Psa.0007.P24"
Creation_date 114 2 18 9 23 
Modified_date 114 4 11 11 6 
  
BAC : "Psa.0019.P19"
Map "ctg10615" Ends Left 85.000
Map "ctg10615" Ends Right 121.000 Oldctg 2736
Gel_number    BAC_WGP
Bands  814448 37
Creation_date 114 2 18 9 23 
Modified_date 114 4 11 11 2 
  
BAC : "Psa.0019.P20"
Map "ctg912" Ends Left 51.000
Map "ctg912" Ends Right 79.000 Oldctg 7815
Gel_number    BAC_WGP
Bands  814701 29
Creation_date 114 2 18 9 23 
Modified_date 114 2 26 20 15 
  
BAC : "Psa.0019.P21"
Map "ctg914" Ends Left 24.000
Map "ctg914" Ends Right 51.000 Oldctg 914
Gel_number    BAC_WGP
Bands  814767 28
Creation_date 114 2 18 9 23 
Modified_date 114 4 11 10 46 
  
BAC : "Psa.0019.P22"
Map "ctg10389" Ends Left 120.000
Map "ctg10389" Ends Right 134.000 Oldctg 1466
Gel_number    BAC_WGP
Bands  814983 15
Fpc_remark ""
Creation_date 114 2 18 9 23 
Modified_date 114 4 11 11 1 
  
BAC : "Psa.0019.P23"
Map "ctg12085" Ends Left 0.000
Map "ctg12085" Ends Right 14.000 Oldctg 12085
Gel_number    BAC_WGP
Bands  815024 15
Creation_date 114 2 18 9 23 
Modified_date 114 2 18 9 23 
  
BAC : "Psa.0020.A01"
Map "ctg3072" Ends Left 43.000
Map "ctg3072" Ends Right 68.000 Oldctg 3072
Gel_number    BAC_WGP
Bands  815068 26
Approximate_match_to_cosmid "Psa.0056.I22"
Creation_date 114 2 18 9 23 
Modified_date 114 4 11 10 52 
  
BAC : "Psa.0020.A02"
Map "ctg136" Ends Left 79.000
Map "ctg136" Ends Right 123.000 Oldctg 349
Gel_number    BAC_WGP
Bands  815227 45
Creation_date 114 2 18 9 23 
Modified_date 114 4 11 10 40 
  
BAC : "Psa.0020.A03"
Map "ctg1661" Ends Left 206.000
Map "ctg1661" Ends Right 240.000 Oldctg 1661
Gel_number    BAC_WGP
Bands  815383 35
Creation_date 114 2 18 9 23 
Modified_date 114 2 25 9 16 
  
BAC : "Psa.0020.A04"
Map "ctg4468" Ends Left 540.000
Map "ctg4468" Ends Right 550.000 Oldctg 5221
Gel_number    BAC_WGP
Bands  815431 11
Creation_date 114 2 18 9 23 
Modified_date 114 2 26 20 15 
  
BAC : "Psa.0020.A05"
Map "ctg11858" Ends Left 178.000
Map "ctg11858" Ends Right 185.000 Oldctg 11781
Gel_number    BAC_WGP
Bands  2245435 8
Exact_match_to_cosmid "Psa.0120.F13"
Creation_date 114 2 18 9 23 
Modified_date 114 4 11 11 6 
  
BAC : "Psa.0020.A10"
Map "ctg8119" Ends Left 219.000
Map "ctg8119" Ends Right 264.000 Oldctg 8119
Gel_number    BAC_WGP
Bands  815481 46
Creation_date 114 2 18 9 23 
Modified_date 114 2 24 20 35 
  
BAC : "Psa.0020.A11"
Map "ctg12086" Ends Left 0.000
Map "ctg12086" Ends Right 24.000 Oldctg 12086
Gel_number    BAC_WGP
Bands  815743 25
Creation_date 114 2 18 9 23 
Modified_date 114 2 18 9 23 
  
BAC : "Psa.0020.A12"
Map "ctg10265" Ends Left 2.000
Map "ctg10265" Ends Right 9.000 Oldctg 959
Gel_number    BAC_WGP
Bands  4270081 8
Exact_match_to_cosmid "Psa.0519.M07"
Creation_date 114 2 18 9 23 
Modified_date 114 4 11 11 1 
  
BAC : "Psa.0020.A13"
Map "ctg12087" Ends Left 8.000
Map "ctg12087" Ends Right 19.000 Oldctg 12087
Gel_number    BAC_WGP
Bands  815811 12
Approximate_match_to_cosmid "Psa.0693.A06"
Creation_date 114 2 18 9 23 
Modified_date 114 4 11 11 6 
  
BAC : "Psa.0020.A14"
Map "ctg9179" Ends Left 51.000
Map "ctg9179" Ends Right 74.000 Oldctg 9179
Gel_number    BAC_WGP
Bands  815894 24
Approximate_match_to_cosmid "Psa.0250.G10"
Creation_date 114 2 18 9 23 
Modified_date 114 4 11 10 59 
  
BAC : "Psa.0020.A15"
Map "ctg2388" Ends Left 51.000
Map "ctg2388" Ends Right 76.000 Oldctg 2388
Gel_number    BAC_WGP
Bands  816135 26
Approximate_match_to_cosmid "Psa.0469.M07"
Creation_date 114 2 18 9 23 
Modified_date 114 4 11 10 51 
  
BAC : "Psa.0020.A16"
Map "ctg10828" Ends Left 39.000
Map "ctg10828" Ends Right 73.000 Oldctg 5084
Gel_number    BAC_WGP
Bands  816333 35
Creation_date 114 2 18 9 23 
Modified_date 114 2 25 16 41 
  
BAC : "Psa.0020.A19"
Map "ctg11219" Ends Left 55.000
Map "ctg11219" Ends Right 83.000 Oldctg 11001
Gel_number    BAC_WGP
Bands  816427 29
Approximate_match_to_cosmid "Psa.0474.B21"
Creation_date 114 2 18 9 23 
Modified_date 114 4 11 11 4 
  
BAC : "Psa.0020.A20"
Map "ctg12088" Ends Left 0.000
Map "ctg12088" Ends Right 35.000 Oldctg 12088
Gel_number    BAC_WGP
Bands  816540 36
Creation_date 114 2 18 9 23 
Modified_date 114 4 11 11 6 
  
BAC : "Psa.0020.A21"
Map "ctg413" Ends Left 257.000
Map "ctg413" Ends Right 273.000 Oldctg 413
Gel_number    BAC_WGP
Bands  816658 17
Creation_date 114 2 18 9 23 
Modified_date 114 4 11 10 43 
  
BAC : "Psa.0020.A23"
Map "ctg10236" Ends Left 138.000
Map "ctg10236" Ends Right 173.000 Oldctg 873
Gel_number    BAC_WGP
Bands  816917 36
Approximate_match_to_cosmid "Psa.0061.J02"
Creation_date 114 2 18 9 23 
Modified_date 114 4 11 11 0 
  
BAC : "Psa.0020.B01"
Map "ctg13883" Ends Left 3.000
Map "ctg13883" Ends Right 10.000 Oldctg 13883
Gel_number    BAC_WGP
Bands  2221610 8
Exact_match_to_cosmid "Psa.0072.K22"
Creation_date 114 2 18 9 23 
Modified_date 114 4 11 11 7 
  
BAC : "Psa.0020.B03"
Map "ctg1858" Ends Left 131.000
Map "ctg1858" Ends Right 175.000 Oldctg 1858
Gel_number    BAC_WGP
Bands  817144 45
Creation_date 114 2 18 9 23 
Modified_date 114 2 25 11 46 
  
BAC : "Psa.0020.B05"
Map "ctg10967" Ends Left 34.000
Map "ctg10967" Ends Right 39.000 Oldctg 8743
Gel_number    BAC_WGP
Bands  3103490 6
Exact_match_to_cosmid "Psa.0111.P09"
Creation_date 114 2 18 9 23 
Modified_date 114 4 11 11 3 
  
BAC : "Psa.0020.B06"
Map "ctg758" Ends Left 279.000
Map "ctg758" Ends Right 302.000 Oldctg 7760
Gel_number    BAC_WGP
Bands  817294 24
Creation_date 114 2 18 9 23 
Modified_date 114 4 11 10 45 
  
BAC : "Psa.0020.B07"
Map "ctg3921" Ends Left 48.000
Map "ctg3921" Ends Right 73.000 Oldctg 3921
Gel_number    BAC_WGP
Bands  817443 26
Creation_date 114 2 18 9 23 
Modified_date 114 4 11 10 54 
  
BAC : "Psa.0020.B08"
Map "ctg1282" Ends Left 119.000
Map "ctg1282" Ends Right 127.000 Oldctg 8953
Gel_number    BAC_WGP
Bands  1269468 9
Exact_match_to_cosmid "Psa.0149.H01"
Creation_date 114 2 18 9 23 
Modified_date 114 4 11 10 47 
  
BAC : "Psa.0020.B09"
Map "ctg624" Ends Left 6.000
Map "ctg624" Ends Right 32.000 Oldctg 624
Gel_number    BAC_WGP
Bands  817556 27
Exact_match_to_cosmid "Psa.0266.P13"
Creation_date 114 2 18 9 23 
Modified_date 114 4 11 10 44 
  
BAC : "Psa.0020.B10"
Map "ctg2866" Ends Left 35.000
Map "ctg2866" Ends Right 69.000 Oldctg 7555
Gel_number    BAC_WGP
Bands  817615 35
Approximate_match_to_cosmid "Psa.0207.P10"
Creation_date 114 2 18 9 23 
Modified_date 114 4 11 10 52 
  
BAC : "Psa.0020.B11"
Map "ctg186" Ends Left 863.000
Map "ctg186" Ends Right 882.000 Oldctg 3795
Gel_number    BAC_WGP
Bands  817917 20
Creation_date 114 2 18 9 23 
Modified_date 114 2 26 11 18 
  
BAC : "Psa.0020.B13"
Map "ctg1019" Ends Left 309.000
Map "ctg1019" Ends Right 326.000 Oldctg 1019
Gel_number    BAC_WGP
Bands  818044 18
Approximate_match_to_cosmid "Psa.0167.L18"
Creation_date 114 2 18 9 23 
Modified_date 114 4 11 10 46 
  
BAC : "Psa.0020.B14"
Map "ctg1466" Ends Left 250.000
Map "ctg1466" Ends Right 281.000 Oldctg 1466
Gel_number    BAC_WGP
Bands  818131 32
Creation_date 114 2 18 9 23 
Modified_date 114 4 11 10 48 
  
BAC : "Psa.0020.B15"
Map "ctg417" Ends Left 36.000
Map "ctg417" Ends Right 64.000 Oldctg 417
Gel_number    BAC_WGP
Bands  818230 29
Creation_date 114 2 18 9 23 
Modified_date 114 2 24 10 2 
  
BAC : "Psa.0020.B20"
Map "ctg899" Ends Left 211.000
Map "ctg899" Ends Right 241.000 Oldctg 899
Gel_number    BAC_WGP
Bands  818319 31
Creation_date 114 2 18 9 23 
Modified_date 114 4 11 10 46 
  
BAC : "Psa.0020.B22"
Map "ctg8941" Ends Left 146.000
Map "ctg8941" Ends Right 166.000 Oldctg 9004
Gel_number    BAC_WGP
Bands  818520 21
Approximate_match_to_cosmid "Psa.0079.P22"
Creation_date 114 2 18 9 23 
Modified_date 114 4 11 10 58 
  
BAC : "Psa.0020.B24"
Map "ctg9900" Ends Left 211.000
Map "ctg9900" Ends Right 220.000 Oldctg 10
Gel_number    BAC_WGP
Bands  818697 10
Creation_date 114 2 18 9 23 
Modified_date 114 4 11 10 59 
  
BAC : "Psa.0020.C03"
Map "ctg877" Ends Left 173.000
Map "ctg877" Ends Right 193.000 Oldctg 8619
Gel_number    BAC_WGP
Bands  818873 21
Creation_date 114 2 18 9 23 
Modified_date 114 2 24 10 2 
  
BAC : "Psa.0020.C04"
Map "ctg3387" Ends Left 148.000
Map "ctg3387" Ends Right 169.000 Oldctg 3387
Gel_number    BAC_WGP
Bands  819051 22
Exact_match_to_cosmid "Psa.0134.D15"
Creation_date 114 2 18 9 23 
Modified_date 114 4 11 10 53 
  
BAC : "Psa.0020.C06"
Map "ctg3737" Ends Left 188.000
Map "ctg3737" Ends Right 197.000 Oldctg 3737
Gel_number    BAC_WGP
Bands  819235 10
Exact_match_to_cosmid "Psa.0448.N01"
Creation_date 114 2 18 9 23 
Modified_date 114 4 11 10 53 
  
BAC : "Psa.0020.C07"
Map "ctg1794" Ends Left 76.000
Map "ctg1794" Ends Right 82.000 Oldctg 1794
Gel_number    BAC_WGP
Bands  903980 7
Exact_match_to_cosmid "Psa.0388.L16"
Creation_date 114 2 18 9 23 
Modified_date 114 4 11 10 49 
  
BAC : "Psa.0020.C09"
Map "ctg8725" Ends Left 75.000
Map "ctg8725" Ends Right 88.000 Oldctg 8725
Gel_number    BAC_WGP
Bands  819291 14
Creation_date 114 2 18 9 23 
Modified_date 114 4 11 10 58 
  
BAC : "Psa.0020.C13"
Map "ctg10409" Ends Left 269.000
Map "ctg10409" Ends Right 280.000 Oldctg 1524
Gel_number    BAC_WGP
Bands  819388 12
Creation_date 114 2 18 9 23 
Modified_date 114 4 11 11 1 
  
BAC : "Psa.0020.C15"
Map "ctg895" Ends Left 69.000
Map "ctg895" Ends Right 97.000 Oldctg 895
Gel_number    BAC_WGP
Bands  819491 29
Approximate_match_to_cosmid "Psa.0558.D20"
Creation_date 114 2 18 9 23 
Modified_date 114 4 11 10 46 
  
BAC : "Psa.0020.C16"
Map "ctg12089" Ends Left 2.000
Map "ctg12089" Ends Right 19.000 Oldctg 12089
Gel_number    BAC_WGP
Bands  819643 18
Approximate_match_to_cosmid "Psa.0750.G13"
Creation_date 114 2 18 9 23 
Modified_date 114 4 11 11 6 
  
BAC : "Psa.0020.C17"
Map "ctg12090" Ends Left 0.000
Map "ctg12090" Ends Right 20.000 Oldctg 12090
Gel_number    BAC_WGP
Bands  819751 21
Approximate_match_to_cosmid "Psa.0206.K21"
Creation_date 114 2 18 9 23 
Modified_date 114 4 11 11 6 
  
BAC : "Psa.0020.C18"
Map "ctg12091" Ends Left 0.000
Map "ctg12091" Ends Right 20.000 Oldctg 12091
Gel_number    BAC_WGP
Bands  819855 21
Approximate_match_to_cosmid "Psa.0377.E22"
Creation_date 114 2 18 9 23 
Modified_date 114 4 11 11 6 
  
BAC : "Psa.0020.C19"
Map "ctg11564" Ends Left 39.000
Map "ctg11564" Ends Right 48.000 Oldctg 11071
Gel_number    BAC_WGP
Bands  819951 10
Creation_date 114 2 18 9 23 
Modified_date 114 2 24 10 2 
  
BAC : "Psa.0020.C20"
Map "ctg11228" Ends Left 65.000
Map "ctg11228" Ends Right 87.000 Oldctg 8
Gel_number    BAC_WGP
Bands  820004 23
Creation_date 114 2 18 9 23 
Modified_date 114 2 26 20 15 
  
BAC : "Psa.0020.C21"
Map "ctg2368" Ends Left 1.000
Map "ctg2368" Ends Right 6.000 Oldctg 2368
Gel_number    BAC_WGP
Bands  6247506 6
Exact_match_to_cosmid "Psa.0645.O02"
Creation_date 114 2 18 9 23 
Modified_date 114 4 11 10 51 
  
BAC : "Psa.0020.C23"
Map "ctg10268" Ends Left 101.000
Map "ctg10268" Ends Right 145.000 Oldctg 961
Gel_number    BAC_WGP
Bands  820044 45
Approximate_match_to_cosmid "Psa.0272.O02"
Creation_date 114 2 18 9 23 
Modified_date 114 4 11 11 1 
  
BAC : "Psa.0020.D01"
Map "ctg142" Ends Left 212.000
Map "ctg142" Ends Right 221.000 Oldctg 142
Gel_number    BAC_WGP
Bands  820283 10
Creation_date 114 2 18 9 23 
Modified_date 114 4 11 10 40 
  
BAC : "Psa.0020.D02"
Map "ctg197" Ends Left 182.000
Map "ctg197" Ends Right 192.000 Oldctg 3396
Gel_number    BAC_WGP
Bands  820377 11
Creation_date 114 2 18 9 23 
Modified_date 114 2 26 20 15 
  
BAC : "Psa.0020.D03"
Map "ctg11683" Ends Left 2.000
Map "ctg11683" Ends Right 34.000 Oldctg 2900
Gel_number    BAC_WGP
Bands  820409 33
Approximate_match_to_cosmid "Psa.0309.M02"
Creation_date 114 2 18 9 23 
Modified_date 114 4 11 11 5 
  
BAC : "Psa.0020.D06"
Map "ctg10943" Ends Left 35.000
Map "ctg10943" Ends Right 54.000 Oldctg 7969
Gel_number    BAC_WGP
Bands  820480 20
Approximate_match_to_cosmid "Psa.0279.B01"
Creation_date 114 2 18 9 23 
Modified_date 114 4 11 11 3 
  
BAC : "Psa.0020.D07"
Map "ctg1239" Ends Left 42.000
Map "ctg1239" Ends Right 67.000 Oldctg 3156
Gel_number    BAC_WGP
Bands  820528 26
Exact_match_to_cosmid "Psa.0168.J19"
Creation_date 114 2 18 9 23 
Modified_date 114 4 11 10 47 
  
BAC : "Psa.0020.D11"
Gel_number    BAC_WGP
Bands  3300 6
Creation_date 114 2 18 9 23 
Modified_date 114 2 18 9 23 
  
BAC : "Psa.0020.D12"
Map "ctg437" Ends Left 111.000
Map "ctg437" Ends Right 139.000 Oldctg 437
Gel_number    BAC_WGP
Bands  820756 29
Approximate_match_to_cosmid "Psa.0476.M08"
Creation_date 114 2 18 9 23 
Modified_date 114 4 11 10 43 
  
BAC : "Psa.0020.D14"
Map "ctg10407" Ends Left 255.000
Map "ctg10407" Ends Right 288.000 Oldctg 1517
Gel_number    BAC_WGP
Bands  820933 34
Approximate_match_to_cosmid "Psa.0277.K06"
Creation_date 114 2 18 9 23 
Modified_date 114 4 11 11 1 
  
BAC : "Psa.0020.D15"
Map "ctg1153" Ends Left 84.000
Map "ctg1153" Ends Right 99.000 Oldctg 1153
Gel_number    BAC_WGP
Bands  821322 16
Approximate_match_to_cosmid "Psa.0050.I23"
Creation_date 114 2 18 9 23 
Modified_date 114 4 11 10 47 
  
BAC : "Psa.0020.D16"
Map "ctg2247" Ends Left 321.000
Map "ctg2247" Ends Right 334.000 Oldctg 2247
Gel_number    BAC_WGP
Bands  821436 14
Exact_match_to_cosmid "Psa.0441.E16"
Creation_date 114 2 18 9 23 
Modified_date 114 4 11 10 51 
  
BAC : "Psa.0020.D19"
Map "ctg11451" Ends Left 247.000
Map "ctg11451" Ends Right 258.000 Oldctg 4888
Gel_number    BAC_WGP
Bands  3306 12
Creation_date 114 2 18 9 23 
Modified_date 114 2 25 20 25 
  
BAC : "Psa.0020.D20"
Map "ctg892" Ends Left 315.000
Map "ctg892" Ends Right 341.000 Oldctg 1744
Gel_number    BAC_WGP
Bands  821623 27
Creation_date 114 2 18 9 23 
Modified_date 114 4 11 10 46 
  
BAC : "Psa.0020.D21"
Map "ctg5966" Ends Left 30.000
Map "ctg5966" Ends Right 43.000 Oldctg 5966
Gel_number    BAC_WGP
Bands  821707 14
Approximate_match_to_cosmid "Psa.0451.G08"
Creation_date 114 2 18 9 23 
Modified_date 114 4 11 10 56 
  
BAC : "Psa.0020.D22"
Map "ctg1451" Ends Left 187.000
Map "ctg1451" Ends Right 192.000 Oldctg 1451
Gel_number    BAC_WGP
Bands  4179242 6
Exact_match_to_cosmid "Psa.0351.A05"
Creation_date 114 2 18 9 23 
Modified_date 114 4 11 10 48 
  
BAC : "Psa.0020.D23"
Map "ctg6137" Ends Left 35.000
Map "ctg6137" Ends Right 43.000 Oldctg 6137
Gel_number    BAC_WGP
Bands  4872260 9
Exact_match_to_cosmid "Psa.0387.A12"
Creation_date 114 2 18 9 23 
Modified_date 114 4 11 10 56 
  
BAC : "Psa.0020.E01"
Map "ctg12092" Ends Left 0.000
Map "ctg12092" Ends Right 18.000 Oldctg 12092
Gel_number    BAC_WGP
Bands  821880 19
Creation_date 114 2 18 9 23 
Modified_date 114 2 18 9 23 
  
BAC : "Psa.0020.E02"
Map "ctg10087" Ends Left 120.000
Map "ctg10087" Ends Right 155.000 Oldctg 408
Gel_number    BAC_WGP
Bands  3318 36
Creation_date 114 2 18 9 23 
Modified_date 114 2 25 11 7 
  
BAC : "Psa.0020.E04"
Map "ctg3389" Ends Left 29.000
Map "ctg3389" Ends Right 45.000 Oldctg 3389
Gel_number    BAC_WGP
Bands  822002 17
Exact_match_to_cosmid "Psa.0693.D13"
Creation_date 114 2 18 9 23 
Modified_date 114 4 11 10 53 
  
BAC : "Psa.0020.E05"
Map "ctg3247" Ends Left 57.000
Map "ctg3247" Ends Right 74.000 Oldctg 9581
Gel_number    BAC_WGP
Bands  822113 18
Approximate_match_to_cosmid "Psa.0339.I24"
Creation_date 114 2 18 9 23 
Modified_date 114 4 11 10 53 
  
BAC : "Psa.0020.E06"
Map "ctg12093" Ends Left 0.000
Map "ctg12093" Ends Right 33.000 Oldctg 12093
Gel_number    BAC_WGP
Bands  822252 34
Creation_date 114 2 18 9 23 
Modified_date 114 2 27 9 28 
  
BAC : "Psa.0020.E07"
Gel_number    BAC_WGP
Bands  3354 14
Creation_date 114 2 18 9 23 
Modified_date 114 2 18 9 23 
  
BAC : "Psa.0020.E09"
Map "ctg1099" Ends Left 266.000
Map "ctg1099" Ends Right 328.000 Oldctg 1099
Gel_number    BAC_WGP
Bands  6168657 63
Creation_date 114 2 18 9 23 
Modified_date 114 4 11 10 47 
  
BAC : "Psa.0020.E11"
Map "ctg18547" Ends Left 28.000
Map "ctg18547" Ends Right 36.000 Oldctg 18547
Gel_number    BAC_WGP
Bands  5850185 9
Creation_date 114 2 18 9 23 
Modified_date 114 2 18 9 23 
  
BAC : "Psa.0020.E12"
Map "ctg3229" Ends Left 102.000
Map "ctg3229" Ends Right 107.000 Oldctg 3229
Gel_number    BAC_WGP
Bands  3368 6
Creation_date 114 2 18 9 23 
Modified_date 114 2 26 19 52 
  
BAC : "Psa.0020.E14"
Map "ctg803" Ends Left 317.000
Map "ctg803" Ends Right 335.000 Oldctg 803
Gel_number    BAC_WGP
Bands  822321 19
Exact_match_to_cosmid "Psa.0257.B05"
Creation_date 114 2 18 9 23 
Modified_date 114 4 11 10 45 
  
BAC : "Psa.0020.E19"
Map "ctg11527" Ends Left 41.000
Map "ctg11527" Ends Right 55.000 Oldctg 3888
Gel_number    BAC_WGP
Bands  822448 15
Creation_date 114 2 18 9 23 
Modified_date 114 2 25 11 46 
  
BAC : "Psa.0020.E20"
Map "ctg1627" Ends Left 46.000
Map "ctg1627" Ends Right 74.000 Oldctg 1627
Gel_number    BAC_WGP
Bands  822493 29
Approximate_match_to_cosmid "Psa.0187.A04"
Creation_date 114 2 18 9 23 
Modified_date 114 4 11 10 49 
  
BAC : "Psa.0020.F01"
Map "ctg9036" Ends Left 174.000
Map "ctg9036" Ends Right 190.000 Oldctg 9036
Gel_number    BAC_WGP
Bands  3374 17
Creation_date 114 2 18 9 23 
Modified_date 114 2 25 16 6 
  
BAC : "Psa.0020.F03"
Map "ctg697" Ends Left 210.000
Map "ctg697" Ends Right 226.000 Oldctg 697
Gel_number    BAC_WGP
Bands  822614 17
Creation_date 114 2 18 9 23 
Modified_date 114 4 11 10 44 
  
BAC : "Psa.0020.F04"
Map "ctg705" Ends Left 92.000
Map "ctg705" Ends Right 112.000 Oldctg 705
Gel_number    BAC_WGP
Bands  822791 21
Creation_date 114 2 18 9 23 
Modified_date 114 2 25 9 16 
  
BAC : "Psa.0020.F06"
Map "ctg4684" Ends Left 42.000
Map "ctg4684" Ends Right 77.000 Oldctg 4684
Gel_number    BAC_WGP
Bands  822956 36
Approximate_match_to_cosmid "Psa.0732.E07"
Creation_date 114 2 18 9 23 
Modified_date 114 4 11 10 55 
  
BAC : "Psa.0020.F08"
Map "ctg12094" Ends Left 14.000
Map "ctg12094" Ends Right 28.000 Oldctg 12094
Gel_number    BAC_WGP
Bands  823105 15
Approximate_match_to_cosmid "Psa.0239.I12"
Creation_date 114 2 18 9 23 
Modified_date 114 4 11 11 6 
  
BAC : "Psa.0020.F09"
Gel_number    BAC_WGP
Bands  3391 20
Creation_date 114 2 18 9 23 
Modified_date 114 2 18 9 23 
  
BAC : "Psa.0020.F11"
Map "ctg2311" Ends Left 82.000
Map "ctg2311" Ends Right 102.000 Oldctg 2311
Gel_number    BAC_WGP
Bands  823281 21
Approximate_match_to_cosmid "Psa.0445.H08"
Creation_date 114 2 18 9 23 
Modified_date 114 4 11 10 51 
  
BAC : "Psa.0020.F12"
Gel_number    BAC_WGP
Bands  3411 5
Creation_date 114 2 18 9 23 
Modified_date 114 2 18 9 23 
  
BAC : "Psa.0020.F14"
Map "ctg3177" Ends Left 170.000
Map "ctg3177" Ends Right 197.000 Oldctg 5086
Gel_number    BAC_WGP
Bands  823380 28
Creation_date 114 2 18 9 23 
Modified_date 114 2 26 20 15 
  
BAC : "Psa.0020.F16"
Map "ctg5734" Ends Left 449.000
Map "ctg5734" Ends Right 454.000 Oldctg 5734
Gel_number    BAC_WGP
Bands  2021881 6
Exact_match_to_cosmid "Psa.0741.P01"
Creation_date 114 2 18 9 23 
Modified_date 114 4 11 10 56 
  
BAC : "Psa.0020.F17"
Map "ctg2110" Ends Left 378.000
Map "ctg2110" Ends Right 393.000 Oldctg 8629
Gel_number    BAC_WGP
Bands  823632 16
Exact_match_to_cosmid "Psa.0431.A22"
Creation_date 114 2 18 9 23 
Modified_date 114 4 11 10 50 
  
BAC : "Psa.0020.F19"
Map "ctg748" Ends Left 61.000
Map "ctg748" Ends Right 67.000 Oldctg 5012
Gel_number    BAC_WGP
Bands  1787469 7
Exact_match_to_cosmid "Psa.0734.F23"
Creation_date 114 2 18 9 23 
Modified_date 114 4 11 10 45 
  
BAC : "Psa.0020.F21"
Map "ctg10282" Ends Left 176.000
Map "ctg10282" Ends Right 187.000 Oldctg 1002
Gel_number    BAC_WGP
Bands  823911 12
Approximate_match_to_cosmid "Psa.0199.D24"
Creation_date 114 2 18 9 23 
Modified_date 114 4 11 11 1 
  
BAC : "Psa.0020.F23"
Map "ctg12095" Ends Left 0.000
Map "ctg12095" Ends Right 13.000 Oldctg 12095
Gel_number    BAC_WGP
Bands  824065 14
Creation_date 114 2 18 9 23 
Modified_date 114 2 18 9 23 
  
BAC : "Psa.0020.G02"
Map "ctg48" Ends Left 233.000
Map "ctg48" Ends Right 263.000 Oldctg 2828
Gel_number    BAC_WGP
Bands  824116 31
Creation_date 114 2 18 9 23 
Modified_date 114 2 24 10 45 
  
BAC : "Psa.0020.G04"
Map "ctg3815" Ends Left 97.000
Map "ctg3815" Ends Right 124.000 Oldctg 3815
Gel_number    BAC_WGP
Bands  824413 28
Creation_date 114 2 18 9 23 
Modified_date 114 2 25 11 46 
  
BAC : "Psa.0020.G05"
Map "ctg1451" Ends Left 541.000
Map "ctg1451" Ends Right 583.000 Oldctg 5332
Gel_number    BAC_WGP
Bands  824470 43
Creation_date 114 2 18 9 23 
Modified_date 114 4 11 10 48 
  
BAC : "Psa.0020.G06"
Map "ctg4368" Ends Left 28.000
Map "ctg4368" Ends Right 41.000 Oldctg 4368
Gel_number    BAC_WGP
Bands  824554 14
Approximate_match_to_cosmid "Psa.0195.I04"
Creation_date 114 2 18 9 23 
Modified_date 114 4 11 10 54 
  
BAC : "Psa.0020.G07"
Map "ctg2786" Ends Left 225.000
Map "ctg2786" Ends Right 237.000 Oldctg 2786
Gel_number    BAC_WGP
Bands  3416 13
Creation_date 114 2 18 9 23 
Modified_date 114 2 25 16 6 
  
BAC : "Psa.0020.G08"
Map "ctg12096" Ends Left 15.000
Map "ctg12096" Ends Right 48.000 Oldctg 12096
Gel_number    BAC_WGP
Bands  824653 34
Approximate_match_to_cosmid "Psa.0033.G08"
Creation_date 114 2 18 9 23 
Modified_date 114 4 11 11 6 
  
BAC : "Psa.0020.G11"
Map "ctg828" Ends Left 20.000
Map "ctg828" Ends Right 48.000 Oldctg 828
Gel_number    BAC_WGP
Bands  824856 29
Creation_date 114 2 18 9 23 
Modified_date 114 4 11 10 45 
  
BAC : "Psa.0020.G12"
Map "ctg670" Ends Left 868.000
Map "ctg670" Ends Right 901.000 Oldctg 8562
Gel_number    BAC_WGP
Bands  824993 34
Creation_date 114 2 18 9 23 
Modified_date 114 4 11 10 44 
  
BAC : "Psa.0020.G13"
Map "ctg1058" Ends Left 23.000
Map "ctg1058" Ends Right 54.000 Oldctg 8874
Gel_number    BAC_WGP
Bands  825112 32
Creation_date 114 2 18 9 23 
Modified_date 114 2 26 20 15 
  
BAC : "Psa.0020.G16"
Gel_number    BAC_WGP
Bands  3429 9
Creation_date 114 2 18 9 23 
Modified_date 114 2 18 9 23 
  
BAC : "Psa.0020.G17"
Map "ctg4994" Ends Left 46.000
Map "ctg4994" Ends Right 51.000 Oldctg 4994
Gel_number    BAC_WGP
Bands  3041852 6
Exact_match_to_cosmid "Psa.0631.B04"
Creation_date 114 2 18 9 23 
Modified_date 114 4 11 10 55 
  
BAC : "Psa.0020.G18"
Map "ctg560" Ends Left 770.000
Map "ctg560" Ends Right 812.000 Oldctg 1356
Gel_number    BAC_WGP
Bands  825192 43
Creation_date 114 2 18 9 23 
Modified_date 114 2 24 9 59 
  
BAC : "Psa.0020.G20"
Map "ctg12097" Ends Left 8.000
Map "ctg12097" Ends Right 38.000 Oldctg 12097
Gel_number    BAC_WGP
Bands  825479 31
Approximate_match_to_cosmid "Psa.0489.E04"
Creation_date 114 2 18 9 23 
Modified_date 114 4 11 11 6 
  
BAC : "Psa.0020.G21"
Map "ctg10429" Ends Left 85.000
Map "ctg10429" Ends Right 93.000 Oldctg 1647
Gel_number    BAC_WGP
Bands  4622758 9
Creation_date 114 2 18 9 23 
Modified_date 114 2 25 15 8 
  
BAC : "Psa.0020.G22"
Map "ctg12098" Ends Left 13.000
Map "ctg12098" Ends Right 24.000 Oldctg 12098
Gel_number    BAC_WGP
Bands  825639 12
Creation_date 114 2 18 9 23 
Modified_date 114 2 27 9 28 
  
BAC : "Psa.0020.G24"
Map "ctg11399" Ends Left 78.000
Map "ctg11399" Ends Right 95.000 Oldctg 2479
Gel_number    BAC_WGP
Bands  825697 18
Creation_date 114 2 18 9 23 
Modified_date 114 4 11 11 5 
  
BAC : "Psa.0020.H01"
Gel_number    BAC_WGP
Bands  3438 20
Creation_date 114 2 18 9 23 
Modified_date 114 2 18 9 23 
  
BAC : "Psa.0020.H02"
Map "ctg729" Ends Left 96.000
Map "ctg729" Ends Right 139.000 Oldctg 5190
Gel_number    BAC_WGP
Bands  825743 44
Approximate_match_to_cosmid "Psa.0057.J19"
Creation_date 114 2 18 9 23 
Modified_date 114 4 11 10 45 
  
BAC : "Psa.0020.H05"
Map "ctg11477" Ends Left 92.000
Map "ctg11477" Ends Right 110.000 Oldctg 7951
Gel_number    BAC_WGP
Bands  825950 19
Approximate_match_to_cosmid "Psa.0111.J22"
Creation_date 114 2 18 9 23 
Modified_date 114 4 11 11 5 
  
BAC : "Psa.0020.H06"
Map "ctg12099" Ends Left 0.000
Map "ctg12099" Ends Right 19.000 Oldctg 12099
Gel_number    BAC_WGP
Bands  826098 20
Creation_date 114 2 18 9 23 
Modified_date 114 2 18 9 23 
  
BAC : "Psa.0020.H08"
Map "ctg8832" Ends Left 195.000
Map "ctg8832" Ends Right 218.000 Oldctg 8832
Gel_number    BAC_WGP
Bands  826193 24
Creation_date 114 2 18 9 23 
Modified_date 114 2 26 11 18 
  
BAC : "Psa.0020.H09"
Map "ctg2985" Ends Left 59.000
Map "ctg2985" Ends Right 75.000 Oldctg 5040
Gel_number    BAC_WGP
Bands  735258 17
Approximate_match_to_cosmid "Psa.0292.H23"
Creation_date 114 2 18 9 23 
Modified_date 114 4 11 10 52 
  
BAC : "Psa.0020.H10"
Map "ctg3472" Ends Left 118.000
Map "ctg3472" Ends Right 136.000 Oldctg 8523
Gel_number    BAC_WGP
Bands  826293 19
Creation_date 114 2 18 9 23 
Modified_date 114 2 27 9 24 
  
BAC : "Psa.0020.H12"
Map "ctg631" Ends Left 302.000
Map "ctg631" Ends Right 313.000 Oldctg 2977
Gel_number    BAC_WGP
Bands  826401 12
Creation_date 114 2 18 9 23 
Modified_date 114 2 25 9 16 
  
BAC : "Psa.0020.H14"
Map "ctg10008" Ends Left 354.000
Map "ctg10008" Ends Right 369.000 Oldctg 192
Gel_number    BAC_WGP
Bands  826486 16
Exact_match_to_cosmid "Psa.0566.N01"
Creation_date 114 2 18 9 23 
Modified_date 114 4 11 10 59 
  
BAC : "Psa.0020.H16"
Map "ctg8459" Ends Left 10.000
Map "ctg8459" Ends Right 18.000 Oldctg 8459
Gel_number    BAC_WGP
Bands  4041326 9
Exact_match_to_cosmid "Psa.0168.C08"
Creation_date 114 2 18 9 23 
Modified_date 114 4 11 10 58 
  
BAC : "Psa.0020.H17"
Map "ctg11618" Ends Left 384.000
Map "ctg11618" Ends Right 422.000 Oldctg 10174
Gel_number    BAC_WGP
Bands  826830 39
Creation_date 114 2 18 9 23 
Modified_date 114 2 25 14 20 
  
BAC : "Psa.0020.H19"
Map "ctg94" Ends Left 338.000
Map "ctg94" Ends Right 367.000 Oldctg 94
Gel_number    BAC_WGP
Bands  826941 30
Approximate_match_to_cosmid "Psa.0324.C12"
Creation_date 114 2 18 9 23 
Modified_date 114 4 11 10 40 
  
BAC : "Psa.0020.H20"
Map "ctg732" Ends Left 12.000
Map "ctg732" Ends Right 25.000 Oldctg 732
Gel_number    BAC_WGP
Bands  827067 14
Approximate_match_to_cosmid "Psa.0209.P11"
Creation_date 114 2 18 9 23 
Modified_date 114 4 11 10 45 
  
BAC : "Psa.0020.H21"
Map "ctg12764" Ends Left 10.000
Map "ctg12764" Ends Right 18.000 Oldctg 12764
Gel_number    BAC_WGP
Bands  1307732 9
Creation_date 114 2 18 9 23 
Modified_date 114 2 18 9 23 
  
BAC : "Psa.0020.H24"
Map "ctg6584" Ends Left 238.000
Map "ctg6584" Ends Right 254.000 Oldctg 6584
Gel_number    BAC_WGP
Bands  827130 17
Approximate_match_to_cosmid "Psa.0182.E18"
Creation_date 114 2 18 9 23 
Modified_date 114 4 11 10 56 
  
BAC : "Psa.0020.I01"
Map "ctg12100" Ends Left 0.000
Map "ctg12100" Ends Right 21.000 Oldctg 12100
Gel_number    BAC_WGP
Bands  827394 22
Approximate_match_to_cosmid "Psa.0605.O02"
Creation_date 114 2 18 9 23 
Modified_date 114 4 11 11 6 
  
BAC : "Psa.0020.I04"
Map "ctg94" Ends Left 64.000
Map "ctg94" Ends Right 83.000 Oldctg 94
Gel_number    BAC_WGP
Bands  827458 20
Exact_match_to_cosmid "Psa.0165.J24"
Creation_date 114 2 18 9 23 
Modified_date 114 4 11 10 40 
  
BAC : "Psa.0020.I05"
Map "ctg1213" Ends Left 293.000
Map "ctg1213" Ends Right 340.000 Oldctg 1213
Gel_number    BAC_WGP
Bands  827557 48
Creation_date 114 2 18 9 23 
Modified_date 114 4 11 10 47 
  
BAC : "Psa.0020.I06"
Map "ctg10029" Ends Left 56.000
Map "ctg10029" Ends Right 78.000 Oldctg 249
Gel_number    BAC_WGP
Bands  827686 23
Approximate_match_to_cosmid "Psa.0303.J16"
Creation_date 114 2 18 9 23 
Modified_date 114 4 11 10 59 
  
BAC : "Psa.0020.I07"
Map "ctg4840" Ends Left 62.000
Map "ctg4840" Ends Right 100.000 Oldctg 9629
Gel_number    BAC_WGP
Bands  828029 39
Creation_date 114 2 18 9 23 
Modified_date 114 4 11 10 55 
  
BAC : "Psa.0020.I08"
Map "ctg1547" Ends Left 110.000
Map "ctg1547" Ends Right 116.000 Oldctg 1547
Gel_number    BAC_WGP
Bands  3458 7
Creation_date 114 2 18 9 23 
Modified_date 114 2 26 10 51 
  
BAC : "Psa.0020.I10"
Map "ctg677" Ends Left 68.000
Map "ctg677" Ends Right 107.000 Oldctg 6610
Gel_number    BAC_WGP
Bands  828162 40
Creation_date 114 2 18 9 23 
Modified_date 114 4 11 10 44 
  
BAC : "Psa.0020.I11"
Map "ctg1720" Ends Left 65.000
Map "ctg1720" Ends Right 81.000 Oldctg 7219
Gel_number    BAC_WGP
Bands  3465 17
Creation_date 114 2 18 9 23 
Modified_date 114 2 26 19 52 
  
BAC : "Psa.0020.I12"
Map "ctg1635" Ends Left 126.000
Map "ctg1635" Ends Right 166.000 Oldctg 1635
Gel_number    BAC_WGP
Bands  828292 41
Creation_date 114 2 18 9 23 
Modified_date 114 4 11 10 49 
  
BAC : "Psa.0020.I14"
Map "ctg12101" Ends Left 0.000
Map "ctg12101" Ends Right 20.000 Oldctg 12101
Gel_number    BAC_WGP
Bands  828367 21
Creation_date 114 2 18 9 23 
Modified_date 114 2 18 9 23 
  
BAC : "Psa.0020.I16"
Map "ctg12102" Ends Left 1.000
Map "ctg12102" Ends Right 15.000 Oldctg 12102
Gel_number    BAC_WGP
Bands  828472 15
Exact_match_to_cosmid "Psa.0398.C06"
Creation_date 114 2 18 9 23 
Modified_date 114 4 11 11 6 
  
BAC : "Psa.0020.I17"
Map "ctg10262" Ends Left 121.000
Map "ctg10262" Ends Right 135.000 Oldctg 954
Gel_number    BAC_WGP
Bands  828550 15
Exact_match_to_cosmid "Psa.0638.D03"
Creation_date 114 2 18 9 23 
Modified_date 114 4 11 11 1 
  
BAC : "Psa.0020.I18"
Map "ctg1182" Ends Left 152.000
Map "ctg1182" Ends Right 171.000 Oldctg 9596
Gel_number    BAC_WGP
Bands  828714 20
Approximate_match_to_cosmid "Psa.0433.N24"
Creation_date 114 2 18 9 23 
Modified_date 114 4 11 10 47 
  
BAC : "Psa.0020.I24"
Map "ctg6564" Ends Left 12.000
Map "ctg6564" Ends Right 34.000 Oldctg 6564
Gel_number    BAC_WGP
Bands  829162 23
Creation_date 114 2 18 9 23 
Modified_date 114 4 11 10 56 
  
BAC : "Psa.0020.J01"
Map "ctg2643" Ends Left 157.000
Map "ctg2643" Ends Right 183.000 Oldctg 2643
Gel_number    BAC_WGP
Bands  829216 27
Creation_date 114 2 18 9 23 
Modified_date 114 2 26 20 15 
  
BAC : "Psa.0020.J02"
Map "ctg670" Ends Left 907.000
Map "ctg670" Ends Right 942.000 Oldctg 8562
Gel_number    BAC_WGP
Bands  829405 36
Creation_date 114 2 18 9 23 
Modified_date 114 4 11 10 44 
  
BAC : "Psa.0020.J03"
Map "ctg3462" Ends Left 254.000
Map "ctg3462" Ends Right 291.000 Oldctg 9787
Gel_number    BAC_WGP
Bands  829515 38
Creation_date 114 2 18 9 23 
Modified_date 114 4 11 10 53 
  
BAC : "Psa.0020.J04"
Map "ctg7473" Ends Left 242.000
Map "ctg7473" Ends Right 282.000 Oldctg 7473
Gel_number    BAC_WGP
Bands  829613 41
Approximate_match_to_cosmid "Psa.0496.A02"
Creation_date 114 2 18 9 23 
Modified_date 114 4 11 10 57 
  
BAC : "Psa.0020.J05"
Map "ctg12103" Ends Left 0.000
Map "ctg12103" Ends Right 27.000 Oldctg 12103
Gel_number    BAC_WGP
Bands  829981 28
Approximate_match_to_cosmid "Psa.0518.F16"
Creation_date 114 2 18 9 23 
Modified_date 114 4 11 11 6 
  
BAC : "Psa.0020.J07"
Map "ctg36" Ends Left 171.000
Map "ctg36" Ends Right 220.000 Oldctg 36
Gel_number    BAC_WGP
Bands  830042 50
Approximate_match_to_cosmid "Psa.0205.E20"
Creation_date 114 2 18 9 23 
Modified_date 114 4 11 10 40 
  
BAC : "Psa.0020.J08"
Map "ctg5235" Ends Left 61.000
Map "ctg5235" Ends Right 75.000 Oldctg 5235
Gel_number    BAC_WGP
Bands  830229 15
Exact_match_to_cosmid "Psa.0087.M12"
Creation_date 114 2 18 9 23 
Modified_date 114 4 11 10 55 
  
BAC : "Psa.0020.J09"
Map "ctg7269" Ends Left 87.000
Map "ctg7269" Ends Right 101.000 Oldctg 7270
Gel_number    BAC_WGP
Bands  830311 15
Creation_date 114 2 18 9 23 
Modified_date 114 4 11 10 57 
  
BAC : "Psa.0020.J10"
Map "ctg2567" Ends Left 38.000
Map "ctg2567" Ends Right 66.000 Oldctg 2567
Gel_number    BAC_WGP
Bands  830377 29
Creation_date 114 2 18 9 23 
Modified_date 114 4 11 10 51 
  
BAC : "Psa.0020.J11"
Map "ctg115" Ends Left 420.000
Map "ctg115" Ends Right 438.000 Oldctg 115
Gel_number    BAC_WGP
Bands  830523 19
Exact_match_to_cosmid "Psa.0106.D07"
Creation_date 114 2 18 9 23 
Modified_date 114 4 11 10 40 
  
BAC : "Psa.0020.J13"
Map "ctg12104" Ends Left 6.000
Map "ctg12104" Ends Right 22.000 Oldctg 12104
Gel_number    BAC_WGP
Bands  830612 17
Creation_date 114 2 18 9 23 
Modified_date 114 2 18 9 23 
  
BAC : "Psa.0020.J14"
Map "ctg879" Ends Left 374.000
Map "ctg879" Ends Right 397.000 Oldctg 879
Gel_number    BAC_WGP
Bands  830744 24
Exact_match_to_cosmid "Psa.0417.C07"
Creation_date 114 2 18 9 23 
Modified_date 114 4 11 10 46 
  
BAC : "Psa.0020.J15"
Map "ctg10037" Ends Left 536.000
Map "ctg10037" Ends Right 549.000 Oldctg 259
Gel_number    BAC_WGP
Bands  830806 14
Approximate_match_to_cosmid "Psa.0734.B08"
Creation_date 114 2 18 9 23 
Modified_date 114 4 11 11 0 
  
BAC : "Psa.0020.J16"
Map "ctg8881" Ends Left 40.000
Map "ctg8881" Ends Right 62.000 Oldctg 8881
Gel_number    BAC_WGP
Bands  831025 23
Creation_date 114 2 18 9 23 
Modified_date 114 2 26 20 15 
  
BAC : "Psa.0020.J17"
Map "ctg12105" Ends Left 19.000
Map "ctg12105" Ends Right 32.000 Oldctg 12105
Gel_number    BAC_WGP
Bands  831139 14
Exact_match_to_cosmid "Psa.0670.H17"
Creation_date 114 2 18 9 23 
Modified_date 114 4 11 11 6 
  
BAC : "Psa.0020.J18"
Map "ctg182" Ends Left 495.000
Map "ctg182" Ends Right 534.000 Oldctg 1515
Gel_number    BAC_WGP
Bands  831256 40
Approximate_match_to_cosmid "Psa.0434.N16"
Creation_date 114 2 18 9 23 
Modified_date 114 4 11 10 41 
  
BAC : "Psa.0020.J22"
Map "ctg10360" Ends Left 9.000
Map "ctg10360" Ends Right 20.000 Oldctg 1338
Gel_number    BAC_WGP
Bands  831585 12
Approximate_match_to_cosmid "Psa.0565.P02"
Creation_date 114 2 18 9 23 
Modified_date 114 4 11 11 1 
  
BAC : "Psa.0020.J23"
Map "ctg1390" Ends Left 108.000
Map "ctg1390" Ends Right 122.000 Oldctg 1390
Gel_number    BAC_WGP
Bands  831659 15
Exact_match_to_cosmid "Psa.0664.M18"
Creation_date 114 2 18 9 23 
Modified_date 114 4 11 10 48 
  
BAC : "Psa.0020.J24"
Gel_number    BAC_WGP
Bands  3482 21
Creation_date 114 2 18 9 23 
Modified_date 114 2 18 9 23 
  
BAC : "Psa.0020.K02"
Map "ctg6615" Ends Left 26.000
Map "ctg6615" Ends Right 54.000 Oldctg 8342
Gel_number    BAC_WGP
Bands  831714 29
Creation_date 114 2 18 9 23 
Modified_date 114 4 11 10 56 
  
BAC : "Psa.0020.K03"
Map "ctg12106" Ends Left 14.000
Map "ctg12106" Ends Right 36.000 Oldctg 12106
Gel_number    BAC_WGP
Bands  831799 23
Approximate_match_to_cosmid "Psa.0339.A05"
Creation_date 114 2 18 9 23 
Modified_date 114 4 11 11 6 
  
BAC : "Psa.0020.K04"
Map "ctg8120" Ends Left 15.000
Map "ctg8120" Ends Right 30.000 Oldctg 8120
Gel_number    BAC_WGP
Bands  831910 16
Approximate_match_to_cosmid "Psa.0294.O16"
Creation_date 114 2 18 9 23 
Modified_date 114 4 11 10 58 
  
BAC : "Psa.0020.K06"
Map "ctg290" Ends Left 130.000
Map "ctg290" Ends Right 159.000 Oldctg 8387
Gel_number    BAC_WGP
Bands  831959 30
Creation_date 114 2 18 9 23 
Modified_date 114 4 11 10 42 
  
BAC : "Psa.0020.K09"
Map "ctg3426" Ends Left 3.000
Map "ctg3426" Ends Right 45.000 Oldctg 3426
Gel_number    BAC_WGP
Bands  832060 43
Creation_date 114 2 18 9 23 
Modified_date 114 4 11 10 53 
  
BAC : "Psa.0020.K13"
Map "ctg11032" Ends Left 160.000
Map "ctg11032" Ends Right 171.000 Oldctg 1516
Gel_number    BAC_WGP
Bands  832244 12
Exact_match_to_cosmid "Psa.0049.A05"
Creation_date 114 2 18 9 23 
Modified_date 114 4 11 11 3 
  
BAC : "Psa.0020.K16"
Map "ctg12107" Ends Left 7.000
Map "ctg12107" Ends Right 25.000 Oldctg 12107
Gel_number    BAC_WGP
Bands  832483 19
Exact_match_to_cosmid "Psa.0476.C06"
Creation_date 114 2 18 9 23 
Modified_date 114 4 11 11 6 
  
BAC : "Psa.0020.K18"
Map "ctg12108" Ends Left 0.000
Map "ctg12108" Ends Right 23.000 Oldctg 12108
Gel_number    BAC_WGP
Bands  832703 24
Approximate_match_to_cosmid "Psa.0726.F22"
[truncated: 48,401,206 more chars]
